# Supplementary material for: Predicting Human Cooperation
Source: PLoS One. 2016 May 12;11(5):e0155656. doi: 10.1371/journal.pone.0155656 (PMC4865178; doi:10.1371/journal.pone.0155656)
Supplement: S2 Appendix — (ZIP) [file pone.0155656.s002.zip]

Archive with 63 entries (52 files):
- plos_data/
- plos_data/all_data.csv
- __MACOSX/
- __MACOSX/plos_data/
- __MACOSX/plos_data/._all_data.csv
- plos_data/am_data/
- plos_data/am_data/.DS_Store
- __MACOSX/plos_data/am_data/
- __MACOSX/plos_data/am_data/._.DS_Store
- plos_data/am_data/1-merge.R
- __MACOSX/plos_data/am_data/._1-merge.R
- plos_data/am_data/1-patterns.R
- __MACOSX/plos_data/am_data/._1-patterns.R
- plos_data/am_data/data.Rda
- __MACOSX/plos_data/am_data/._data.Rda
- plos_data/am_data/dataPreProc/
- plos_data/am_data/dataPreProc/.DS_Store
- __MACOSX/plos_data/am_data/dataPreProc/
- __MACOSX/plos_data/am_data/dataPreProc/._.DS_Store
- plos_data/am_data/dataPreProc/0-am1993.R
- __MACOSX/plos_data/am_data/dataPreProc/._0-am1993.R
- plos_data/am_data/dataPreProc/DATA/
- plos_data/am_data/dataPreProc/DATA/.DS_Store
- __MACOSX/plos_data/am_data/dataPreProc/DATA/
- __MACOSX/plos_data/am_data/dataPreProc/DATA/._.DS_Store
- plos_data/am_data/dataPreProc/DATA/.Rapp.history
- __MACOSX/plos_data/am_data/dataPreProc/DATA/._.Rapp.history
- plos_data/am_data/dataPreProc/DATA/AM.Rda
- __MACOSX/plos_data/am_data/dataPreProc/DATA/._AM.Rda
- plos_data/am_data/dataPreProc/DATA/Andreoni_Miller_1993/
- plos_data/am_data/dataPreProc/DATA/Andreoni_Miller_1993/COMP0.OUT
- __MACOSX/plos_data/am_data/dataPreProc/DATA/Andreoni_Miller_1993/
- __MACOSX/plos_data/am_data/dataPreProc/DATA/Andreoni_Miller_1993/._COMP0.OUT
- plos_data/am_data/dataPreProc/DATA/Andreoni_Miller_1993/COMP02.DAT
- __MACOSX/plos_data/am_data/dataPreProc/DATA/Andreoni_Miller_1993/._COMP02.DAT
- plos_data/am_data/dataPreProc/DATA/Andreoni_Miller_1993/COMP50.DAT
- __MACOSX/plos_data/am_data/dataPreProc/DATA/Andreoni_Miller_1993/._COMP50.DAT
- plos_data/am_data/dataPreProc/DATA/Andreoni_Miller_1993/COMP502.DAT
- __MACOSX/plos_data/am_data/dataPreProc/DATA/Andreoni_Miller_1993/._COMP502.DAT
- plos_data/am_data/dataPreProc/DATA/Andreoni_Miller_1993/PARTNO.DAT
- __MACOSX/plos_data/am_data/dataPreProc/DATA/Andreoni_Miller_1993/._PARTNO.DAT
- plos_data/am_data/dataPreProc/DATA/Andreoni_Miller_1993/PARTNO2.DAT
- __MACOSX/plos_data/am_data/dataPreProc/DATA/Andreoni_Miller_1993/._PARTNO2.DAT
- plos_data/am_data/dataPreProc/DATA/Andreoni_Miller_1993/READ.ME
- __MACOSX/plos_data/am_data/dataPreProc/DATA/Andreoni_Miller_1993/._READ.ME
- plos_data/am_data/dataPreProc/DATA/Andreoni_Miller_1993/STGR.DAT
- __MACOSX/plos_data/am_data/dataPreProc/DATA/Andreoni_Miller_1993/._STGR.DAT
- plos_data/am_data/dataPreProc/DATA/Andreoni_Miller_1993/STGR2.DAT
- __MACOSX/plos_data/am_data/dataPreProc/DATA/Andreoni_Miller_1993/._STGR2.DAT
- __MACOSX/plos_data/am_data/dataPreProc/DATA/._Andreoni_Miller_1993
- plos_data/am_data/dataPreProc/DATA/final.Rda
- __MACOSX/plos_data/am_data/dataPreProc/DATA/._final.Rda
- __MACOSX/plos_data/am_data/dataPreProc/._DATA
- __MACOSX/plos_data/am_data/._dataPreProc
- plos_data/am_data/main.R
- __MACOSX/plos_data/am_data/._main.R
- plos_data/am_data/patterns.Rda
- __MACOSX/plos_data/am_data/._patterns.Rda
- plos_data/am_data/README.txt
- __MACOSX/plos_data/am_data/._README.txt
- __MACOSX/plos_data/._am_data
- plos_data/README.txt
- __MACOSX/plos_data/._README.txt
