# Supplementary material for: Predicting Human Cooperation
Source: PLoS One. 2016 May 12;11(5):e0155656. doi: 10.1371/journal.pone.0155656 (PMC4865178; doi:10.1371/journal.pone.0155656)
Supplement: S2 Appendix — (ZIP) [file pone.0155656.s002.zip › plos_data/all_data.csv]

	period	my.decision	risk	delta	r1	r2	error	data	my.decision1	my.decision2	my.decision3	my.decision4	my.decision5	my.decision6	my.decision7	my.decision8	my.decision9	other.decision1	other.decision2	other.decision3	other.decision4	other.decision5	other.decision6	other.decision7	other.decision8	other.decision9	my.payoff1	my.payoff2	my.payoff3	my.payoff4	my.payoff5	my.payoff6	my.payoff7	my.payoff8	my.payoff9	other.payoff1	other.payoff2	other.payoff3	other.payoff4	other.payoff5	other.payoff6	other.payoff7	other.payoff8	other.payoff9	r	s	t	p	infin
1	1	coop	0	1	0.18	0.59	0	BR	NA	NA	NA	NA	NA	NA	NA	NA	NA	NA	NA	NA	NA	NA	NA	NA	NA	NA	NA	NA	NA	NA	NA	NA	NA	NA	NA	NA	NA	NA	NA	NA	NA	NA	NA	NA	0.1	0	0.17	0.07	0
2	2	coop	0	1	0.18	0.59	0	BR	1	NA	NA	NA	NA	NA	NA	NA	NA	0	NA	NA	NA	NA	NA	NA	NA	NA	0.005	NA	NA	NA	NA	NA	NA	NA	NA	0.175	NA	NA	NA	NA	NA	NA	NA	NA	0.1	0	0.17	0.07	0
3	3	defect	0	1	0.18	0.59	0	BR	1	1	NA	NA	NA	NA	NA	NA	NA	0	0	NA	NA	NA	NA	NA	NA	NA	0.005	0.005	NA	NA	NA	NA	NA	NA	NA	0.175	0.175	NA	NA	NA	NA	NA	NA	NA	0.1	0	0.17	0.07	0
4	4	defect	0	1	0.18	0.59	0	BR	0	1	1	NA	NA	NA	NA	NA	NA	0	0	0	NA	NA	NA	NA	NA	NA	0.075	0.005	0.005	NA	NA	NA	NA	NA	NA	0.075	0.175	0.175	NA	NA	NA	NA	NA	NA	0.1	0	0.17	0.07	0
5	5	defect	0	1	0.18	0.59	0	BR	0	0	1	1	NA	NA	NA	NA	NA	0	0	0	0	NA	NA	NA	NA	NA	0.075	0.075	0.005	0.005	NA	NA	NA	NA	NA	0.075	0.075	0.175	0.175	NA	NA	NA	NA	NA	0.1	0	0.17	0.07	0
6	6	defect	0	1	0.18	0.59	0	BR	0	0	0	1	1	NA	NA	NA	NA	0	0	0	0	0	NA	NA	NA	NA	0.075	0.075	0.075	0.005	0.005	NA	NA	NA	NA	0.075	0.075	0.075	0.175	0.175	NA	NA	NA	NA	0.1	0	0.17	0.07	0
7	7	defect	0	1	0.18	0.59	0	BR	0	0	0	0	1	1	NA	NA	NA	0	0	0	0	0	0	NA	NA	NA	0.075	0.075	0.075	0.075	0.005	0.005	NA	NA	NA	0.075	0.075	0.075	0.075	0.175	0.175	NA	NA	NA	0.1	0	0.17	0.07	0
8	8	defect	0	1	0.18	0.59	0	BR	0	0	0	0	0	1	1	NA	NA	0	0	0	0	0	0	0	NA	NA	0.075	0.075	0.075	0.075	0.075	0.005	0.005	NA	NA	0.075	0.075	0.075	0.075	0.075	0.175	0.175	NA	NA	0.1	0	0.17	0.07	0
9	9	defect	0	1	0.18	0.59	0	BR	0	0	0	0	0	0	1	1	NA	0	0	0	0	0	0	0	0	NA	0.075	0.075	0.075	0.075	0.075	0.075	0.005	0.005	NA	0.075	0.075	0.075	0.075	0.075	0.075	0.175	0.175	NA	0.1	0	0.17	0.07	0
10	10	defect	0	0	0.18	0.59	0	BR	0	0	0	0	0	0	0	1	1	0	0	0	0	0	0	0	0	0	0.075	0.075	0.075	0.075	0.075	0.075	0.075	0.005	0.005	0.075	0.075	0.075	0.075	0.075	0.075	0.075	0.175	0.175	0.1	0	0.17	0.07	0
11	1	coop	0	1	0.18	0.59	0	BR	NA	NA	NA	NA	NA	NA	NA	NA	NA	NA	NA	NA	NA	NA	NA	NA	NA	NA	NA	NA	NA	NA	NA	NA	NA	NA	NA	NA	NA	NA	NA	NA	NA	NA	NA	NA	0.1	0	0.17	0.07	0
12	2	defect	0	1	0.18	0.59	0	BR	1	NA	NA	NA	NA	NA	NA	NA	NA	1	NA	NA	NA	NA	NA	NA	NA	NA	0.105	NA	NA	NA	NA	NA	NA	NA	NA	0.105	NA	NA	NA	NA	NA	NA	NA	NA	0.1	0	0.17	0.07	0
13	3	defect	0	1	0.18	0.59	0	BR	0	1	NA	NA	NA	NA	NA	NA	NA	1	1	NA	NA	NA	NA	NA	NA	NA	0.175	0.105	NA	NA	NA	NA	NA	NA	NA	0.005	0.105	NA	NA	NA	NA	NA	NA	NA	0.1	0	0.17	0.07	0
14	4	coop	0	1	0.18	0.59	0	BR	0	0	1	NA	NA	NA	NA	NA	NA	0	1	1	NA	NA	NA	NA	NA	NA	0.075	0.175	0.105	NA	NA	NA	NA	NA	NA	0.075	0.005	0.105	NA	NA	NA	NA	NA	NA	0.1	0	0.17	0.07	0
15	5	coop	0	1	0.18	0.59	0	BR	1	0	0	1	NA	NA	NA	NA	NA	1	0	1	1	NA	NA	NA	NA	NA	0.105	0.075	0.175	0.105	NA	NA	NA	NA	NA	0.105	0.075	0.005	0.105	NA	NA	NA	NA	NA	0.1	0	0.17	0.07	0
16	6	coop	0	1	0.18	0.59	0	BR	1	1	0	0	1	NA	NA	NA	NA	1	1	0	1	1	NA	NA	NA	NA	0.105	0.105	0.075	0.175	0.105	NA	NA	NA	NA	0.105	0.105	0.075	0.005	0.105	NA	NA	NA	NA	0.1	0	0.17	0.07	0
17	7	coop	0	1	0.18	0.59	0	BR	1	1	1	0	0	1	NA	NA	NA	1	1	1	0	1	1	NA	NA	NA	0.105	0.105	0.105	0.075	0.175	0.105	NA	NA	NA	0.105	0.105	0.105	0.075	0.005	0.105	NA	NA	NA	0.1	0	0.17	0.07	0
18	8	coop	0	1	0.18	0.59	0	BR	1	1	1	1	0	0	1	NA	NA	1	1	1	1	0	1	1	NA	NA	0.105	0.105	0.105	0.105	0.075	0.175	0.105	NA	NA	0.105	0.105	0.105	0.105	0.075	0.005	0.105	NA	NA	0.1	0	0.17	0.07	0
19	9	coop	0	1	0.18	0.59	0	BR	1	1	1	1	1	0	0	1	NA	1	1	1	1	1	0	1	1	NA	0.105	0.105	0.105	0.105	0.105	0.075	0.175	0.105	NA	0.105	0.105	0.105	0.105	0.105	0.075	0.005	0.105	NA	0.1	0	0.17	0.07	0
20	10	coop	0	0	0.18	0.59	0	BR	1	1	1	1	1	1	0	0	1	0	1	1	1	1	1	0	1	1	0.005	0.105	0.105	0.105	0.105	0.105	0.075	0.175	0.105	0.175	0.105	0.105	0.105	0.105	0.105	0.075	0.005	0.105	0.1	0	0.17	0.07	0
21	1	coop	0	1	0.18	0.59	0	BR	NA	NA	NA	NA	NA	NA	NA	NA	NA	NA	NA	NA	NA	NA	NA	NA	NA	NA	NA	NA	NA	NA	NA	NA	NA	NA	NA	NA	NA	NA	NA	NA	NA	NA	NA	NA	0.1	0	0.17	0.07	0
22	2	coop	0	1	0.18	0.59	0	BR	1	NA	NA	NA	NA	NA	NA	NA	NA	1	NA	NA	NA	NA	NA	NA	NA	NA	0.105	NA	NA	NA	NA	NA	NA	NA	NA	0.105	NA	NA	NA	NA	NA	NA	NA	NA	0.1	0	0.17	0.07	0
23	3	coop	0	1	0.18	0.59	0	BR	1	1	NA	NA	NA	NA	NA	NA	NA	1	1	NA	NA	NA	NA	NA	NA	NA	0.105	0.105	NA	NA	NA	NA	NA	NA	NA	0.105	0.105	NA	NA	NA	NA	NA	NA	NA	0.1	0	0.17	0.07	0
24	4	coop	0	1	0.18	0.59	0	BR	1	1	1	NA	NA	NA	NA	NA	NA	1	1	1	NA	NA	NA	NA	NA	NA	0.105	0.105	0.105	NA	NA	NA	NA	NA	NA	0.105	0.105	0.105	NA	NA	NA	NA	NA	NA	0.1	0	0.17	0.07	0
25	5	coop	0	1	0.18	0.59	0	BR	1	1	1	1	NA	NA	NA	NA	NA	1	1	1	1	NA	NA	NA	NA	NA	0.105	0.105	0.105	0.105	NA	NA	NA	NA	NA	0.105	0.105	0.105	0.105	NA	NA	NA	NA	NA	0.1	0	0.17	0.07	0
26	6	coop	0	1	0.18	0.59	0	BR	1	1	1	1	1	NA	NA	NA	NA	1	1	1	1	1	NA	NA	NA	NA	0.105	0.105	0.105	0.105	0.105	NA	NA	NA	NA	0.105	0.105	0.105	0.105	0.105	NA	NA	NA	NA	0.1	0	0.17	0.07	0
27	7	coop	0	1	0.18	0.59	0	BR	1	1	1	1	1	1	NA	NA	NA	1	1	1	1	1	1	NA	NA	NA	0.105	0.105	0.105	0.105	0.105	0.105	NA	NA	NA	0.105	0.105	0.105	0.105	0.105	0.105	NA	NA	NA	0.1	0	0.17	0.07	0
28	8	defect	0	1	0.18	0.59	0	BR	1	1	1	1	1	1	1	NA	NA	0	1	1	1	1	1	1	NA	NA	0.005	0.105	0.105	0.105	0.105	0.105	0.105	NA	NA	0.175	0.105	0.105	0.105	0.105	0.105	0.105	NA	NA	0.1	0	0.17	0.07	0
29	9	defect	0	1	0.18	0.59	0	BR	0	1	1	1	1	1	1	1	NA	0	0	1	1	1	1	1	1	NA	0.075	0.005	0.105	0.105	0.105	0.105	0.105	0.105	NA	0.075	0.175	0.105	0.105	0.105	0.105	0.105	0.105	NA	0.1	0	0.17	0.07	0
30	10	defect	0	0	0.18	0.59	0	BR	0	0	1	1	1	1	1	1	1	0	0	0	1	1	1	1	1	1	0.075	0.075	0.005	0.105	0.105	0.105	0.105	0.105	0.105	0.075	0.075	0.175	0.105	0.105	0.105	0.105	0.105	0.105	0.1	0	0.17	0.07	0
31	1	coop	0	1	0.18	0.59	0	BR	NA	NA	NA	NA	NA	NA	NA	NA	NA	NA	NA	NA	NA	NA	NA	NA	NA	NA	NA	NA	NA	NA	NA	NA	NA	NA	NA	NA	NA	NA	NA	NA	NA	NA	NA	NA	0.1	0	0.17	0.07	0
32	2	coop	0	1	0.18	0.59	0	BR	1	NA	NA	NA	NA	NA	NA	NA	NA	1	NA	NA	NA	NA	NA	NA	NA	NA	0.105	NA	NA	NA	NA	NA	NA	NA	NA	0.105	NA	NA	NA	NA	NA	NA	NA	NA	0.1	0	0.17	0.07	0
33	3	coop	0	1	0.18	0.59	0	BR	1	1	NA	NA	NA	NA	NA	NA	NA	1	1	NA	NA	NA	NA	NA	NA	NA	0.105	0.105	NA	NA	NA	NA	NA	NA	NA	0.105	0.105	NA	NA	NA	NA	NA	NA	NA	0.1	0	0.17	0.07	0
34	4	coop	0	1	0.18	0.59	0	BR	1	1	1	NA	NA	NA	NA	NA	NA	1	1	1	NA	NA	NA	NA	NA	NA	0.105	0.105	0.105	NA	NA	NA	NA	NA	NA	0.105	0.105	0.105	NA	NA	NA	NA	NA	NA	0.1	0	0.17	0.07	0
35	5	coop	0	1	0.18	0.59	0	BR	1	1	1	1	NA	NA	NA	NA	NA	1	1	1	1	NA	NA	NA	NA	NA	0.105	0.105	0.105	0.105	NA	NA	NA	NA	NA	0.105	0.105	0.105	0.105	NA	NA	NA	NA	NA	0.1	0	0.17	0.07	0
36	6	coop	0	1	0.18	0.59	0	BR	1	1	1	1	1	NA	NA	NA	NA	1	1	1	1	1	NA	NA	NA	NA	0.105	0.105	0.105	0.105	0.105	NA	NA	NA	NA	0.105	0.105	0.105	0.105	0.105	NA	NA	NA	NA	0.1	0	0.17	0.07	0
37	7	coop	0	1	0.18	0.59	0	BR	1	1	1	1	1	1	NA	NA	NA	1	1	1	1	1	1	NA	NA	NA	0.105	0.105	0.105	0.105	0.105	0.105	NA	NA	NA	0.105	0.105	0.105	0.105	0.105	0.105	NA	NA	NA	0.1	0	0.17	0.07	0
38	8	coop	0	1	0.18	0.59	0	BR	1	1	1	1	1	1	1	NA	NA	1	1	1	1	1	1	1	NA	NA	0.105	0.105	0.105	0.105	0.105	0.105	0.105	NA	NA	0.105	0.105	0.105	0.105	0.105	0.105	0.105	NA	NA	0.1	0	0.17	0.07	0
39	9	coop	0	1	0.18	0.59	0	BR	1	1	1	1	1	1	1	1	NA	1	1	1	1	1	1	1	1	NA	0.105	0.105	0.105	0.105	0.105	0.105	0.105	0.105	NA	0.105	0.105	0.105	0.105	0.105	0.105	0.105	0.105	NA	0.1	0	0.17	0.07	0
40	10	defect	0	0	0.18	0.59	0	BR	1	1	1	1	1	1	1	1	1	0	1	1	1	1	1	1	1	1	0.005	0.105	0.105	0.105	0.105	0.105	0.105	0.105	0.105	0.175	0.105	0.105	0.105	0.105	0.105	0.105	0.105	0.105	0.1	0	0.17	0.07	0
41	1	defect	0	1	0.18	0.59	0	BR	NA	NA	NA	NA	NA	NA	NA	NA	NA	NA	NA	NA	NA	NA	NA	NA	NA	NA	NA	NA	NA	NA	NA	NA	NA	NA	NA	NA	NA	NA	NA	NA	NA	NA	NA	NA	0.1	0	0.17	0.07	0
42	2	coop	0	1	0.18	0.59	0	BR	0	NA	NA	NA	NA	NA	NA	NA	NA	0	NA	NA	NA	NA	NA	NA	NA	NA	0.075	NA	NA	NA	NA	NA	NA	NA	NA	0.075	NA	NA	NA	NA	NA	NA	NA	NA	0.1	0	0.17	0.07	0
43	3	defect	0	1	0.18	0.59	0	BR	1	0	NA	NA	NA	NA	NA	NA	NA	0	0	NA	NA	NA	NA	NA	NA	NA	0.005	0.075	NA	NA	NA	NA	NA	NA	NA	0.175	0.075	NA	NA	NA	NA	NA	NA	NA	0.1	0	0.17	0.07	0
44	4	defect	0	1	0.18	0.59	0	BR	0	1	0	NA	NA	NA	NA	NA	NA	0	0	0	NA	NA	NA	NA	NA	NA	0.075	0.005	0.075	NA	NA	NA	NA	NA	NA	0.075	0.175	0.075	NA	NA	NA	NA	NA	NA	0.1	0	0.17	0.07	0
45	5	defect	0	1	0.18	0.59	0	BR	0	0	1	0	NA	NA	NA	NA	NA	0	0	0	0	NA	NA	NA	NA	NA	0.075	0.075	0.005	0.075	NA	NA	NA	NA	NA	0.075	0.075	0.175	0.075	NA	NA	NA	NA	NA	0.1	0	0.17	0.07	0
46	6	defect	0	1	0.18	0.59	0	BR	0	0	0	1	0	NA	NA	NA	NA	0	0	0	0	0	NA	NA	NA	NA	0.075	0.075	0.075	0.005	0.075	NA	NA	NA	NA	0.075	0.075	0.075	0.175	0.075	NA	NA	NA	NA	0.1	0	0.17	0.07	0
47	7	defect	0	1	0.18	0.59	0	BR	0	0	0	0	1	0	NA	NA	NA	0	0	0	0	0	0	NA	NA	NA	0.075	0.075	0.075	0.075	0.005	0.075	NA	NA	NA	0.075	0.075	0.075	0.075	0.175	0.075	NA	NA	NA	0.1	0	0.17	0.07	0
48	8	defect	0	1	0.18	0.59	0	BR	0	0	0	0	0	1	0	NA	NA	0	0	0	0	0	0	0	NA	NA	0.075	0.075	0.075	0.075	0.075	0.005	0.075	NA	NA	0.075	0.075	0.075	0.075	0.075	0.175	0.075	NA	NA	0.1	0	0.17	0.07	0
49	9	defect	0	1	0.18	0.59	0	BR	0	0	0	0	0	0	1	0	NA	0	0	0	0	0	0	0	0	NA	0.075	0.075	0.075	0.075	0.075	0.075	0.005	0.075	NA	0.075	0.075	0.075	0.075	0.075	0.075	0.175	0.075	NA	0.1	0	0.17	0.07	0
50	10	defect	0	0	0.18	0.59	0	BR	0	0	0	0	0	0	0	1	0	0	0	0	0	0	0	0	0	0	0.075	0.075	0.075	0.075	0.075	0.075	0.075	0.005	0.075	0.075	0.075	0.075	0.075	0.075	0.075	0.075	0.175	0.075	0.1	0	0.17	0.07	0
51	1	coop	0	1	0.18	0.59	0	BR	NA	NA	NA	NA	NA	NA	NA	NA	NA	NA	NA	NA	NA	NA	NA	NA	NA	NA	NA	NA	NA	NA	NA	NA	NA	NA	NA	NA	NA	NA	NA	NA	NA	NA	NA	NA	0.1	0	0.17	0.07	0
52	2	defect	0	1	0.18	0.59	0	BR	1	NA	NA	NA	NA	NA	NA	NA	NA	0	NA	NA	NA	NA	NA	NA	NA	NA	0.005	NA	NA	NA	NA	NA	NA	NA	NA	0.175	NA	NA	NA	NA	NA	NA	NA	NA	0.1	0	0.17	0.07	0
53	3	defect	0	1	0.18	0.59	0	BR	0	1	NA	NA	NA	NA	NA	NA	NA	0	0	NA	NA	NA	NA	NA	NA	NA	0.075	0.005	NA	NA	NA	NA	NA	NA	NA	0.075	0.175	NA	NA	NA	NA	NA	NA	NA	0.1	0	0.17	0.07	0
54	4	defect	0	1	0.18	0.59	0	BR	0	0	1	NA	NA	NA	NA	NA	NA	0	0	0	NA	NA	NA	NA	NA	NA	0.075	0.075	0.005	NA	NA	NA	NA	NA	NA	0.075	0.075	0.175	NA	NA	NA	NA	NA	NA	0.1	0	0.17	0.07	0
55	5	defect	0	1	0.18	0.59	0	BR	0	0	0	1	NA	NA	NA	NA	NA	0	0	0	0	NA	NA	NA	NA	NA	0.075	0.075	0.075	0.005	NA	NA	NA	NA	NA	0.075	0.075	0.075	0.175	NA	NA	NA	NA	NA	0.1	0	0.17	0.07	0
56	6	defect	0	1	0.18	0.59	0	BR	0	0	0	0	1	NA	NA	NA	NA	0	0	0	0	0	NA	NA	NA	NA	0.075	0.075	0.075	0.075	0.005	NA	NA	NA	NA	0.075	0.075	0.075	0.075	0.175	NA	NA	NA	NA	0.1	0	0.17	0.07	0
57	7	defect	0	1	0.18	0.59	0	BR	0	0	0	0	0	1	NA	NA	NA	0	0	0	0	0	0	NA	NA	NA	0.075	0.075	0.075	0.075	0.075	0.005	NA	NA	NA	0.075	0.075	0.075	0.075	0.075	0.175	NA	NA	NA	0.1	0	0.17	0.07	0
58	8	defect	0	1	0.18	0.59	0	BR	0	0	0	0	0	0	1	NA	NA	0	0	0	0	0	0	0	NA	NA	0.075	0.075	0.075	0.075	0.075	0.075	0.005	NA	NA	0.075	0.075	0.075	0.075	0.075	0.075	0.175	NA	NA	0.1	0	0.17	0.07	0
59	9	defect	0	1	0.18	0.59	0	BR	0	0	0	0	0	0	0	1	NA	0	0	0	0	0	0	0	0	NA	0.075	0.075	0.075	0.075	0.075	0.075	0.075	0.005	NA	0.075	0.075	0.075	0.075	0.075	0.075	0.075	0.175	NA	0.1	0	0.17	0.07	0
60	10	defect	0	0	0.18	0.59	0	BR	0	0	0	0	0	0	0	0	1	0	0	0	0	0	0	0	0	0	0.075	0.075	0.075	0.075	0.075	0.075	0.075	0.075	0.005	0.075	0.075	0.075	0.075	0.075	0.075	0.075	0.075	0.175	0.1	0	0.17	0.07	0
61	1	coop	0	1	0.18	0.59	0	BR	NA	NA	NA	NA	NA	NA	NA	NA	NA	NA	NA	NA	NA	NA	NA	NA	NA	NA	NA	NA	NA	NA	NA	NA	NA	NA	NA	NA	NA	NA	NA	NA	NA	NA	NA	NA	0.1	0	0.17	0.07	0
62	2	coop	0	1	0.18	0.59	0	BR	1	NA	NA	NA	NA	NA	NA	NA	NA	1	NA	NA	NA	NA	NA	NA	NA	NA	0.105	NA	NA	NA	NA	NA	NA	NA	NA	0.105	NA	NA	NA	NA	NA	NA	NA	NA	0.1	0	0.17	0.07	0
63	3	coop	0	1	0.18	0.59	0	BR	1	1	NA	NA	NA	NA	NA	NA	NA	1	1	NA	NA	NA	NA	NA	NA	NA	0.105	0.105	NA	NA	NA	NA	NA	NA	NA	0.105	0.105	NA	NA	NA	NA	NA	NA	NA	0.1	0	0.17	0.07	0
64	4	coop	0	1	0.18	0.59	0	BR	1	1	1	NA	NA	NA	NA	NA	NA	1	1	1	NA	NA	NA	NA	NA	NA	0.105	0.105	0.105	NA	NA	NA	NA	NA	NA	0.105	0.105	0.105	NA	NA	NA	NA	NA	NA	0.1	0	0.17	0.07	0
65	5	coop	0	1	0.18	0.59	0	BR	1	1	1	1	NA	NA	NA	NA	NA	1	1	1	1	NA	NA	NA	NA	NA	0.105	0.105	0.105	0.105	NA	NA	NA	NA	NA	0.105	0.105	0.105	0.105	NA	NA	NA	NA	NA	0.1	0	0.17	0.07	0
66	6	coop	0	1	0.18	0.59	0	BR	1	1	1	1	1	NA	NA	NA	NA	1	1	1	1	1	NA	NA	NA	NA	0.105	0.105	0.105	0.105	0.105	NA	NA	NA	NA	0.105	0.105	0.105	0.105	0.105	NA	NA	NA	NA	0.1	0	0.17	0.07	0
67	7	coop	0	1	0.18	0.59	0	BR	1	1	1	1	1	1	NA	NA	NA	1	1	1	1	1	1	NA	NA	NA	0.105	0.105	0.105	0.105	0.105	0.105	NA	NA	NA	0.105	0.105	0.105	0.105	0.105	0.105	NA	NA	NA	0.1	0	0.17	0.07	0
68	8	coop	0	1	0.18	0.59	0	BR	1	1	1	1	1	1	1	NA	NA	1	1	1	1	1	1	1	NA	NA	0.105	0.105	0.105	0.105	0.105	0.105	0.105	NA	NA	0.105	0.105	0.105	0.105	0.105	0.105	0.105	NA	NA	0.1	0	0.17	0.07	0
69	9	defect	0	1	0.18	0.59	0	BR	1	1	1	1	1	1	1	1	NA	0	1	1	1	1	1	1	1	NA	0.005	0.105	0.105	0.105	0.105	0.105	0.105	0.105	NA	0.175	0.105	0.105	0.105	0.105	0.105	0.105	0.105	NA	0.1	0	0.17	0.07	0
70	10	defect	0	0	0.18	0.59	0	BR	0	1	1	1	1	1	1	1	1	0	0	1	1	1	1	1	1	1	0.075	0.005	0.105	0.105	0.105	0.105	0.105	0.105	0.105	0.075	0.175	0.105	0.105	0.105	0.105	0.105	0.105	0.105	0.1	0	0.17	0.07	0
71	1	defect	0	1	0.18	0.59	0	BR	NA	NA	NA	NA	NA	NA	NA	NA	NA	NA	NA	NA	NA	NA	NA	NA	NA	NA	NA	NA	NA	NA	NA	NA	NA	NA	NA	NA	NA	NA	NA	NA	NA	NA	NA	NA	0.1	0	0.17	0.07	0
72	2	defect	0	1	0.18	0.59	0	BR	0	NA	NA	NA	NA	NA	NA	NA	NA	1	NA	NA	NA	NA	NA	NA	NA	NA	0.175	NA	NA	NA	NA	NA	NA	NA	NA	0.005	NA	NA	NA	NA	NA	NA	NA	NA	0.1	0	0.17	0.07	0
73	3	defect	0	1	0.18	0.59	0	BR	0	0	NA	NA	NA	NA	NA	NA	NA	0	1	NA	NA	NA	NA	NA	NA	NA	0.075	0.175	NA	NA	NA	NA	NA	NA	NA	0.075	0.005	NA	NA	NA	NA	NA	NA	NA	0.1	0	0.17	0.07	0
74	4	defect	0	1	0.18	0.59	0	BR	0	0	0	NA	NA	NA	NA	NA	NA	0	0	1	NA	NA	NA	NA	NA	NA	0.075	0.075	0.175	NA	NA	NA	NA	NA	NA	0.075	0.075	0.005	NA	NA	NA	NA	NA	NA	0.1	0	0.17	0.07	0
75	5	defect	0	1	0.18	0.59	0	BR	0	0	0	0	NA	NA	NA	NA	NA	0	0	0	1	NA	NA	NA	NA	NA	0.075	0.075	0.075	0.175	NA	NA	NA	NA	NA	0.075	0.075	0.075	0.005	NA	NA	NA	NA	NA	0.1	0	0.17	0.07	0
76	6	defect	0	1	0.18	0.59	0	BR	0	0	0	0	0	NA	NA	NA	NA	0	0	0	0	1	NA	NA	NA	NA	0.075	0.075	0.075	0.075	0.175	NA	NA	NA	NA	0.075	0.075	0.075	0.075	0.005	NA	NA	NA	NA	0.1	0	0.17	0.07	0
77	7	defect	0	1	0.18	0.59	0	BR	0	0	0	0	0	0	NA	NA	NA	0	0	0	0	0	1	NA	NA	NA	0.075	0.075	0.075	0.075	0.075	0.175	NA	NA	NA	0.075	0.075	0.075	0.075	0.075	0.005	NA	NA	NA	0.1	0	0.17	0.07	0
78	8	defect	0	1	0.18	0.59	0	BR	0	0	0	0	0	0	0	NA	NA	0	0	0	0	0	0	1	NA	NA	0.075	0.075	0.075	0.075	0.075	0.075	0.175	NA	NA	0.075	0.075	0.075	0.075	0.075	0.075	0.005	NA	NA	0.1	0	0.17	0.07	0
79	9	defect	0	1	0.18	0.59	0	BR	0	0	0	0	0	0	0	0	NA	0	0	0	0	0	0	0	1	NA	0.075	0.075	0.075	0.075	0.075	0.075	0.075	0.175	NA	0.075	0.075	0.075	0.075	0.075	0.075	0.075	0.005	NA	0.1	0	0.17	0.07	0
80	10	defect	0	0	0.18	0.59	0	BR	0	0	0	0	0	0	0	0	0	0	0	0	0	0	0	0	0	1	0.075	0.075	0.075	0.075	0.075	0.075	0.075	0.075	0.175	0.075	0.075	0.075	0.075	0.075	0.075	0.075	0.075	0.005	0.1	0	0.17	0.07	0
81	1	defect	0	1	0.18	0.59	0	BR	NA	NA	NA	NA	NA	NA	NA	NA	NA	NA	NA	NA	NA	NA	NA	NA	NA	NA	NA	NA	NA	NA	NA	NA	NA	NA	NA	NA	NA	NA	NA	NA	NA	NA	NA	NA	0.1	0	0.17	0.07	0
82	2	defect	0	1	0.18	0.59	0	BR	0	NA	NA	NA	NA	NA	NA	NA	NA	1	NA	NA	NA	NA	NA	NA	NA	NA	0.175	NA	NA	NA	NA	NA	NA	NA	NA	0.005	NA	NA	NA	NA	NA	NA	NA	NA	0.1	0	0.17	0.07	0
83	3	defect	0	1	0.18	0.59	0	BR	0	0	NA	NA	NA	NA	NA	NA	NA	0	1	NA	NA	NA	NA	NA	NA	NA	0.075	0.175	NA	NA	NA	NA	NA	NA	NA	0.075	0.005	NA	NA	NA	NA	NA	NA	NA	0.1	0	0.17	0.07	0
84	4	defect	0	1	0.18	0.59	0	BR	0	0	0	NA	NA	NA	NA	NA	NA	0	0	1	NA	NA	NA	NA	NA	NA	0.075	0.075	0.175	NA	NA	NA	NA	NA	NA	0.075	0.075	0.005	NA	NA	NA	NA	NA	NA	0.1	0	0.17	0.07	0
85	5	defect	0	1	0.18	0.59	0	BR	0	0	0	0	NA	NA	NA	NA	NA	1	0	0	1	NA	NA	NA	NA	NA	0.175	0.075	0.075	0.175	NA	NA	NA	NA	NA	0.005	0.075	0.075	0.005	NA	NA	NA	NA	NA	0.1	0	0.17	0.07	0
86	6	defect	0	1	0.18	0.59	0	BR	0	0	0	0	0	NA	NA	NA	NA	0	1	0	0	1	NA	NA	NA	NA	0.075	0.175	0.075	0.075	0.175	NA	NA	NA	NA	0.075	0.005	0.075	0.075	0.005	NA	NA	NA	NA	0.1	0	0.17	0.07	0
87	7	defect	0	1	0.18	0.59	0	BR	0	0	0	0	0	0	NA	NA	NA	0	0	1	0	0	1	NA	NA	NA	0.075	0.075	0.175	0.075	0.075	0.175	NA	NA	NA	0.075	0.075	0.005	0.075	0.075	0.005	NA	NA	NA	0.1	0	0.17	0.07	0
88	8	defect	0	1	0.18	0.59	0	BR	0	0	0	0	0	0	0	NA	NA	0	0	0	1	0	0	1	NA	NA	0.075	0.075	0.075	0.175	0.075	0.075	0.175	NA	NA	0.075	0.075	0.075	0.005	0.075	0.075	0.005	NA	NA	0.1	0	0.17	0.07	0
89	9	defect	0	1	0.18	0.59	0	BR	0	0	0	0	0	0	0	0	NA	0	0	0	0	1	0	0	1	NA	0.075	0.075	0.075	0.075	0.175	0.075	0.075	0.175	NA	0.075	0.075	0.075	0.075	0.005	0.075	0.075	0.005	NA	0.1	0	0.17	0.07	0
90	10	defect	0	0	0.18	0.59	0	BR	0	0	0	0	0	0	0	0	0	0	0	0	0	0	1	0	0	1	0.075	0.075	0.075	0.075	0.075	0.175	0.075	0.075	0.175	0.075	0.075	0.075	0.075	0.075	0.005	0.075	0.075	0.005	0.1	0	0.17	0.07	0
91	1	defect	0	1	0.18	0.59	0	BR	NA	NA	NA	NA	NA	NA	NA	NA	NA	NA	NA	NA	NA	NA	NA	NA	NA	NA	NA	NA	NA	NA	NA	NA	NA	NA	NA	NA	NA	NA	NA	NA	NA	NA	NA	NA	0.1	0	0.17	0.07	0
92	2	coop	0	1	0.18	0.59	0	BR	0	NA	NA	NA	NA	NA	NA	NA	NA	1	NA	NA	NA	NA	NA	NA	NA	NA	0.175	NA	NA	NA	NA	NA	NA	NA	NA	0.005	NA	NA	NA	NA	NA	NA	NA	NA	0.1	0	0.17	0.07	0
93	3	coop	0	1	0.18	0.59	0	BR	1	0	NA	NA	NA	NA	NA	NA	NA	0	1	NA	NA	NA	NA	NA	NA	NA	0.005	0.175	NA	NA	NA	NA	NA	NA	NA	0.175	0.005	NA	NA	NA	NA	NA	NA	NA	0.1	0	0.17	0.07	0
94	4	coop	0	1	0.18	0.59	0	BR	1	1	0	NA	NA	NA	NA	NA	NA	1	0	1	NA	NA	NA	NA	NA	NA	0.105	0.005	0.175	NA	NA	NA	NA	NA	NA	0.105	0.175	0.005	NA	NA	NA	NA	NA	NA	0.1	0	0.17	0.07	0
95	5	coop	0	1	0.18	0.59	0	BR	1	1	1	0	NA	NA	NA	NA	NA	1	1	0	1	NA	NA	NA	NA	NA	0.105	0.105	0.005	0.175	NA	NA	NA	NA	NA	0.105	0.105	0.175	0.005	NA	NA	NA	NA	NA	0.1	0	0.17	0.07	0
96	6	coop	0	1	0.18	0.59	0	BR	1	1	1	1	0	NA	NA	NA	NA	1	1	1	0	1	NA	NA	NA	NA	0.105	0.105	0.105	0.005	0.175	NA	NA	NA	NA	0.105	0.105	0.105	0.175	0.005	NA	NA	NA	NA	0.1	0	0.17	0.07	0
97	7	defect	0	1	0.18	0.59	0	BR	1	1	1	1	1	0	NA	NA	NA	1	1	1	1	0	1	NA	NA	NA	0.105	0.105	0.105	0.105	0.005	0.175	NA	NA	NA	0.105	0.105	0.105	0.105	0.175	0.005	NA	NA	NA	0.1	0	0.17	0.07	0
98	8	defect	0	1	0.18	0.59	0	BR	0	1	1	1	1	1	0	NA	NA	1	1	1	1	1	0	1	NA	NA	0.175	0.105	0.105	0.105	0.105	0.005	0.175	NA	NA	0.005	0.105	0.105	0.105	0.105	0.175	0.005	NA	NA	0.1	0	0.17	0.07	0
99	9	defect	0	1	0.18	0.59	0	BR	0	0	1	1	1	1	1	0	NA	0	1	1	1	1	1	0	1	NA	0.075	0.175	0.105	0.105	0.105	0.105	0.005	0.175	NA	0.075	0.005	0.105	0.105	0.105	0.105	0.175	0.005	NA	0.1	0	0.17	0.07	0
100	10	defect	0	0	0.18	0.59	0	BR	0	0	0	1	1	1	1	1	0	0	0	1	1	1	1	1	0	1	0.075	0.075	0.175	0.105	0.105	0.105	0.105	0.005	0.175	0.075	0.075	0.005	0.105	0.105	0.105	0.105	0.175	0.005	0.1	0	0.17	0.07	0
101	1	coop	0	1	0.18	0.59	0	BR	NA	NA	NA	NA	NA	NA	NA	NA	NA	NA	NA	NA	NA	NA	NA	NA	NA	NA	NA	NA	NA	NA	NA	NA	NA	NA	NA	NA	NA	NA	NA	NA	NA	NA	NA	NA	0.1	0	0.17	0.07	0
102	2	coop	0	1	0.18	0.59	0	BR	1	NA	NA	NA	NA	NA	NA	NA	NA	1	NA	NA	NA	NA	NA	NA	NA	NA	0.105	NA	NA	NA	NA	NA	NA	NA	NA	0.105	NA	NA	NA	NA	NA	NA	NA	NA	0.1	0	0.17	0.07	0
103	3	coop	0	1	0.18	0.59	0	BR	1	1	NA	NA	NA	NA	NA	NA	NA	1	1	NA	NA	NA	NA	NA	NA	NA	0.105	0.105	NA	NA	NA	NA	NA	NA	NA	0.105	0.105	NA	NA	NA	NA	NA	NA	NA	0.1	0	0.17	0.07	0
104	4	defect	0	1	0.18	0.59	0	BR	1	1	1	NA	NA	NA	NA	NA	NA	0	1	1	NA	NA	NA	NA	NA	NA	0.005	0.105	0.105	NA	NA	NA	NA	NA	NA	0.175	0.105	0.105	NA	NA	NA	NA	NA	NA	0.1	0	0.17	0.07	0
105	5	coop	0	1	0.18	0.59	0	BR	0	1	1	1	NA	NA	NA	NA	NA	1	0	1	1	NA	NA	NA	NA	NA	0.175	0.005	0.105	0.105	NA	NA	NA	NA	NA	0.005	0.175	0.105	0.105	NA	NA	NA	NA	NA	0.1	0	0.17	0.07	0
106	6	defect	0	1	0.18	0.59	0	BR	1	0	1	1	1	NA	NA	NA	NA	0	1	0	1	1	NA	NA	NA	NA	0.005	0.175	0.005	0.105	0.105	NA	NA	NA	NA	0.175	0.005	0.175	0.105	0.105	NA	NA	NA	NA	0.1	0	0.17	0.07	0
107	7	defect	0	1	0.18	0.59	0	BR	0	1	0	1	1	1	NA	NA	NA	0	0	1	0	1	1	NA	NA	NA	0.075	0.005	0.175	0.005	0.105	0.105	NA	NA	NA	0.075	0.175	0.005	0.175	0.105	0.105	NA	NA	NA	0.1	0	0.17	0.07	0
108	8	defect	0	1	0.18	0.59	0	BR	0	0	1	0	1	1	1	NA	NA	0	0	0	1	0	1	1	NA	NA	0.075	0.075	0.005	0.175	0.005	0.105	0.105	NA	NA	0.075	0.075	0.175	0.005	0.175	0.105	0.105	NA	NA	0.1	0	0.17	0.07	0
109	9	defect	0	1	0.18	0.59	0	BR	0	0	0	1	0	1	1	1	NA	0	0	0	0	1	0	1	1	NA	0.075	0.075	0.075	0.005	0.175	0.005	0.105	0.105	NA	0.075	0.075	0.075	0.175	0.005	0.175	0.105	0.105	NA	0.1	0	0.17	0.07	0
110	10	defect	0	0	0.18	0.59	0	BR	0	0	0	0	1	0	1	1	1	0	0	0	0	0	1	0	1	1	0.075	0.075	0.075	0.075	0.005	0.175	0.005	0.105	0.105	0.075	0.075	0.075	0.075	0.175	0.005	0.175	0.105	0.105	0.1	0	0.17	0.07	0
111	1	coop	0	1	0.18	0.59	0	BR	NA	NA	NA	NA	NA	NA	NA	NA	NA	NA	NA	NA	NA	NA	NA	NA	NA	NA	NA	NA	NA	NA	NA	NA	NA	NA	NA	NA	NA	NA	NA	NA	NA	NA	NA	NA	0.1	0	0.17	0.07	0
112	2	coop	0	1	0.18	0.59	0	BR	1	NA	NA	NA	NA	NA	NA	NA	NA	1	NA	NA	NA	NA	NA	NA	NA	NA	0.105	NA	NA	NA	NA	NA	NA	NA	NA	0.105	NA	NA	NA	NA	NA	NA	NA	NA	0.1	0	0.17	0.07	0
113	3	coop	0	1	0.18	0.59	0	BR	1	1	NA	NA	NA	NA	NA	NA	NA	1	1	NA	NA	NA	NA	NA	NA	NA	0.105	0.105	NA	NA	NA	NA	NA	NA	NA	0.105	0.105	NA	NA	NA	NA	NA	NA	NA	0.1	0	0.17	0.07	0
114	4	defect	0	1	0.18	0.59	0	BR	1	1	1	NA	NA	NA	NA	NA	NA	1	1	1	NA	NA	NA	NA	NA	NA	0.105	0.105	0.105	NA	NA	NA	NA	NA	NA	0.105	0.105	0.105	NA	NA	NA	NA	NA	NA	0.1	0	0.17	0.07	0
115	5	defect	0	1	0.18	0.59	0	BR	0	1	1	1	NA	NA	NA	NA	NA	1	1	1	1	NA	NA	NA	NA	NA	0.175	0.105	0.105	0.105	NA	NA	NA	NA	NA	0.005	0.105	0.105	0.105	NA	NA	NA	NA	NA	0.1	0	0.17	0.07	0
116	6	defect	0	1	0.18	0.59	0	BR	0	0	1	1	1	NA	NA	NA	NA	1	1	1	1	1	NA	NA	NA	NA	0.175	0.175	0.105	0.105	0.105	NA	NA	NA	NA	0.005	0.005	0.105	0.105	0.105	NA	NA	NA	NA	0.1	0	0.17	0.07	0
117	7	defect	0	1	0.18	0.59	0	BR	0	0	0	1	1	1	NA	NA	NA	0	1	1	1	1	1	NA	NA	NA	0.075	0.175	0.175	0.105	0.105	0.105	NA	NA	NA	0.075	0.005	0.005	0.105	0.105	0.105	NA	NA	NA	0.1	0	0.17	0.07	0
118	8	defect	0	1	0.18	0.59	0	BR	0	0	0	0	1	1	1	NA	NA	0	0	1	1	1	1	1	NA	NA	0.075	0.075	0.175	0.175	0.105	0.105	0.105	NA	NA	0.075	0.075	0.005	0.005	0.105	0.105	0.105	NA	NA	0.1	0	0.17	0.07	0
119	9	defect	0	1	0.18	0.59	0	BR	0	0	0	0	0	1	1	1	NA	0	0	0	1	1	1	1	1	NA	0.075	0.075	0.075	0.175	0.175	0.105	0.105	0.105	NA	0.075	0.075	0.075	0.005	0.005	0.105	0.105	0.105	NA	0.1	0	0.17	0.07	0
120	10	defect	0	0	0.18	0.59	0	BR	0	0	0	0	0	0	1	1	1	0	0	0	0	1	1	1	1	1	0.075	0.075	0.075	0.075	0.175	0.175	0.105	0.105	0.105	0.075	0.075	0.075	0.075	0.005	0.005	0.105	0.105	0.105	0.1	0	0.17	0.07	0
121	1	coop	0	1	0.18	0.59	0	BR	NA	NA	NA	NA	NA	NA	NA	NA	NA	NA	NA	NA	NA	NA	NA	NA	NA	NA	NA	NA	NA	NA	NA	NA	NA	NA	NA	NA	NA	NA	NA	NA	NA	NA	NA	NA	0.1	0	0.17	0.07	0
122	2	defect	0	1	0.18	0.59	0	BR	1	NA	NA	NA	NA	NA	NA	NA	NA	0	NA	NA	NA	NA	NA	NA	NA	NA	0.005	NA	NA	NA	NA	NA	NA	NA	NA	0.175	NA	NA	NA	NA	NA	NA	NA	NA	0.1	0	0.17	0.07	0
123	3	defect	0	1	0.18	0.59	0	BR	0	1	NA	NA	NA	NA	NA	NA	NA	1	0	NA	NA	NA	NA	NA	NA	NA	0.175	0.005	NA	NA	NA	NA	NA	NA	NA	0.005	0.175	NA	NA	NA	NA	NA	NA	NA	0.1	0	0.17	0.07	0
124	4	defect	0	1	0.18	0.59	0	BR	0	0	1	NA	NA	NA	NA	NA	NA	1	1	0	NA	NA	NA	NA	NA	NA	0.175	0.175	0.005	NA	NA	NA	NA	NA	NA	0.005	0.005	0.175	NA	NA	NA	NA	NA	NA	0.1	0	0.17	0.07	0
125	5	defect	0	1	0.18	0.59	0	BR	0	0	0	1	NA	NA	NA	NA	NA	0	1	1	0	NA	NA	NA	NA	NA	0.075	0.175	0.175	0.005	NA	NA	NA	NA	NA	0.075	0.005	0.005	0.175	NA	NA	NA	NA	NA	0.1	0	0.17	0.07	0
126	6	defect	0	1	0.18	0.59	0	BR	0	0	0	0	1	NA	NA	NA	NA	1	0	1	1	0	NA	NA	NA	NA	0.175	0.075	0.175	0.175	0.005	NA	NA	NA	NA	0.005	0.075	0.005	0.005	0.175	NA	NA	NA	NA	0.1	0	0.17	0.07	0
127	7	defect	0	1	0.18	0.59	0	BR	0	0	0	0	0	1	NA	NA	NA	1	1	0	1	1	0	NA	NA	NA	0.175	0.175	0.075	0.175	0.175	0.005	NA	NA	NA	0.005	0.005	0.075	0.005	0.005	0.175	NA	NA	NA	0.1	0	0.17	0.07	0
128	8	defect	0	1	0.18	0.59	0	BR	0	0	0	0	0	0	1	NA	NA	0	1	1	0	1	1	0	NA	NA	0.075	0.175	0.175	0.075	0.175	0.175	0.005	NA	NA	0.075	0.005	0.005	0.075	0.005	0.005	0.175	NA	NA	0.1	0	0.17	0.07	0
129	9	defect	0	1	0.18	0.59	0	BR	0	0	0	0	0	0	0	1	NA	1	0	1	1	0	1	1	0	NA	0.175	0.075	0.175	0.175	0.075	0.175	0.175	0.005	NA	0.005	0.075	0.005	0.005	0.075	0.005	0.005	0.175	NA	0.1	0	0.17	0.07	0
130	10	defect	0	0	0.18	0.59	0	BR	0	0	0	0	0	0	0	0	1	1	1	0	1	1	0	1	1	0	0.175	0.175	0.075	0.175	0.175	0.075	0.175	0.175	0.005	0.005	0.005	0.075	0.005	0.005	0.075	0.005	0.005	0.175	0.1	0	0.17	0.07	0
131	1	coop	0	1	0.18	0.59	0	BR	NA	NA	NA	NA	NA	NA	NA	NA	NA	NA	NA	NA	NA	NA	NA	NA	NA	NA	NA	NA	NA	NA	NA	NA	NA	NA	NA	NA	NA	NA	NA	NA	NA	NA	NA	NA	0.1	0	0.17	0.07	0
132	2	coop	0	1	0.18	0.59	0	BR	1	NA	NA	NA	NA	NA	NA	NA	NA	1	NA	NA	NA	NA	NA	NA	NA	NA	0.105	NA	NA	NA	NA	NA	NA	NA	NA	0.105	NA	NA	NA	NA	NA	NA	NA	NA	0.1	0	0.17	0.07	0
133	3	coop	0	1	0.18	0.59	0	BR	1	1	NA	NA	NA	NA	NA	NA	NA	1	1	NA	NA	NA	NA	NA	NA	NA	0.105	0.105	NA	NA	NA	NA	NA	NA	NA	0.105	0.105	NA	NA	NA	NA	NA	NA	NA	0.1	0	0.17	0.07	0
134	4	defect	0	1	0.18	0.59	0	BR	1	1	1	NA	NA	NA	NA	NA	NA	1	1	1	NA	NA	NA	NA	NA	NA	0.105	0.105	0.105	NA	NA	NA	NA	NA	NA	0.105	0.105	0.105	NA	NA	NA	NA	NA	NA	0.1	0	0.17	0.07	0
135	5	defect	0	1	0.18	0.59	0	BR	0	1	1	1	NA	NA	NA	NA	NA	1	1	1	1	NA	NA	NA	NA	NA	0.175	0.105	0.105	0.105	NA	NA	NA	NA	NA	0.005	0.105	0.105	0.105	NA	NA	NA	NA	NA	0.1	0	0.17	0.07	0
136	6	defect	0	1	0.18	0.59	0	BR	0	0	1	1	1	NA	NA	NA	NA	0	1	1	1	1	NA	NA	NA	NA	0.075	0.175	0.105	0.105	0.105	NA	NA	NA	NA	0.075	0.005	0.105	0.105	0.105	NA	NA	NA	NA	0.1	0	0.17	0.07	0
137	7	defect	0	1	0.18	0.59	0	BR	0	0	0	1	1	1	NA	NA	NA	0	0	1	1	1	1	NA	NA	NA	0.075	0.075	0.175	0.105	0.105	0.105	NA	NA	NA	0.075	0.075	0.005	0.105	0.105	0.105	NA	NA	NA	0.1	0	0.17	0.07	0
138	8	defect	0	1	0.18	0.59	0	BR	0	0	0	0	1	1	1	NA	NA	0	0	0	1	1	1	1	NA	NA	0.075	0.075	0.075	0.175	0.105	0.105	0.105	NA	NA	0.075	0.075	0.075	0.005	0.105	0.105	0.105	NA	NA	0.1	0	0.17	0.07	0
139	9	defect	0	1	0.18	0.59	0	BR	0	0	0	0	0	1	1	1	NA	0	0	0	0	1	1	1	1	NA	0.075	0.075	0.075	0.075	0.175	0.105	0.105	0.105	NA	0.075	0.075	0.075	0.075	0.005	0.105	0.105	0.105	NA	0.1	0	0.17	0.07	0
140	10	defect	0	0	0.18	0.59	0	BR	0	0	0	0	0	0	1	1	1	0	0	0	0	0	1	1	1	1	0.075	0.075	0.075	0.075	0.075	0.175	0.105	0.105	0.105	0.075	0.075	0.075	0.075	0.075	0.005	0.105	0.105	0.105	0.1	0	0.17	0.07	0
141	1	coop	0	1	0.18	0.59	0	BR	NA	NA	NA	NA	NA	NA	NA	NA	NA	NA	NA	NA	NA	NA	NA	NA	NA	NA	NA	NA	NA	NA	NA	NA	NA	NA	NA	NA	NA	NA	NA	NA	NA	NA	NA	NA	0.1	0	0.17	0.07	0
142	2	coop	0	1	0.18	0.59	0	BR	1	NA	NA	NA	NA	NA	NA	NA	NA	1	NA	NA	NA	NA	NA	NA	NA	NA	0.105	NA	NA	NA	NA	NA	NA	NA	NA	0.105	NA	NA	NA	NA	NA	NA	NA	NA	0.1	0	0.17	0.07	0
143	3	coop	0	1	0.18	0.59	0	BR	1	1	NA	NA	NA	NA	NA	NA	NA	1	1	NA	NA	NA	NA	NA	NA	NA	0.105	0.105	NA	NA	NA	NA	NA	NA	NA	0.105	0.105	NA	NA	NA	NA	NA	NA	NA	0.1	0	0.17	0.07	0
144	4	coop	0	1	0.18	0.59	0	BR	1	1	1	NA	NA	NA	NA	NA	NA	1	1	1	NA	NA	NA	NA	NA	NA	0.105	0.105	0.105	NA	NA	NA	NA	NA	NA	0.105	0.105	0.105	NA	NA	NA	NA	NA	NA	0.1	0	0.17	0.07	0
145	5	coop	0	1	0.18	0.59	0	BR	1	1	1	1	NA	NA	NA	NA	NA	1	1	1	1	NA	NA	NA	NA	NA	0.105	0.105	0.105	0.105	NA	NA	NA	NA	NA	0.105	0.105	0.105	0.105	NA	NA	NA	NA	NA	0.1	0	0.17	0.07	0
146	6	coop	0	1	0.18	0.59	0	BR	1	1	1	1	1	NA	NA	NA	NA	1	1	1	1	1	NA	NA	NA	NA	0.105	0.105	0.105	0.105	0.105	NA	NA	NA	NA	0.105	0.105	0.105	0.105	0.105	NA	NA	NA	NA	0.1	0	0.17	0.07	0
147	7	coop	0	1	0.18	0.59	0	BR	1	1	1	1	1	1	NA	NA	NA	1	1	1	1	1	1	NA	NA	NA	0.105	0.105	0.105	0.105	0.105	0.105	NA	NA	NA	0.105	0.105	0.105	0.105	0.105	0.105	NA	NA	NA	0.1	0	0.17	0.07	0
148	8	coop	0	1	0.18	0.59	0	BR	1	1	1	1	1	1	1	NA	NA	1	1	1	1	1	1	1	NA	NA	0.105	0.105	0.105	0.105	0.105	0.105	0.105	NA	NA	0.105	0.105	0.105	0.105	0.105	0.105	0.105	NA	NA	0.1	0	0.17	0.07	0
149	9	defect	0	1	0.18	0.59	0	BR	1	1	1	1	1	1	1	1	NA	0	1	1	1	1	1	1	1	NA	0.005	0.105	0.105	0.105	0.105	0.105	0.105	0.105	NA	0.175	0.105	0.105	0.105	0.105	0.105	0.105	0.105	NA	0.1	0	0.17	0.07	0
150	10	defect	0	0	0.18	0.59	0	BR	0	1	1	1	1	1	1	1	1	0	0	1	1	1	1	1	1	1	0.075	0.005	0.105	0.105	0.105	0.105	0.105	0.105	0.105	0.075	0.175	0.105	0.105	0.105	0.105	0.105	0.105	0.105	0.1	0	0.17	0.07	0
151	1	coop	0	1	0.18	0.59	0	BR	NA	NA	NA	NA	NA	NA	NA	NA	NA	NA	NA	NA	NA	NA	NA	NA	NA	NA	NA	NA	NA	NA	NA	NA	NA	NA	NA	NA	NA	NA	NA	NA	NA	NA	NA	NA	0.1	0	0.17	0.07	0
152	2	coop	0	1	0.18	0.59	0	BR	1	NA	NA	NA	NA	NA	NA	NA	NA	0	NA	NA	NA	NA	NA	NA	NA	NA	0.005	NA	NA	NA	NA	NA	NA	NA	NA	0.175	NA	NA	NA	NA	NA	NA	NA	NA	0.1	0	0.17	0.07	0
153	3	coop	0	1	0.18	0.59	0	BR	1	1	NA	NA	NA	NA	NA	NA	NA	1	0	NA	NA	NA	NA	NA	NA	NA	0.105	0.005	NA	NA	NA	NA	NA	NA	NA	0.105	0.175	NA	NA	NA	NA	NA	NA	NA	0.1	0	0.17	0.07	0
154	4	coop	0	1	0.18	0.59	0	BR	1	1	1	NA	NA	NA	NA	NA	NA	1	1	0	NA	NA	NA	NA	NA	NA	0.105	0.105	0.005	NA	NA	NA	NA	NA	NA	0.105	0.105	0.175	NA	NA	NA	NA	NA	NA	0.1	0	0.17	0.07	0
155	5	coop	0	1	0.18	0.59	0	BR	1	1	1	1	NA	NA	NA	NA	NA	1	1	1	0	NA	NA	NA	NA	NA	0.105	0.105	0.105	0.005	NA	NA	NA	NA	NA	0.105	0.105	0.105	0.175	NA	NA	NA	NA	NA	0.1	0	0.17	0.07	0
156	6	coop	0	1	0.18	0.59	0	BR	1	1	1	1	1	NA	NA	NA	NA	1	1	1	1	0	NA	NA	NA	NA	0.105	0.105	0.105	0.105	0.005	NA	NA	NA	NA	0.105	0.105	0.105	0.105	0.175	NA	NA	NA	NA	0.1	0	0.17	0.07	0
157	7	coop	0	1	0.18	0.59	0	BR	1	1	1	1	1	1	NA	NA	NA	1	1	1	1	1	0	NA	NA	NA	0.105	0.105	0.105	0.105	0.105	0.005	NA	NA	NA	0.105	0.105	0.105	0.105	0.105	0.175	NA	NA	NA	0.1	0	0.17	0.07	0
158	8	coop	0	1	0.18	0.59	0	BR	1	1	1	1	1	1	1	NA	NA	1	1	1	1	1	1	0	NA	NA	0.105	0.105	0.105	0.105	0.105	0.105	0.005	NA	NA	0.105	0.105	0.105	0.105	0.105	0.105	0.175	NA	NA	0.1	0	0.17	0.07	0
159	9	coop	0	1	0.18	0.59	0	BR	1	1	1	1	1	1	1	1	NA	1	1	1	1	1	1	1	0	NA	0.105	0.105	0.105	0.105	0.105	0.105	0.105	0.005	NA	0.105	0.105	0.105	0.105	0.105	0.105	0.105	0.175	NA	0.1	0	0.17	0.07	0
160	10	defect	0	0	0.18	0.59	0	BR	1	1	1	1	1	1	1	1	1	1	1	1	1	1	1	1	1	0	0.105	0.105	0.105	0.105	0.105	0.105	0.105	0.105	0.005	0.105	0.105	0.105	0.105	0.105	0.105	0.105	0.105	0.175	0.1	0	0.17	0.07	0
161	1	defect	0	1	0.18	0.59	0	BR	NA	NA	NA	NA	NA	NA	NA	NA	NA	NA	NA	NA	NA	NA	NA	NA	NA	NA	NA	NA	NA	NA	NA	NA	NA	NA	NA	NA	NA	NA	NA	NA	NA	NA	NA	NA	0.1	0	0.17	0.07	0
162	2	defect	0	1	0.18	0.59	0	BR	0	NA	NA	NA	NA	NA	NA	NA	NA	1	NA	NA	NA	NA	NA	NA	NA	NA	0.175	NA	NA	NA	NA	NA	NA	NA	NA	0.005	NA	NA	NA	NA	NA	NA	NA	NA	0.1	0	0.17	0.07	0
163	3	defect	0	1	0.18	0.59	0	BR	0	0	NA	NA	NA	NA	NA	NA	NA	0	1	NA	NA	NA	NA	NA	NA	NA	0.075	0.175	NA	NA	NA	NA	NA	NA	NA	0.075	0.005	NA	NA	NA	NA	NA	NA	NA	0.1	0	0.17	0.07	0
164	4	defect	0	1	0.18	0.59	0	BR	0	0	0	NA	NA	NA	NA	NA	NA	0	0	1	NA	NA	NA	NA	NA	NA	0.075	0.075	0.175	NA	NA	NA	NA	NA	NA	0.075	0.075	0.005	NA	NA	NA	NA	NA	NA	0.1	0	0.17	0.07	0
165	5	defect	0	1	0.18	0.59	0	BR	0	0	0	0	NA	NA	NA	NA	NA	1	0	0	1	NA	NA	NA	NA	NA	0.175	0.075	0.075	0.175	NA	NA	NA	NA	NA	0.005	0.075	0.075	0.005	NA	NA	NA	NA	NA	0.1	0	0.17	0.07	0
166	6	defect	0	1	0.18	0.59	0	BR	0	0	0	0	0	NA	NA	NA	NA	1	1	0	0	1	NA	NA	NA	NA	0.175	0.175	0.075	0.075	0.175	NA	NA	NA	NA	0.005	0.005	0.075	0.075	0.005	NA	NA	NA	NA	0.1	0	0.17	0.07	0
167	7	defect	0	1	0.18	0.59	0	BR	0	0	0	0	0	0	NA	NA	NA	0	1	1	0	0	1	NA	NA	NA	0.075	0.175	0.175	0.075	0.075	0.175	NA	NA	NA	0.075	0.005	0.005	0.075	0.075	0.005	NA	NA	NA	0.1	0	0.17	0.07	0
168	8	defect	0	1	0.18	0.59	0	BR	0	0	0	0	0	0	0	NA	NA	0	0	1	1	0	0	1	NA	NA	0.075	0.075	0.175	0.175	0.075	0.075	0.175	NA	NA	0.075	0.075	0.005	0.005	0.075	0.075	0.005	NA	NA	0.1	0	0.17	0.07	0
169	9	defect	0	1	0.18	0.59	0	BR	0	0	0	0	0	0	0	0	NA	1	0	0	1	1	0	0	1	NA	0.175	0.075	0.075	0.175	0.175	0.075	0.075	0.175	NA	0.005	0.075	0.075	0.005	0.005	0.075	0.075	0.005	NA	0.1	0	0.17	0.07	0
170	10	defect	0	0	0.18	0.59	0	BR	0	0	0	0	0	0	0	0	0	0	1	0	0	1	1	0	0	1	0.075	0.175	0.075	0.075	0.175	0.175	0.075	0.075	0.175	0.075	0.005	0.075	0.075	0.005	0.005	0.075	0.075	0.005	0.1	0	0.17	0.07	0
171	1	coop	0	1	0.18	0.59	0	BR	NA	NA	NA	NA	NA	NA	NA	NA	NA	NA	NA	NA	NA	NA	NA	NA	NA	NA	NA	NA	NA	NA	NA	NA	NA	NA	NA	NA	NA	NA	NA	NA	NA	NA	NA	NA	0.1	0	0.17	0.07	0
172	2	coop	0	1	0.18	0.59	0	BR	1	NA	NA	NA	NA	NA	NA	NA	NA	1	NA	NA	NA	NA	NA	NA	NA	NA	0.105	NA	NA	NA	NA	NA	NA	NA	NA	0.105	NA	NA	NA	NA	NA	NA	NA	NA	0.1	0	0.17	0.07	0
173	3	coop	0	1	0.18	0.59	0	BR	1	1	NA	NA	NA	NA	NA	NA	NA	1	1	NA	NA	NA	NA	NA	NA	NA	0.105	0.105	NA	NA	NA	NA	NA	NA	NA	0.105	0.105	NA	NA	NA	NA	NA	NA	NA	0.1	0	0.17	0.07	0
174	4	coop	0	1	0.18	0.59	0	BR	1	1	1	NA	NA	NA	NA	NA	NA	1	1	1	NA	NA	NA	NA	NA	NA	0.105	0.105	0.105	NA	NA	NA	NA	NA	NA	0.105	0.105	0.105	NA	NA	NA	NA	NA	NA	0.1	0	0.17	0.07	0
175	5	coop	0	1	0.18	0.59	0	BR	1	1	1	1	NA	NA	NA	NA	NA	1	1	1	1	NA	NA	NA	NA	NA	0.105	0.105	0.105	0.105	NA	NA	NA	NA	NA	0.105	0.105	0.105	0.105	NA	NA	NA	NA	NA	0.1	0	0.17	0.07	0
176	6	coop	0	1	0.18	0.59	0	BR	1	1	1	1	1	NA	NA	NA	NA	1	1	1	1	1	NA	NA	NA	NA	0.105	0.105	0.105	0.105	0.105	NA	NA	NA	NA	0.105	0.105	0.105	0.105	0.105	NA	NA	NA	NA	0.1	0	0.17	0.07	0
177	7	coop	0	1	0.18	0.59	0	BR	1	1	1	1	1	1	NA	NA	NA	1	1	1	1	1	1	NA	NA	NA	0.105	0.105	0.105	0.105	0.105	0.105	NA	NA	NA	0.105	0.105	0.105	0.105	0.105	0.105	NA	NA	NA	0.1	0	0.17	0.07	0
178	8	coop	0	1	0.18	0.59	0	BR	1	1	1	1	1	1	1	NA	NA	1	1	1	1	1	1	1	NA	NA	0.105	0.105	0.105	0.105	0.105	0.105	0.105	NA	NA	0.105	0.105	0.105	0.105	0.105	0.105	0.105	NA	NA	0.1	0	0.17	0.07	0
179	9	coop	0	1	0.18	0.59	0	BR	1	1	1	1	1	1	1	1	NA	1	1	1	1	1	1	1	1	NA	0.105	0.105	0.105	0.105	0.105	0.105	0.105	0.105	NA	0.105	0.105	0.105	0.105	0.105	0.105	0.105	0.105	NA	0.1	0	0.17	0.07	0
180	10	defect	0	0	0.18	0.59	0	BR	1	1	1	1	1	1	1	1	1	0	1	1	1	1	1	1	1	1	0.005	0.105	0.105	0.105	0.105	0.105	0.105	0.105	0.105	0.175	0.105	0.105	0.105	0.105	0.105	0.105	0.105	0.105	0.1	0	0.17	0.07	0
181	1	coop	0	1	0.18	0.59	0	BR	NA	NA	NA	NA	NA	NA	NA	NA	NA	NA	NA	NA	NA	NA	NA	NA	NA	NA	NA	NA	NA	NA	NA	NA	NA	NA	NA	NA	NA	NA	NA	NA	NA	NA	NA	NA	0.1	0	0.17	0.07	0
182	2	coop	0	1	0.18	0.59	0	BR	1	NA	NA	NA	NA	NA	NA	NA	NA	0	NA	NA	NA	NA	NA	NA	NA	NA	0.005	NA	NA	NA	NA	NA	NA	NA	NA	0.175	NA	NA	NA	NA	NA	NA	NA	NA	0.1	0	0.17	0.07	0
183	3	coop	0	1	0.18	0.59	0	BR	1	1	NA	NA	NA	NA	NA	NA	NA	1	0	NA	NA	NA	NA	NA	NA	NA	0.105	0.005	NA	NA	NA	NA	NA	NA	NA	0.105	0.175	NA	NA	NA	NA	NA	NA	NA	0.1	0	0.17	0.07	0
184	4	coop	0	1	0.18	0.59	0	BR	1	1	1	NA	NA	NA	NA	NA	NA	1	1	0	NA	NA	NA	NA	NA	NA	0.105	0.105	0.005	NA	NA	NA	NA	NA	NA	0.105	0.105	0.175	NA	NA	NA	NA	NA	NA	0.1	0	0.17	0.07	0
185	5	coop	0	1	0.18	0.59	0	BR	1	1	1	1	NA	NA	NA	NA	NA	1	1	1	0	NA	NA	NA	NA	NA	0.105	0.105	0.105	0.005	NA	NA	NA	NA	NA	0.105	0.105	0.105	0.175	NA	NA	NA	NA	NA	0.1	0	0.17	0.07	0
186	6	coop	0	1	0.18	0.59	0	BR	1	1	1	1	1	NA	NA	NA	NA	1	1	1	1	0	NA	NA	NA	NA	0.105	0.105	0.105	0.105	0.005	NA	NA	NA	NA	0.105	0.105	0.105	0.105	0.175	NA	NA	NA	NA	0.1	0	0.17	0.07	0
187	7	coop	0	1	0.18	0.59	0	BR	1	1	1	1	1	1	NA	NA	NA	1	1	1	1	1	0	NA	NA	NA	0.105	0.105	0.105	0.105	0.105	0.005	NA	NA	NA	0.105	0.105	0.105	0.105	0.105	0.175	NA	NA	NA	0.1	0	0.17	0.07	0
188	8	coop	0	1	0.18	0.59	0	BR	1	1	1	1	1	1	1	NA	NA	1	1	1	1	1	1	0	NA	NA	0.105	0.105	0.105	0.105	0.105	0.105	0.005	NA	NA	0.105	0.105	0.105	0.105	0.105	0.105	0.175	NA	NA	0.1	0	0.17	0.07	0
189	9	coop	0	1	0.18	0.59	0	BR	1	1	1	1	1	1	1	1	NA	1	1	1	1	1	1	1	0	NA	0.105	0.105	0.105	0.105	0.105	0.105	0.105	0.005	NA	0.105	0.105	0.105	0.105	0.105	0.105	0.105	0.175	NA	0.1	0	0.17	0.07	0
190	10	defect	0	0	0.18	0.59	0	BR	1	1	1	1	1	1	1	1	1	1	1	1	1	1	1	1	1	0	0.105	0.105	0.105	0.105	0.105	0.105	0.105	0.105	0.005	0.105	0.105	0.105	0.105	0.105	0.105	0.105	0.105	0.175	0.1	0	0.17	0.07	0
191	1	coop	0	1	0.18	0.59	0	BR	NA	NA	NA	NA	NA	NA	NA	NA	NA	NA	NA	NA	NA	NA	NA	NA	NA	NA	NA	NA	NA	NA	NA	NA	NA	NA	NA	NA	NA	NA	NA	NA	NA	NA	NA	NA	0.1	0	0.17	0.07	0
192	2	coop	0	1	0.18	0.59	0	BR	1	NA	NA	NA	NA	NA	NA	NA	NA	0	NA	NA	NA	NA	NA	NA	NA	NA	0.005	NA	NA	NA	NA	NA	NA	NA	NA	0.175	NA	NA	NA	NA	NA	NA	NA	NA	0.1	0	0.17	0.07	0
193	3	coop	0	1	0.18	0.59	0	BR	1	1	NA	NA	NA	NA	NA	NA	NA	1	0	NA	NA	NA	NA	NA	NA	NA	0.105	0.005	NA	NA	NA	NA	NA	NA	NA	0.105	0.175	NA	NA	NA	NA	NA	NA	NA	0.1	0	0.17	0.07	0
194	4	coop	0	1	0.18	0.59	0	BR	1	1	1	NA	NA	NA	NA	NA	NA	1	1	0	NA	NA	NA	NA	NA	NA	0.105	0.105	0.005	NA	NA	NA	NA	NA	NA	0.105	0.105	0.175	NA	NA	NA	NA	NA	NA	0.1	0	0.17	0.07	0
195	5	coop	0	1	0.18	0.59	0	BR	1	1	1	1	NA	NA	NA	NA	NA	1	1	1	0	NA	NA	NA	NA	NA	0.105	0.105	0.105	0.005	NA	NA	NA	NA	NA	0.105	0.105	0.105	0.175	NA	NA	NA	NA	NA	0.1	0	0.17	0.07	0
196	6	coop	0	1	0.18	0.59	0	BR	1	1	1	1	1	NA	NA	NA	NA	1	1	1	1	0	NA	NA	NA	NA	0.105	0.105	0.105	0.105	0.005	NA	NA	NA	NA	0.105	0.105	0.105	0.105	0.175	NA	NA	NA	NA	0.1	0	0.17	0.07	0
197	7	coop	0	1	0.18	0.59	0	BR	1	1	1	1	1	1	NA	NA	NA	1	1	1	1	1	0	NA	NA	NA	0.105	0.105	0.105	0.105	0.105	0.005	NA	NA	NA	0.105	0.105	0.105	0.105	0.105	0.175	NA	NA	NA	0.1	0	0.17	0.07	0
198	8	coop	0	1	0.18	0.59	0	BR	1	1	1	1	1	1	1	NA	NA	1	1	1	1	1	1	0	NA	NA	0.105	0.105	0.105	0.105	0.105	0.105	0.005	NA	NA	0.105	0.105	0.105	0.105	0.105	0.105	0.175	NA	NA	0.1	0	0.17	0.07	0
199	9	defect	0	1	0.18	0.59	0	BR	1	1	1	1	1	1	1	1	NA	1	1	1	1	1	1	1	0	NA	0.105	0.105	0.105	0.105	0.105	0.105	0.105	0.005	NA	0.105	0.105	0.105	0.105	0.105	0.105	0.105	0.175	NA	0.1	0	0.17	0.07	0
200	10	defect	0	0	0.18	0.59	0	BR	0	1	1	1	1	1	1	1	1	1	1	1	1	1	1	1	1	0	0.175	0.105	0.105	0.105	0.105	0.105	0.105	0.105	0.005	0.005	0.105	0.105	0.105	0.105	0.105	0.105	0.105	0.175	0.1	0	0.17	0.07	0
201	1	coop	0	1	0.18	0.59	0	BR	NA	NA	NA	NA	NA	NA	NA	NA	NA	NA	NA	NA	NA	NA	NA	NA	NA	NA	NA	NA	NA	NA	NA	NA	NA	NA	NA	NA	NA	NA	NA	NA	NA	NA	NA	NA	0.1	0	0.17	0.07	0
202	2	coop	0	1	0.18	0.59	0	BR	1	NA	NA	NA	NA	NA	NA	NA	NA	1	NA	NA	NA	NA	NA	NA	NA	NA	0.105	NA	NA	NA	NA	NA	NA	NA	NA	0.105	NA	NA	NA	NA	NA	NA	NA	NA	0.1	0	0.17	0.07	0
203	3	coop	0	1	0.18	0.59	0	BR	1	1	NA	NA	NA	NA	NA	NA	NA	1	1	NA	NA	NA	NA	NA	NA	NA	0.105	0.105	NA	NA	NA	NA	NA	NA	NA	0.105	0.105	NA	NA	NA	NA	NA	NA	NA	0.1	0	0.17	0.07	0
204	4	coop	0	1	0.18	0.59	0	BR	1	1	1	NA	NA	NA	NA	NA	NA	1	1	1	NA	NA	NA	NA	NA	NA	0.105	0.105	0.105	NA	NA	NA	NA	NA	NA	0.105	0.105	0.105	NA	NA	NA	NA	NA	NA	0.1	0	0.17	0.07	0
205	5	coop	0	1	0.18	0.59	0	BR	1	1	1	1	NA	NA	NA	NA	NA	1	1	1	1	NA	NA	NA	NA	NA	0.105	0.105	0.105	0.105	NA	NA	NA	NA	NA	0.105	0.105	0.105	0.105	NA	NA	NA	NA	NA	0.1	0	0.17	0.07	0
206	6	coop	0	1	0.18	0.59	0	BR	1	1	1	1	1	NA	NA	NA	NA	1	1	1	1	1	NA	NA	NA	NA	0.105	0.105	0.105	0.105	0.105	NA	NA	NA	NA	0.105	0.105	0.105	0.105	0.105	NA	NA	NA	NA	0.1	0	0.17	0.07	0
207	7	coop	0	1	0.18	0.59	0	BR	1	1	1	1	1	1	NA	NA	NA	1	1	1	1	1	1	NA	NA	NA	0.105	0.105	0.105	0.105	0.105	0.105	NA	NA	NA	0.105	0.105	0.105	0.105	0.105	0.105	NA	NA	NA	0.1	0	0.17	0.07	0
208	8	coop	0	1	0.18	0.59	0	BR	1	1	1	1	1	1	1	NA	NA	1	1	1	1	1	1	1	NA	NA	0.105	0.105	0.105	0.105	0.105	0.105	0.105	NA	NA	0.105	0.105	0.105	0.105	0.105	0.105	0.105	NA	NA	0.1	0	0.17	0.07	0
209	9	coop	0	1	0.18	0.59	0	BR	1	1	1	1	1	1	1	1	NA	1	1	1	1	1	1	1	1	NA	0.105	0.105	0.105	0.105	0.105	0.105	0.105	0.105	NA	0.105	0.105	0.105	0.105	0.105	0.105	0.105	0.105	NA	0.1	0	0.17	0.07	0
210	10	defect	0	0	0.18	0.59	0	BR	1	1	1	1	1	1	1	1	1	0	1	1	1	1	1	1	1	1	0.005	0.105	0.105	0.105	0.105	0.105	0.105	0.105	0.105	0.175	0.105	0.105	0.105	0.105	0.105	0.105	0.105	0.105	0.1	0	0.17	0.07	0
211	1	coop	0	1	0.18	0.59	0	BR	NA	NA	NA	NA	NA	NA	NA	NA	NA	NA	NA	NA	NA	NA	NA	NA	NA	NA	NA	NA	NA	NA	NA	NA	NA	NA	NA	NA	NA	NA	NA	NA	NA	NA	NA	NA	0.1	0	0.17	0.07	0
212	2	coop	0	1	0.18	0.59	0	BR	1	NA	NA	NA	NA	NA	NA	NA	NA	1	NA	NA	NA	NA	NA	NA	NA	NA	0.105	NA	NA	NA	NA	NA	NA	NA	NA	0.105	NA	NA	NA	NA	NA	NA	NA	NA	0.1	0	0.17	0.07	0
213	3	coop	0	1	0.18	0.59	0	BR	1	1	NA	NA	NA	NA	NA	NA	NA	1	1	NA	NA	NA	NA	NA	NA	NA	0.105	0.105	NA	NA	NA	NA	NA	NA	NA	0.105	0.105	NA	NA	NA	NA	NA	NA	NA	0.1	0	0.17	0.07	0
214	4	coop	0	1	0.18	0.59	0	BR	1	1	1	NA	NA	NA	NA	NA	NA	1	1	1	NA	NA	NA	NA	NA	NA	0.105	0.105	0.105	NA	NA	NA	NA	NA	NA	0.105	0.105	0.105	NA	NA	NA	NA	NA	NA	0.1	0	0.17	0.07	0
215	5	coop	0	1	0.18	0.59	0	BR	1	1	1	1	NA	NA	NA	NA	NA	1	1	1	1	NA	NA	NA	NA	NA	0.105	0.105	0.105	0.105	NA	NA	NA	NA	NA	0.105	0.105	0.105	0.105	NA	NA	NA	NA	NA	0.1	0	0.17	0.07	0
216	6	coop	0	1	0.18	0.59	0	BR	1	1	1	1	1	NA	NA	NA	NA	1	1	1	1	1	NA	NA	NA	NA	0.105	0.105	0.105	0.105	0.105	NA	NA	NA	NA	0.105	0.105	0.105	0.105	0.105	NA	NA	NA	NA	0.1	0	0.17	0.07	0
217	7	coop	0	1	0.18	0.59	0	BR	1	1	1	1	1	1	NA	NA	NA	1	1	1	1	1	1	NA	NA	NA	0.105	0.105	0.105	0.105	0.105	0.105	NA	NA	NA	0.105	0.105	0.105	0.105	0.105	0.105	NA	NA	NA	0.1	0	0.17	0.07	0
218	8	coop	0	1	0.18	0.59	0	BR	1	1	1	1	1	1	1	NA	NA	1	1	1	1	1	1	1	NA	NA	0.105	0.105	0.105	0.105	0.105	0.105	0.105	NA	NA	0.105	0.105	0.105	0.105	0.105	0.105	0.105	NA	NA	0.1	0	0.17	0.07	0
219	9	coop	0	1	0.18	0.59	0	BR	1	1	1	1	1	1	1	1	NA	1	1	1	1	1	1	1	1	NA	0.105	0.105	0.105	0.105	0.105	0.105	0.105	0.105	NA	0.105	0.105	0.105	0.105	0.105	0.105	0.105	0.105	NA	0.1	0	0.17	0.07	0
220	10	defect	0	0	0.18	0.59	0	BR	1	1	1	1	1	1	1	1	1	0	1	1	1	1	1	1	1	1	0.005	0.105	0.105	0.105	0.105	0.105	0.105	0.105	0.105	0.175	0.105	0.105	0.105	0.105	0.105	0.105	0.105	0.105	0.1	0	0.17	0.07	0
221	1	coop	0	1	0.18	0.59	0	BR	NA	NA	NA	NA	NA	NA	NA	NA	NA	NA	NA	NA	NA	NA	NA	NA	NA	NA	NA	NA	NA	NA	NA	NA	NA	NA	NA	NA	NA	NA	NA	NA	NA	NA	NA	NA	0.1	0	0.17	0.07	0
222	2	coop	0	1	0.18	0.59	0	BR	1	NA	NA	NA	NA	NA	NA	NA	NA	0	NA	NA	NA	NA	NA	NA	NA	NA	0.005	NA	NA	NA	NA	NA	NA	NA	NA	0.175	NA	NA	NA	NA	NA	NA	NA	NA	0.1	0	0.17	0.07	0
223	3	defect	0	1	0.18	0.59	0	BR	1	1	NA	NA	NA	NA	NA	NA	NA	0	0	NA	NA	NA	NA	NA	NA	NA	0.005	0.005	NA	NA	NA	NA	NA	NA	NA	0.175	0.175	NA	NA	NA	NA	NA	NA	NA	0.1	0	0.17	0.07	0
224	4	defect	0	1	0.18	0.59	0	BR	0	1	1	NA	NA	NA	NA	NA	NA	0	0	0	NA	NA	NA	NA	NA	NA	0.075	0.005	0.005	NA	NA	NA	NA	NA	NA	0.075	0.175	0.175	NA	NA	NA	NA	NA	NA	0.1	0	0.17	0.07	0
225	5	defect	0	1	0.18	0.59	0	BR	0	0	1	1	NA	NA	NA	NA	NA	0	0	0	0	NA	NA	NA	NA	NA	0.075	0.075	0.005	0.005	NA	NA	NA	NA	NA	0.075	0.075	0.175	0.175	NA	NA	NA	NA	NA	0.1	0	0.17	0.07	0
226	6	defect	0	1	0.18	0.59	0	BR	0	0	0	1	1	NA	NA	NA	NA	1	0	0	0	0	NA	NA	NA	NA	0.175	0.075	0.075	0.005	0.005	NA	NA	NA	NA	0.005	0.075	0.075	0.175	0.175	NA	NA	NA	NA	0.1	0	0.17	0.07	0
227	7	defect	0	1	0.18	0.59	0	BR	0	0	0	0	1	1	NA	NA	NA	0	1	0	0	0	0	NA	NA	NA	0.075	0.175	0.075	0.075	0.005	0.005	NA	NA	NA	0.075	0.005	0.075	0.075	0.175	0.175	NA	NA	NA	0.1	0	0.17	0.07	0
228	8	defect	0	1	0.18	0.59	0	BR	0	0	0	0	0	1	1	NA	NA	0	0	1	0	0	0	0	NA	NA	0.075	0.075	0.175	0.075	0.075	0.005	0.005	NA	NA	0.075	0.075	0.005	0.075	0.075	0.175	0.175	NA	NA	0.1	0	0.17	0.07	0
229	9	defect	0	1	0.18	0.59	0	BR	0	0	0	0	0	0	1	1	NA	0	0	0	1	0	0	0	0	NA	0.075	0.075	0.075	0.175	0.075	0.075	0.005	0.005	NA	0.075	0.075	0.075	0.005	0.075	0.075	0.175	0.175	NA	0.1	0	0.17	0.07	0
230	10	defect	0	0	0.18	0.59	0	BR	0	0	0	0	0	0	0	1	1	0	0	0	0	1	0	0	0	0	0.075	0.075	0.075	0.075	0.175	0.075	0.075	0.005	0.005	0.075	0.075	0.075	0.075	0.005	0.075	0.075	0.175	0.175	0.1	0	0.17	0.07	0
231	1	coop	0	1	0.18	0.59	0	BR	NA	NA	NA	NA	NA	NA	NA	NA	NA	NA	NA	NA	NA	NA	NA	NA	NA	NA	NA	NA	NA	NA	NA	NA	NA	NA	NA	NA	NA	NA	NA	NA	NA	NA	NA	NA	0.1	0	0.17	0.07	0
232	2	defect	0	1	0.18	0.59	0	BR	1	NA	NA	NA	NA	NA	NA	NA	NA	0	NA	NA	NA	NA	NA	NA	NA	NA	0.005	NA	NA	NA	NA	NA	NA	NA	NA	0.175	NA	NA	NA	NA	NA	NA	NA	NA	0.1	0	0.17	0.07	0
233	3	defect	0	1	0.18	0.59	0	BR	0	1	NA	NA	NA	NA	NA	NA	NA	0	0	NA	NA	NA	NA	NA	NA	NA	0.075	0.005	NA	NA	NA	NA	NA	NA	NA	0.075	0.175	NA	NA	NA	NA	NA	NA	NA	0.1	0	0.17	0.07	0
234	4	coop	0	1	0.18	0.59	0	BR	0	0	1	NA	NA	NA	NA	NA	NA	0	0	0	NA	NA	NA	NA	NA	NA	0.075	0.075	0.005	NA	NA	NA	NA	NA	NA	0.075	0.075	0.175	NA	NA	NA	NA	NA	NA	0.1	0	0.17	0.07	0
235	5	defect	0	1	0.18	0.59	0	BR	1	0	0	1	NA	NA	NA	NA	NA	0	0	0	0	NA	NA	NA	NA	NA	0.005	0.075	0.075	0.005	NA	NA	NA	NA	NA	0.175	0.075	0.075	0.175	NA	NA	NA	NA	NA	0.1	0	0.17	0.07	0
236	6	defect	0	1	0.18	0.59	0	BR	0	1	0	0	1	NA	NA	NA	NA	0	0	0	0	0	NA	NA	NA	NA	0.075	0.005	0.075	0.075	0.005	NA	NA	NA	NA	0.075	0.175	0.075	0.075	0.175	NA	NA	NA	NA	0.1	0	0.17	0.07	0
237	7	defect	0	1	0.18	0.59	0	BR	0	0	1	0	0	1	NA	NA	NA	0	0	0	0	0	0	NA	NA	NA	0.075	0.075	0.005	0.075	0.075	0.005	NA	NA	NA	0.075	0.075	0.175	0.075	0.075	0.175	NA	NA	NA	0.1	0	0.17	0.07	0
238	8	defect	0	1	0.18	0.59	0	BR	0	0	0	1	0	0	1	NA	NA	0	0	0	0	0	0	0	NA	NA	0.075	0.075	0.075	0.005	0.075	0.075	0.005	NA	NA	0.075	0.075	0.075	0.175	0.075	0.075	0.175	NA	NA	0.1	0	0.17	0.07	0
239	9	defect	0	1	0.18	0.59	0	BR	0	0	0	0	1	0	0	1	NA	0	0	0	0	0	0	0	0	NA	0.075	0.075	0.075	0.075	0.005	0.075	0.075	0.005	NA	0.075	0.075	0.075	0.075	0.175	0.075	0.075	0.175	NA	0.1	0	0.17	0.07	0
240	10	defect	0	0	0.18	0.59	0	BR	0	0	0	0	0	1	0	0	1	0	0	0	0	0	0	0	0	0	0.075	0.075	0.075	0.075	0.075	0.005	0.075	0.075	0.005	0.075	0.075	0.075	0.075	0.075	0.175	0.075	0.075	0.175	0.1	0	0.17	0.07	0
241	1	coop	0	1	0.18	0.59	0	BR	NA	NA	NA	NA	NA	NA	NA	NA	NA	NA	NA	NA	NA	NA	NA	NA	NA	NA	NA	NA	NA	NA	NA	NA	NA	NA	NA	NA	NA	NA	NA	NA	NA	NA	NA	NA	0.1	0	0.17	0.07	0
242	2	coop	0	1	0.18	0.59	0	BR	1	NA	NA	NA	NA	NA	NA	NA	NA	1	NA	NA	NA	NA	NA	NA	NA	NA	0.105	NA	NA	NA	NA	NA	NA	NA	NA	0.105	NA	NA	NA	NA	NA	NA	NA	NA	0.1	0	0.17	0.07	0
243	3	coop	0	1	0.18	0.59	0	BR	1	1	NA	NA	NA	NA	NA	NA	NA	1	1	NA	NA	NA	NA	NA	NA	NA	0.105	0.105	NA	NA	NA	NA	NA	NA	NA	0.105	0.105	NA	NA	NA	NA	NA	NA	NA	0.1	0	0.17	0.07	0
244	4	coop	0	1	0.18	0.59	0	BR	1	1	1	NA	NA	NA	NA	NA	NA	1	1	1	NA	NA	NA	NA	NA	NA	0.105	0.105	0.105	NA	NA	NA	NA	NA	NA	0.105	0.105	0.105	NA	NA	NA	NA	NA	NA	0.1	0	0.17	0.07	0
245	5	coop	0	1	0.18	0.59	0	BR	1	1	1	1	NA	NA	NA	NA	NA	1	1	1	1	NA	NA	NA	NA	NA	0.105	0.105	0.105	0.105	NA	NA	NA	NA	NA	0.105	0.105	0.105	0.105	NA	NA	NA	NA	NA	0.1	0	0.17	0.07	0
246	6	coop	0	1	0.18	0.59	0	BR	1	1	1	1	1	NA	NA	NA	NA	1	1	1	1	1	NA	NA	NA	NA	0.105	0.105	0.105	0.105	0.105	NA	NA	NA	NA	0.105	0.105	0.105	0.105	0.105	NA	NA	NA	NA	0.1	0	0.17	0.07	0
247	7	coop	0	1	0.18	0.59	0	BR	1	1	1	1	1	1	NA	NA	NA	1	1	1	1	1	1	NA	NA	NA	0.105	0.105	0.105	0.105	0.105	0.105	NA	NA	NA	0.105	0.105	0.105	0.105	0.105	0.105	NA	NA	NA	0.1	0	0.17	0.07	0
248	8	coop	0	1	0.18	0.59	0	BR	1	1	1	1	1	1	1	NA	NA	1	1	1	1	1	1	1	NA	NA	0.105	0.105	0.105	0.105	0.105	0.105	0.105	NA	NA	0.105	0.105	0.105	0.105	0.105	0.105	0.105	NA	NA	0.1	0	0.17	0.07	0
249	9	defect	0	1	0.18	0.59	0	BR	1	1	1	1	1	1	1	1	NA	0	1	1	1	1	1	1	1	NA	0.005	0.105	0.105	0.105	0.105	0.105	0.105	0.105	NA	0.175	0.105	0.105	0.105	0.105	0.105	0.105	0.105	NA	0.1	0	0.17	0.07	0
250	10	defect	0	0	0.18	0.59	0	BR	0	1	1	1	1	1	1	1	1	1	0	1	1	1	1	1	1	1	0.175	0.005	0.105	0.105	0.105	0.105	0.105	0.105	0.105	0.005	0.175	0.105	0.105	0.105	0.105	0.105	0.105	0.105	0.1	0	0.17	0.07	0
251	1	defect	0	1	0.18	0.59	0	BR	NA	NA	NA	NA	NA	NA	NA	NA	NA	NA	NA	NA	NA	NA	NA	NA	NA	NA	NA	NA	NA	NA	NA	NA	NA	NA	NA	NA	NA	NA	NA	NA	NA	NA	NA	NA	0.1	0	0.17	0.07	0
252	2	defect	0	1	0.18	0.59	0	BR	0	NA	NA	NA	NA	NA	NA	NA	NA	1	NA	NA	NA	NA	NA	NA	NA	NA	0.175	NA	NA	NA	NA	NA	NA	NA	NA	0.005	NA	NA	NA	NA	NA	NA	NA	NA	0.1	0	0.17	0.07	0
253	3	defect	0	1	0.18	0.59	0	BR	0	0	NA	NA	NA	NA	NA	NA	NA	0	1	NA	NA	NA	NA	NA	NA	NA	0.075	0.175	NA	NA	NA	NA	NA	NA	NA	0.075	0.005	NA	NA	NA	NA	NA	NA	NA	0.1	0	0.17	0.07	0
254	4	defect	0	1	0.18	0.59	0	BR	0	0	0	NA	NA	NA	NA	NA	NA	1	0	1	NA	NA	NA	NA	NA	NA	0.175	0.075	0.175	NA	NA	NA	NA	NA	NA	0.005	0.075	0.005	NA	NA	NA	NA	NA	NA	0.1	0	0.17	0.07	0
255	5	defect	0	1	0.18	0.59	0	BR	0	0	0	0	NA	NA	NA	NA	NA	0	1	0	1	NA	NA	NA	NA	NA	0.075	0.175	0.075	0.175	NA	NA	NA	NA	NA	0.075	0.005	0.075	0.005	NA	NA	NA	NA	NA	0.1	0	0.17	0.07	0
256	6	defect	0	1	0.18	0.59	0	BR	0	0	0	0	0	NA	NA	NA	NA	0	0	1	0	1	NA	NA	NA	NA	0.075	0.075	0.175	0.075	0.175	NA	NA	NA	NA	0.075	0.075	0.005	0.075	0.005	NA	NA	NA	NA	0.1	0	0.17	0.07	0
257	7	defect	0	1	0.18	0.59	0	BR	0	0	0	0	0	0	NA	NA	NA	0	0	0	1	0	1	NA	NA	NA	0.075	0.075	0.075	0.175	0.075	0.175	NA	NA	NA	0.075	0.075	0.075	0.005	0.075	0.005	NA	NA	NA	0.1	0	0.17	0.07	0
258	8	defect	0	1	0.18	0.59	0	BR	0	0	0	0	0	0	0	NA	NA	0	0	0	0	1	0	1	NA	NA	0.075	0.075	0.075	0.075	0.175	0.075	0.175	NA	NA	0.075	0.075	0.075	0.075	0.005	0.075	0.005	NA	NA	0.1	0	0.17	0.07	0
259	9	defect	0	1	0.18	0.59	0	BR	0	0	0	0	0	0	0	0	NA	0	0	0	0	0	1	0	1	NA	0.075	0.075	0.075	0.075	0.075	0.175	0.075	0.175	NA	0.075	0.075	0.075	0.075	0.075	0.005	0.075	0.005	NA	0.1	0	0.17	0.07	0
260	10	defect	0	0	0.18	0.59	0	BR	0	0	0	0	0	0	0	0	0	0	0	0	0	0	0	1	0	1	0.075	0.075	0.075	0.075	0.075	0.075	0.175	0.075	0.175	0.075	0.075	0.075	0.075	0.075	0.075	0.005	0.075	0.005	0.1	0	0.17	0.07	0
261	1	defect	0	1	0.18	0.59	0	BR	NA	NA	NA	NA	NA	NA	NA	NA	NA	NA	NA	NA	NA	NA	NA	NA	NA	NA	NA	NA	NA	NA	NA	NA	NA	NA	NA	NA	NA	NA	NA	NA	NA	NA	NA	NA	0.1	0	0.17	0.07	0
262	2	coop	0	1	0.18	0.59	0	BR	0	NA	NA	NA	NA	NA	NA	NA	NA	1	NA	NA	NA	NA	NA	NA	NA	NA	0.175	NA	NA	NA	NA	NA	NA	NA	NA	0.005	NA	NA	NA	NA	NA	NA	NA	NA	0.1	0	0.17	0.07	0
263	3	coop	0	1	0.18	0.59	0	BR	1	0	NA	NA	NA	NA	NA	NA	NA	0	1	NA	NA	NA	NA	NA	NA	NA	0.005	0.175	NA	NA	NA	NA	NA	NA	NA	0.175	0.005	NA	NA	NA	NA	NA	NA	NA	0.1	0	0.17	0.07	0
264	4	coop	0	1	0.18	0.59	0	BR	1	1	0	NA	NA	NA	NA	NA	NA	1	0	1	NA	NA	NA	NA	NA	NA	0.105	0.005	0.175	NA	NA	NA	NA	NA	NA	0.105	0.175	0.005	NA	NA	NA	NA	NA	NA	0.1	0	0.17	0.07	0
265	5	coop	0	1	0.18	0.59	0	BR	1	1	1	0	NA	NA	NA	NA	NA	1	1	0	1	NA	NA	NA	NA	NA	0.105	0.105	0.005	0.175	NA	NA	NA	NA	NA	0.105	0.105	0.175	0.005	NA	NA	NA	NA	NA	0.1	0	0.17	0.07	0
266	6	coop	0	1	0.18	0.59	0	BR	1	1	1	1	0	NA	NA	NA	NA	1	1	1	0	1	NA	NA	NA	NA	0.105	0.105	0.105	0.005	0.175	NA	NA	NA	NA	0.105	0.105	0.105	0.175	0.005	NA	NA	NA	NA	0.1	0	0.17	0.07	0
267	7	defect	0	1	0.18	0.59	0	BR	1	1	1	1	1	0	NA	NA	NA	1	1	1	1	0	1	NA	NA	NA	0.105	0.105	0.105	0.105	0.005	0.175	NA	NA	NA	0.105	0.105	0.105	0.105	0.175	0.005	NA	NA	NA	0.1	0	0.17	0.07	0
268	8	defect	0	1	0.18	0.59	0	BR	0	1	1	1	1	1	0	NA	NA	1	1	1	1	1	0	1	NA	NA	0.175	0.105	0.105	0.105	0.105	0.005	0.175	NA	NA	0.005	0.105	0.105	0.105	0.105	0.175	0.005	NA	NA	0.1	0	0.17	0.07	0
269	9	defect	0	1	0.18	0.59	0	BR	0	0	1	1	1	1	1	0	NA	0	1	1	1	1	1	0	1	NA	0.075	0.175	0.105	0.105	0.105	0.105	0.005	0.175	NA	0.075	0.005	0.105	0.105	0.105	0.105	0.175	0.005	NA	0.1	0	0.17	0.07	0
270	10	defect	0	0	0.18	0.59	0	BR	0	0	0	1	1	1	1	1	0	0	0	1	1	1	1	1	0	1	0.075	0.075	0.175	0.105	0.105	0.105	0.105	0.005	0.175	0.075	0.075	0.005	0.105	0.105	0.105	0.105	0.175	0.005	0.1	0	0.17	0.07	0
271	1	coop	0	1	0.18	0.59	0	BR	NA	NA	NA	NA	NA	NA	NA	NA	NA	NA	NA	NA	NA	NA	NA	NA	NA	NA	NA	NA	NA	NA	NA	NA	NA	NA	NA	NA	NA	NA	NA	NA	NA	NA	NA	NA	0.1	0	0.17	0.07	0
272	2	coop	0	1	0.18	0.59	0	BR	1	NA	NA	NA	NA	NA	NA	NA	NA	1	NA	NA	NA	NA	NA	NA	NA	NA	0.105	NA	NA	NA	NA	NA	NA	NA	NA	0.105	NA	NA	NA	NA	NA	NA	NA	NA	0.1	0	0.17	0.07	0
273	3	coop	0	1	0.18	0.59	0	BR	1	1	NA	NA	NA	NA	NA	NA	NA	1	1	NA	NA	NA	NA	NA	NA	NA	0.105	0.105	NA	NA	NA	NA	NA	NA	NA	0.105	0.105	NA	NA	NA	NA	NA	NA	NA	0.1	0	0.17	0.07	0
274	4	coop	0	1	0.18	0.59	0	BR	1	1	1	NA	NA	NA	NA	NA	NA	1	1	1	NA	NA	NA	NA	NA	NA	0.105	0.105	0.105	NA	NA	NA	NA	NA	NA	0.105	0.105	0.105	NA	NA	NA	NA	NA	NA	0.1	0	0.17	0.07	0
275	5	coop	0	1	0.18	0.59	0	BR	1	1	1	1	NA	NA	NA	NA	NA	1	1	1	1	NA	NA	NA	NA	NA	0.105	0.105	0.105	0.105	NA	NA	NA	NA	NA	0.105	0.105	0.105	0.105	NA	NA	NA	NA	NA	0.1	0	0.17	0.07	0
276	6	coop	0	1	0.18	0.59	0	BR	1	1	1	1	1	NA	NA	NA	NA	1	1	1	1	1	NA	NA	NA	NA	0.105	0.105	0.105	0.105	0.105	NA	NA	NA	NA	0.105	0.105	0.105	0.105	0.105	NA	NA	NA	NA	0.1	0	0.17	0.07	0
277	7	coop	0	1	0.18	0.59	0	BR	1	1	1	1	1	1	NA	NA	NA	1	1	1	1	1	1	NA	NA	NA	0.105	0.105	0.105	0.105	0.105	0.105	NA	NA	NA	0.105	0.105	0.105	0.105	0.105	0.105	NA	NA	NA	0.1	0	0.17	0.07	0
278	8	coop	0	1	0.18	0.59	0	BR	1	1	1	1	1	1	1	NA	NA	1	1	1	1	1	1	1	NA	NA	0.105	0.105	0.105	0.105	0.105	0.105	0.105	NA	NA	0.105	0.105	0.105	0.105	0.105	0.105	0.105	NA	NA	0.1	0	0.17	0.07	0
279	9	defect	0	1	0.18	0.59	0	BR	1	1	1	1	1	1	1	1	NA	1	1	1	1	1	1	1	1	NA	0.105	0.105	0.105	0.105	0.105	0.105	0.105	0.105	NA	0.105	0.105	0.105	0.105	0.105	0.105	0.105	0.105	NA	0.1	0	0.17	0.07	0
280	10	defect	0	0	0.18	0.59	0	BR	0	1	1	1	1	1	1	1	1	1	1	1	1	1	1	1	1	1	0.175	0.105	0.105	0.105	0.105	0.105	0.105	0.105	0.105	0.005	0.105	0.105	0.105	0.105	0.105	0.105	0.105	0.105	0.1	0	0.17	0.07	0
281	1	defect	0	1	0.18	0.59	0	BR	NA	NA	NA	NA	NA	NA	NA	NA	NA	NA	NA	NA	NA	NA	NA	NA	NA	NA	NA	NA	NA	NA	NA	NA	NA	NA	NA	NA	NA	NA	NA	NA	NA	NA	NA	NA	0.1	0	0.17	0.07	0
282	2	defect	0	1	0.18	0.59	0	BR	0	NA	NA	NA	NA	NA	NA	NA	NA	0	NA	NA	NA	NA	NA	NA	NA	NA	0.075	NA	NA	NA	NA	NA	NA	NA	NA	0.075	NA	NA	NA	NA	NA	NA	NA	NA	0.1	0	0.17	0.07	0
283	3	coop	0	1	0.18	0.59	0	BR	0	0	NA	NA	NA	NA	NA	NA	NA	1	0	NA	NA	NA	NA	NA	NA	NA	0.175	0.075	NA	NA	NA	NA	NA	NA	NA	0.005	0.075	NA	NA	NA	NA	NA	NA	NA	0.1	0	0.17	0.07	0
284	4	coop	0	1	0.18	0.59	0	BR	1	0	0	NA	NA	NA	NA	NA	NA	1	1	0	NA	NA	NA	NA	NA	NA	0.105	0.175	0.075	NA	NA	NA	NA	NA	NA	0.105	0.005	0.075	NA	NA	NA	NA	NA	NA	0.1	0	0.17	0.07	0
285	5	coop	0	1	0.18	0.59	0	BR	1	1	0	0	NA	NA	NA	NA	NA	1	1	1	0	NA	NA	NA	NA	NA	0.105	0.105	0.175	0.075	NA	NA	NA	NA	NA	0.105	0.105	0.005	0.075	NA	NA	NA	NA	NA	0.1	0	0.17	0.07	0
286	6	coop	0	1	0.18	0.59	0	BR	1	1	1	0	0	NA	NA	NA	NA	1	1	1	1	0	NA	NA	NA	NA	0.105	0.105	0.105	0.175	0.075	NA	NA	NA	NA	0.105	0.105	0.105	0.005	0.075	NA	NA	NA	NA	0.1	0	0.17	0.07	0
287	7	coop	0	1	0.18	0.59	0	BR	1	1	1	1	0	0	NA	NA	NA	1	1	1	1	1	0	NA	NA	NA	0.105	0.105	0.105	0.105	0.175	0.075	NA	NA	NA	0.105	0.105	0.105	0.105	0.005	0.075	NA	NA	NA	0.1	0	0.17	0.07	0
288	8	coop	0	1	0.18	0.59	0	BR	1	1	1	1	1	0	0	NA	NA	1	1	1	1	1	1	0	NA	NA	0.105	0.105	0.105	0.105	0.105	0.175	0.075	NA	NA	0.105	0.105	0.105	0.105	0.105	0.005	0.075	NA	NA	0.1	0	0.17	0.07	0
289	9	defect	0	1	0.18	0.59	0	BR	1	1	1	1	1	1	0	0	NA	1	1	1	1	1	1	1	0	NA	0.105	0.105	0.105	0.105	0.105	0.105	0.175	0.075	NA	0.105	0.105	0.105	0.105	0.105	0.105	0.005	0.075	NA	0.1	0	0.17	0.07	0
290	10	coop	0	0	0.18	0.59	0	BR	0	1	1	1	1	1	1	0	0	1	1	1	1	1	1	1	1	0	0.175	0.105	0.105	0.105	0.105	0.105	0.105	0.175	0.075	0.005	0.105	0.105	0.105	0.105	0.105	0.105	0.005	0.075	0.1	0	0.17	0.07	0
291	1	defect	0	1	0.18	0.59	0	BR	NA	NA	NA	NA	NA	NA	NA	NA	NA	NA	NA	NA	NA	NA	NA	NA	NA	NA	NA	NA	NA	NA	NA	NA	NA	NA	NA	NA	NA	NA	NA	NA	NA	NA	NA	NA	0.1	0	0.17	0.07	0
292	2	defect	0	1	0.18	0.59	0	BR	0	NA	NA	NA	NA	NA	NA	NA	NA	1	NA	NA	NA	NA	NA	NA	NA	NA	0.175	NA	NA	NA	NA	NA	NA	NA	NA	0.005	NA	NA	NA	NA	NA	NA	NA	NA	0.1	0	0.17	0.07	0
293	3	defect	0	1	0.18	0.59	0	BR	0	0	NA	NA	NA	NA	NA	NA	NA	0	1	NA	NA	NA	NA	NA	NA	NA	0.075	0.175	NA	NA	NA	NA	NA	NA	NA	0.075	0.005	NA	NA	NA	NA	NA	NA	NA	0.1	0	0.17	0.07	0
294	4	coop	0	1	0.18	0.59	0	BR	0	0	0	NA	NA	NA	NA	NA	NA	0	0	1	NA	NA	NA	NA	NA	NA	0.075	0.075	0.175	NA	NA	NA	NA	NA	NA	0.075	0.075	0.005	NA	NA	NA	NA	NA	NA	0.1	0	0.17	0.07	0
295	5	defect	0	1	0.18	0.59	0	BR	1	0	0	0	NA	NA	NA	NA	NA	0	0	0	1	NA	NA	NA	NA	NA	0.005	0.075	0.075	0.175	NA	NA	NA	NA	NA	0.175	0.075	0.075	0.005	NA	NA	NA	NA	NA	0.1	0	0.17	0.07	0
296	6	coop	0	1	0.18	0.59	0	BR	0	1	0	0	0	NA	NA	NA	NA	0	0	0	0	1	NA	NA	NA	NA	0.075	0.005	0.075	0.075	0.175	NA	NA	NA	NA	0.075	0.175	0.075	0.075	0.005	NA	NA	NA	NA	0.1	0	0.17	0.07	0
297	7	defect	0	1	0.18	0.59	0	BR	1	0	1	0	0	0	NA	NA	NA	1	0	0	0	0	1	NA	NA	NA	0.105	0.075	0.005	0.075	0.075	0.175	NA	NA	NA	0.105	0.075	0.175	0.075	0.075	0.005	NA	NA	NA	0.1	0	0.17	0.07	0
298	8	coop	0	1	0.18	0.59	0	BR	0	1	0	1	0	0	0	NA	NA	0	1	0	0	0	0	1	NA	NA	0.075	0.105	0.075	0.005	0.075	0.075	0.175	NA	NA	0.075	0.105	0.075	0.175	0.075	0.075	0.005	NA	NA	0.1	0	0.17	0.07	0
299	9	coop	0	1	0.18	0.59	0	BR	1	0	1	0	1	0	0	0	NA	0	0	1	0	0	0	0	1	NA	0.005	0.075	0.105	0.075	0.005	0.075	0.075	0.175	NA	0.175	0.075	0.105	0.075	0.175	0.075	0.075	0.005	NA	0.1	0	0.17	0.07	0
300	10	defect	0	0	0.18	0.59	0	BR	1	1	0	1	0	1	0	0	0	0	0	0	1	0	0	0	0	1	0.005	0.005	0.075	0.105	0.075	0.005	0.075	0.075	0.175	0.175	0.175	0.075	0.105	0.075	0.175	0.075	0.075	0.005	0.1	0	0.17	0.07	0
301	1	coop	0	1	0.18	0.59	0	BR	NA	NA	NA	NA	NA	NA	NA	NA	NA	NA	NA	NA	NA	NA	NA	NA	NA	NA	NA	NA	NA	NA	NA	NA	NA	NA	NA	NA	NA	NA	NA	NA	NA	NA	NA	NA	0.1	0	0.17	0.07	0
302	2	defect	0	1	0.18	0.59	0	BR	1	NA	NA	NA	NA	NA	NA	NA	NA	0	NA	NA	NA	NA	NA	NA	NA	NA	0.005	NA	NA	NA	NA	NA	NA	NA	NA	0.175	NA	NA	NA	NA	NA	NA	NA	NA	0.1	0	0.17	0.07	0
303	3	defect	0	1	0.18	0.59	0	BR	0	1	NA	NA	NA	NA	NA	NA	NA	1	0	NA	NA	NA	NA	NA	NA	NA	0.175	0.005	NA	NA	NA	NA	NA	NA	NA	0.005	0.175	NA	NA	NA	NA	NA	NA	NA	0.1	0	0.17	0.07	0
304	4	defect	0	1	0.18	0.59	0	BR	0	0	1	NA	NA	NA	NA	NA	NA	1	1	0	NA	NA	NA	NA	NA	NA	0.175	0.175	0.005	NA	NA	NA	NA	NA	NA	0.005	0.005	0.175	NA	NA	NA	NA	NA	NA	0.1	0	0.17	0.07	0
305	5	defect	0	1	0.18	0.59	0	BR	0	0	0	1	NA	NA	NA	NA	NA	0	1	1	0	NA	NA	NA	NA	NA	0.075	0.175	0.175	0.005	NA	NA	NA	NA	NA	0.075	0.005	0.005	0.175	NA	NA	NA	NA	NA	0.1	0	0.17	0.07	0
306	6	defect	0	1	0.18	0.59	0	BR	0	0	0	0	1	NA	NA	NA	NA	1	0	1	1	0	NA	NA	NA	NA	0.175	0.075	0.175	0.175	0.005	NA	NA	NA	NA	0.005	0.075	0.005	0.005	0.175	NA	NA	NA	NA	0.1	0	0.17	0.07	0
307	7	coop	0	1	0.18	0.59	0	BR	0	0	0	0	0	1	NA	NA	NA	0	1	0	1	1	0	NA	NA	NA	0.075	0.175	0.075	0.175	0.175	0.005	NA	NA	NA	0.075	0.005	0.075	0.005	0.005	0.175	NA	NA	NA	0.1	0	0.17	0.07	0
308	8	defect	0	1	0.18	0.59	0	BR	1	0	0	0	0	0	1	NA	NA	0	0	1	0	1	1	0	NA	NA	0.005	0.075	0.175	0.075	0.175	0.175	0.005	NA	NA	0.175	0.075	0.005	0.075	0.005	0.005	0.175	NA	NA	0.1	0	0.17	0.07	0
309	9	defect	0	1	0.18	0.59	0	BR	0	1	0	0	0	0	0	1	NA	0	0	0	1	0	1	1	0	NA	0.075	0.005	0.075	0.175	0.075	0.175	0.175	0.005	NA	0.075	0.175	0.075	0.005	0.075	0.005	0.005	0.175	NA	0.1	0	0.17	0.07	0
310	10	defect	0	0	0.18	0.59	0	BR	0	0	1	0	0	0	0	0	1	0	0	0	0	1	0	1	1	0	0.075	0.075	0.005	0.075	0.175	0.075	0.175	0.175	0.005	0.075	0.075	0.175	0.075	0.005	0.075	0.005	0.005	0.175	0.1	0	0.17	0.07	0
311	1	defect	0	1	0.18	0.59	0	BR	NA	NA	NA	NA	NA	NA	NA	NA	NA	NA	NA	NA	NA	NA	NA	NA	NA	NA	NA	NA	NA	NA	NA	NA	NA	NA	NA	NA	NA	NA	NA	NA	NA	NA	NA	NA	0.1	0	0.17	0.07	0
312	2	defect	0	1	0.18	0.59	0	BR	0	NA	NA	NA	NA	NA	NA	NA	NA	1	NA	NA	NA	NA	NA	NA	NA	NA	0.175	NA	NA	NA	NA	NA	NA	NA	NA	0.005	NA	NA	NA	NA	NA	NA	NA	NA	0.1	0	0.17	0.07	0
313	3	coop	0	1	0.18	0.59	0	BR	0	0	NA	NA	NA	NA	NA	NA	NA	0	1	NA	NA	NA	NA	NA	NA	NA	0.075	0.175	NA	NA	NA	NA	NA	NA	NA	0.075	0.005	NA	NA	NA	NA	NA	NA	NA	0.1	0	0.17	0.07	0
314	4	defect	0	1	0.18	0.59	0	BR	1	0	0	NA	NA	NA	NA	NA	NA	0	0	1	NA	NA	NA	NA	NA	NA	0.005	0.075	0.175	NA	NA	NA	NA	NA	NA	0.175	0.075	0.005	NA	NA	NA	NA	NA	NA	0.1	0	0.17	0.07	0
315	5	defect	0	1	0.18	0.59	0	BR	0	1	0	0	NA	NA	NA	NA	NA	1	0	0	1	NA	NA	NA	NA	NA	0.175	0.005	0.075	0.175	NA	NA	NA	NA	NA	0.005	0.175	0.075	0.005	NA	NA	NA	NA	NA	0.1	0	0.17	0.07	0
316	6	defect	0	1	0.18	0.59	0	BR	0	0	1	0	0	NA	NA	NA	NA	1	1	0	0	1	NA	NA	NA	NA	0.175	0.175	0.005	0.075	0.175	NA	NA	NA	NA	0.005	0.005	0.175	0.075	0.005	NA	NA	NA	NA	0.1	0	0.17	0.07	0
317	7	defect	0	1	0.18	0.59	0	BR	0	0	0	1	0	0	NA	NA	NA	0	1	1	0	0	1	NA	NA	NA	0.075	0.175	0.175	0.005	0.075	0.175	NA	NA	NA	0.075	0.005	0.005	0.175	0.075	0.005	NA	NA	NA	0.1	0	0.17	0.07	0
318	8	defect	0	1	0.18	0.59	0	BR	0	0	0	0	1	0	0	NA	NA	0	0	1	1	0	0	1	NA	NA	0.075	0.075	0.175	0.175	0.005	0.075	0.175	NA	NA	0.075	0.075	0.005	0.005	0.175	0.075	0.005	NA	NA	0.1	0	0.17	0.07	0
319	9	defect	0	1	0.18	0.59	0	BR	0	0	0	0	0	1	0	0	NA	0	0	0	1	1	0	0	1	NA	0.075	0.075	0.075	0.175	0.175	0.005	0.075	0.175	NA	0.075	0.075	0.075	0.005	0.005	0.175	0.075	0.005	NA	0.1	0	0.17	0.07	0
320	10	defect	0	0	0.18	0.59	0	BR	0	0	0	0	0	0	1	0	0	0	0	0	0	1	1	0	0	1	0.075	0.075	0.075	0.075	0.175	0.175	0.005	0.075	0.175	0.075	0.075	0.075	0.075	0.005	0.005	0.175	0.075	0.005	0.1	0	0.17	0.07	0
321	1	defect	0	1	0.18	0.59	0	BR	NA	NA	NA	NA	NA	NA	NA	NA	NA	NA	NA	NA	NA	NA	NA	NA	NA	NA	NA	NA	NA	NA	NA	NA	NA	NA	NA	NA	NA	NA	NA	NA	NA	NA	NA	NA	0.1	0	0.17	0.07	0
322	2	defect	0	1	0.18	0.59	0	BR	0	NA	NA	NA	NA	NA	NA	NA	NA	0	NA	NA	NA	NA	NA	NA	NA	NA	0.075	NA	NA	NA	NA	NA	NA	NA	NA	0.075	NA	NA	NA	NA	NA	NA	NA	NA	0.1	0	0.17	0.07	0
323	3	defect	0	1	0.18	0.59	0	BR	0	0	NA	NA	NA	NA	NA	NA	NA	0	0	NA	NA	NA	NA	NA	NA	NA	0.075	0.075	NA	NA	NA	NA	NA	NA	NA	0.075	0.075	NA	NA	NA	NA	NA	NA	NA	0.1	0	0.17	0.07	0
324	4	defect	0	1	0.18	0.59	0	BR	0	0	0	NA	NA	NA	NA	NA	NA	0	0	0	NA	NA	NA	NA	NA	NA	0.075	0.075	0.075	NA	NA	NA	NA	NA	NA	0.075	0.075	0.075	NA	NA	NA	NA	NA	NA	0.1	0	0.17	0.07	0
325	5	defect	0	1	0.18	0.59	0	BR	0	0	0	0	NA	NA	NA	NA	NA	0	0	0	0	NA	NA	NA	NA	NA	0.075	0.075	0.075	0.075	NA	NA	NA	NA	NA	0.075	0.075	0.075	0.075	NA	NA	NA	NA	NA	0.1	0	0.17	0.07	0
326	6	defect	0	1	0.18	0.59	0	BR	0	0	0	0	0	NA	NA	NA	NA	0	0	0	0	0	NA	NA	NA	NA	0.075	0.075	0.075	0.075	0.075	NA	NA	NA	NA	0.075	0.075	0.075	0.075	0.075	NA	NA	NA	NA	0.1	0	0.17	0.07	0
327	7	defect	0	1	0.18	0.59	0	BR	0	0	0	0	0	0	NA	NA	NA	0	0	0	0	0	0	NA	NA	NA	0.075	0.075	0.075	0.075	0.075	0.075	NA	NA	NA	0.075	0.075	0.075	0.075	0.075	0.075	NA	NA	NA	0.1	0	0.17	0.07	0
328	8	defect	0	1	0.18	0.59	0	BR	0	0	0	0	0	0	0	NA	NA	0	0	0	0	0	0	0	NA	NA	0.075	0.075	0.075	0.075	0.075	0.075	0.075	NA	NA	0.075	0.075	0.075	0.075	0.075	0.075	0.075	NA	NA	0.1	0	0.17	0.07	0
329	9	defect	0	1	0.18	0.59	0	BR	0	0	0	0	0	0	0	0	NA	0	0	0	0	0	0	0	0	NA	0.075	0.075	0.075	0.075	0.075	0.075	0.075	0.075	NA	0.075	0.075	0.075	0.075	0.075	0.075	0.075	0.075	NA	0.1	0	0.17	0.07	0
330	10	defect	0	0	0.18	0.59	0	BR	0	0	0	0	0	0	0	0	0	0	0	0	0	0	0	0	0	0	0.075	0.075	0.075	0.075	0.075	0.075	0.075	0.075	0.075	0.075	0.075	0.075	0.075	0.075	0.075	0.075	0.075	0.075	0.1	0	0.17	0.07	0
331	1	coop	0	1	0.18	0.59	0	BR	NA	NA	NA	NA	NA	NA	NA	NA	NA	NA	NA	NA	NA	NA	NA	NA	NA	NA	NA	NA	NA	NA	NA	NA	NA	NA	NA	NA	NA	NA	NA	NA	NA	NA	NA	NA	0.1	0	0.17	0.07	0
332	2	coop	0	1	0.18	0.59	0	BR	1	NA	NA	NA	NA	NA	NA	NA	NA	0	NA	NA	NA	NA	NA	NA	NA	NA	0.005	NA	NA	NA	NA	NA	NA	NA	NA	0.175	NA	NA	NA	NA	NA	NA	NA	NA	0.1	0	0.17	0.07	0
333	3	coop	0	1	0.18	0.59	0	BR	1	1	NA	NA	NA	NA	NA	NA	NA	1	0	NA	NA	NA	NA	NA	NA	NA	0.105	0.005	NA	NA	NA	NA	NA	NA	NA	0.105	0.175	NA	NA	NA	NA	NA	NA	NA	0.1	0	0.17	0.07	0
334	4	coop	0	1	0.18	0.59	0	BR	1	1	1	NA	NA	NA	NA	NA	NA	1	1	0	NA	NA	NA	NA	NA	NA	0.105	0.105	0.005	NA	NA	NA	NA	NA	NA	0.105	0.105	0.175	NA	NA	NA	NA	NA	NA	0.1	0	0.17	0.07	0
335	5	coop	0	1	0.18	0.59	0	BR	1	1	1	1	NA	NA	NA	NA	NA	1	1	1	0	NA	NA	NA	NA	NA	0.105	0.105	0.105	0.005	NA	NA	NA	NA	NA	0.105	0.105	0.105	0.175	NA	NA	NA	NA	NA	0.1	0	0.17	0.07	0
336	6	coop	0	1	0.18	0.59	0	BR	1	1	1	1	1	NA	NA	NA	NA	1	1	1	1	0	NA	NA	NA	NA	0.105	0.105	0.105	0.105	0.005	NA	NA	NA	NA	0.105	0.105	0.105	0.105	0.175	NA	NA	NA	NA	0.1	0	0.17	0.07	0
337	7	coop	0	1	0.18	0.59	0	BR	1	1	1	1	1	1	NA	NA	NA	1	1	1	1	1	0	NA	NA	NA	0.105	0.105	0.105	0.105	0.105	0.005	NA	NA	NA	0.105	0.105	0.105	0.105	0.105	0.175	NA	NA	NA	0.1	0	0.17	0.07	0
338	8	coop	0	1	0.18	0.59	0	BR	1	1	1	1	1	1	1	NA	NA	1	1	1	1	1	1	0	NA	NA	0.105	0.105	0.105	0.105	0.105	0.105	0.005	NA	NA	0.105	0.105	0.105	0.105	0.105	0.105	0.175	NA	NA	0.1	0	0.17	0.07	0
339	9	coop	0	1	0.18	0.59	0	BR	1	1	1	1	1	1	1	1	NA	1	1	1	1	1	1	1	0	NA	0.105	0.105	0.105	0.105	0.105	0.105	0.105	0.005	NA	0.105	0.105	0.105	0.105	0.105	0.105	0.105	0.175	NA	0.1	0	0.17	0.07	0
340	10	defect	0	0	0.18	0.59	0	BR	1	1	1	1	1	1	1	1	1	1	1	1	1	1	1	1	1	0	0.105	0.105	0.105	0.105	0.105	0.105	0.105	0.105	0.005	0.105	0.105	0.105	0.105	0.105	0.105	0.105	0.105	0.175	0.1	0	0.17	0.07	0
341	1	coop	0	1	0.18	0.59	0	BR	NA	NA	NA	NA	NA	NA	NA	NA	NA	NA	NA	NA	NA	NA	NA	NA	NA	NA	NA	NA	NA	NA	NA	NA	NA	NA	NA	NA	NA	NA	NA	NA	NA	NA	NA	NA	0.1	0	0.17	0.07	0
342	2	coop	0	1	0.18	0.59	0	BR	1	NA	NA	NA	NA	NA	NA	NA	NA	0	NA	NA	NA	NA	NA	NA	NA	NA	0.005	NA	NA	NA	NA	NA	NA	NA	NA	0.175	NA	NA	NA	NA	NA	NA	NA	NA	0.1	0	0.17	0.07	0
343	3	coop	0	1	0.18	0.59	0	BR	1	1	NA	NA	NA	NA	NA	NA	NA	1	0	NA	NA	NA	NA	NA	NA	NA	0.105	0.005	NA	NA	NA	NA	NA	NA	NA	0.105	0.175	NA	NA	NA	NA	NA	NA	NA	0.1	0	0.17	0.07	0
344	4	coop	0	1	0.18	0.59	0	BR	1	1	1	NA	NA	NA	NA	NA	NA	1	1	0	NA	NA	NA	NA	NA	NA	0.105	0.105	0.005	NA	NA	NA	NA	NA	NA	0.105	0.105	0.175	NA	NA	NA	NA	NA	NA	0.1	0	0.17	0.07	0
345	5	coop	0	1	0.18	0.59	0	BR	1	1	1	1	NA	NA	NA	NA	NA	1	1	1	0	NA	NA	NA	NA	NA	0.105	0.105	0.105	0.005	NA	NA	NA	NA	NA	0.105	0.105	0.105	0.175	NA	NA	NA	NA	NA	0.1	0	0.17	0.07	0
346	6	coop	0	1	0.18	0.59	0	BR	1	1	1	1	1	NA	NA	NA	NA	1	1	1	1	0	NA	NA	NA	NA	0.105	0.105	0.105	0.105	0.005	NA	NA	NA	NA	0.105	0.105	0.105	0.105	0.175	NA	NA	NA	NA	0.1	0	0.17	0.07	0
347	7	coop	0	1	0.18	0.59	0	BR	1	1	1	1	1	1	NA	NA	NA	1	1	1	1	1	0	NA	NA	NA	0.105	0.105	0.105	0.105	0.105	0.005	NA	NA	NA	0.105	0.105	0.105	0.105	0.105	0.175	NA	NA	NA	0.1	0	0.17	0.07	0
348	8	coop	0	1	0.18	0.59	0	BR	1	1	1	1	1	1	1	NA	NA	1	1	1	1	1	1	0	NA	NA	0.105	0.105	0.105	0.105	0.105	0.105	0.005	NA	NA	0.105	0.105	0.105	0.105	0.105	0.105	0.175	NA	NA	0.1	0	0.17	0.07	0
349	9	coop	0	1	0.18	0.59	0	BR	1	1	1	1	1	1	1	1	NA	1	1	1	1	1	1	1	0	NA	0.105	0.105	0.105	0.105	0.105	0.105	0.105	0.005	NA	0.105	0.105	0.105	0.105	0.105	0.105	0.105	0.175	NA	0.1	0	0.17	0.07	0
350	10	defect	0	0	0.18	0.59	0	BR	1	1	1	1	1	1	1	1	1	1	1	1	1	1	1	1	1	0	0.105	0.105	0.105	0.105	0.105	0.105	0.105	0.105	0.005	0.105	0.105	0.105	0.105	0.105	0.105	0.105	0.105	0.175	0.1	0	0.17	0.07	0
351	1	defect	0	1	0.18	0.59	0	BR	NA	NA	NA	NA	NA	NA	NA	NA	NA	NA	NA	NA	NA	NA	NA	NA	NA	NA	NA	NA	NA	NA	NA	NA	NA	NA	NA	NA	NA	NA	NA	NA	NA	NA	NA	NA	0.1	0	0.17	0.07	0
352	2	defect	0	1	0.18	0.59	0	BR	0	NA	NA	NA	NA	NA	NA	NA	NA	0	NA	NA	NA	NA	NA	NA	NA	NA	0.075	NA	NA	NA	NA	NA	NA	NA	NA	0.075	NA	NA	NA	NA	NA	NA	NA	NA	0.1	0	0.17	0.07	0
353	3	defect	0	1	0.18	0.59	0	BR	0	0	NA	NA	NA	NA	NA	NA	NA	0	0	NA	NA	NA	NA	NA	NA	NA	0.075	0.075	NA	NA	NA	NA	NA	NA	NA	0.075	0.075	NA	NA	NA	NA	NA	NA	NA	0.1	0	0.17	0.07	0
354	4	defect	0	1	0.18	0.59	0	BR	0	0	0	NA	NA	NA	NA	NA	NA	0	0	0	NA	NA	NA	NA	NA	NA	0.075	0.075	0.075	NA	NA	NA	NA	NA	NA	0.075	0.075	0.075	NA	NA	NA	NA	NA	NA	0.1	0	0.17	0.07	0
355	5	defect	0	1	0.18	0.59	0	BR	0	0	0	0	NA	NA	NA	NA	NA	0	0	0	0	NA	NA	NA	NA	NA	0.075	0.075	0.075	0.075	NA	NA	NA	NA	NA	0.075	0.075	0.075	0.075	NA	NA	NA	NA	NA	0.1	0	0.17	0.07	0
356	6	coop	0	1	0.18	0.59	0	BR	0	0	0	0	0	NA	NA	NA	NA	0	0	0	0	0	NA	NA	NA	NA	0.075	0.075	0.075	0.075	0.075	NA	NA	NA	NA	0.075	0.075	0.075	0.075	0.075	NA	NA	NA	NA	0.1	0	0.17	0.07	0
357	7	defect	0	1	0.18	0.59	0	BR	1	0	0	0	0	0	NA	NA	NA	0	0	0	0	0	0	NA	NA	NA	0.005	0.075	0.075	0.075	0.075	0.075	NA	NA	NA	0.175	0.075	0.075	0.075	0.075	0.075	NA	NA	NA	0.1	0	0.17	0.07	0
358	8	defect	0	1	0.18	0.59	0	BR	0	1	0	0	0	0	0	NA	NA	0	0	0	0	0	0	0	NA	NA	0.075	0.005	0.075	0.075	0.075	0.075	0.075	NA	NA	0.075	0.175	0.075	0.075	0.075	0.075	0.075	NA	NA	0.1	0	0.17	0.07	0
359	9	defect	0	1	0.18	0.59	0	BR	0	0	1	0	0	0	0	0	NA	0	0	0	0	0	0	0	0	NA	0.075	0.075	0.005	0.075	0.075	0.075	0.075	0.075	NA	0.075	0.075	0.175	0.075	0.075	0.075	0.075	0.075	NA	0.1	0	0.17	0.07	0
360	10	defect	0	0	0.18	0.59	0	BR	0	0	0	1	0	0	0	0	0	0	0	0	0	0	0	0	0	0	0.075	0.075	0.075	0.005	0.075	0.075	0.075	0.075	0.075	0.075	0.075	0.075	0.175	0.075	0.075	0.075	0.075	0.075	0.1	0	0.17	0.07	0
361	1	coop	0	1	0.18	0.59	0	BR	NA	NA	NA	NA	NA	NA	NA	NA	NA	NA	NA	NA	NA	NA	NA	NA	NA	NA	NA	NA	NA	NA	NA	NA	NA	NA	NA	NA	NA	NA	NA	NA	NA	NA	NA	NA	0.1	0	0.17	0.07	0
362	2	coop	0	1	0.18	0.59	0	BR	1	NA	NA	NA	NA	NA	NA	NA	NA	1	NA	NA	NA	NA	NA	NA	NA	NA	0.105	NA	NA	NA	NA	NA	NA	NA	NA	0.105	NA	NA	NA	NA	NA	NA	NA	NA	0.1	0	0.17	0.07	0
363	3	coop	0	1	0.18	0.59	0	BR	1	1	NA	NA	NA	NA	NA	NA	NA	1	1	NA	NA	NA	NA	NA	NA	NA	0.105	0.105	NA	NA	NA	NA	NA	NA	NA	0.105	0.105	NA	NA	NA	NA	NA	NA	NA	0.1	0	0.17	0.07	0
364	4	coop	0	1	0.18	0.59	0	BR	1	1	1	NA	NA	NA	NA	NA	NA	1	1	1	NA	NA	NA	NA	NA	NA	0.105	0.105	0.105	NA	NA	NA	NA	NA	NA	0.105	0.105	0.105	NA	NA	NA	NA	NA	NA	0.1	0	0.17	0.07	0
365	5	coop	0	1	0.18	0.59	0	BR	1	1	1	1	NA	NA	NA	NA	NA	1	1	1	1	NA	NA	NA	NA	NA	0.105	0.105	0.105	0.105	NA	NA	NA	NA	NA	0.105	0.105	0.105	0.105	NA	NA	NA	NA	NA	0.1	0	0.17	0.07	0
366	6	coop	0	1	0.18	0.59	0	BR	1	1	1	1	1	NA	NA	NA	NA	1	1	1	1	1	NA	NA	NA	NA	0.105	0.105	0.105	0.105	0.105	NA	NA	NA	NA	0.105	0.105	0.105	0.105	0.105	NA	NA	NA	NA	0.1	0	0.17	0.07	0
367	7	coop	0	1	0.18	0.59	0	BR	1	1	1	1	1	1	NA	NA	NA	1	1	1	1	1	1	NA	NA	NA	0.105	0.105	0.105	0.105	0.105	0.105	NA	NA	NA	0.105	0.105	0.105	0.105	0.105	0.105	NA	NA	NA	0.1	0	0.17	0.07	0
368	8	coop	0	1	0.18	0.59	0	BR	1	1	1	1	1	1	1	NA	NA	1	1	1	1	1	1	1	NA	NA	0.105	0.105	0.105	0.105	0.105	0.105	0.105	NA	NA	0.105	0.105	0.105	0.105	0.105	0.105	0.105	NA	NA	0.1	0	0.17	0.07	0
369	9	coop	0	1	0.18	0.59	0	BR	1	1	1	1	1	1	1	1	NA	1	1	1	1	1	1	1	1	NA	0.105	0.105	0.105	0.105	0.105	0.105	0.105	0.105	NA	0.105	0.105	0.105	0.105	0.105	0.105	0.105	0.105	NA	0.1	0	0.17	0.07	0
370	10	defect	0	0	0.18	0.59	0	BR	1	1	1	1	1	1	1	1	1	0	1	1	1	1	1	1	1	1	0.005	0.105	0.105	0.105	0.105	0.105	0.105	0.105	0.105	0.175	0.105	0.105	0.105	0.105	0.105	0.105	0.105	0.105	0.1	0	0.17	0.07	0
371	1	coop	0	1	0.18	0.59	0	BR	NA	NA	NA	NA	NA	NA	NA	NA	NA	NA	NA	NA	NA	NA	NA	NA	NA	NA	NA	NA	NA	NA	NA	NA	NA	NA	NA	NA	NA	NA	NA	NA	NA	NA	NA	NA	0.1	0	0.17	0.07	0
372	2	coop	0	1	0.18	0.59	0	BR	1	NA	NA	NA	NA	NA	NA	NA	NA	1	NA	NA	NA	NA	NA	NA	NA	NA	0.105	NA	NA	NA	NA	NA	NA	NA	NA	0.105	NA	NA	NA	NA	NA	NA	NA	NA	0.1	0	0.17	0.07	0
373	3	coop	0	1	0.18	0.59	0	BR	1	1	NA	NA	NA	NA	NA	NA	NA	1	1	NA	NA	NA	NA	NA	NA	NA	0.105	0.105	NA	NA	NA	NA	NA	NA	NA	0.105	0.105	NA	NA	NA	NA	NA	NA	NA	0.1	0	0.17	0.07	0
374	4	coop	0	1	0.18	0.59	0	BR	1	1	1	NA	NA	NA	NA	NA	NA	1	1	1	NA	NA	NA	NA	NA	NA	0.105	0.105	0.105	NA	NA	NA	NA	NA	NA	0.105	0.105	0.105	NA	NA	NA	NA	NA	NA	0.1	0	0.17	0.07	0
375	5	coop	0	1	0.18	0.59	0	BR	1	1	1	1	NA	NA	NA	NA	NA	1	1	1	1	NA	NA	NA	NA	NA	0.105	0.105	0.105	0.105	NA	NA	NA	NA	NA	0.105	0.105	0.105	0.105	NA	NA	NA	NA	NA	0.1	0	0.17	0.07	0
376	6	coop	0	1	0.18	0.59	0	BR	1	1	1	1	1	NA	NA	NA	NA	1	1	1	1	1	NA	NA	NA	NA	0.105	0.105	0.105	0.105	0.105	NA	NA	NA	NA	0.105	0.105	0.105	0.105	0.105	NA	NA	NA	NA	0.1	0	0.17	0.07	0
377	7	coop	0	1	0.18	0.59	0	BR	1	1	1	1	1	1	NA	NA	NA	1	1	1	1	1	1	NA	NA	NA	0.105	0.105	0.105	0.105	0.105	0.105	NA	NA	NA	0.105	0.105	0.105	0.105	0.105	0.105	NA	NA	NA	0.1	0	0.17	0.07	0
378	8	coop	0	1	0.18	0.59	0	BR	1	1	1	1	1	1	1	NA	NA	0	1	1	1	1	1	1	NA	NA	0.005	0.105	0.105	0.105	0.105	0.105	0.105	NA	NA	0.175	0.105	0.105	0.105	0.105	0.105	0.105	NA	NA	0.1	0	0.17	0.07	0
379	9	defect	0	1	0.18	0.59	0	BR	1	1	1	1	1	1	1	1	NA	0	0	1	1	1	1	1	1	NA	0.005	0.005	0.105	0.105	0.105	0.105	0.105	0.105	NA	0.175	0.175	0.105	0.105	0.105	0.105	0.105	0.105	NA	0.1	0	0.17	0.07	0
380	10	defect	0	0	0.18	0.59	0	BR	0	1	1	1	1	1	1	1	1	0	0	0	1	1	1	1	1	1	0.075	0.005	0.005	0.105	0.105	0.105	0.105	0.105	0.105	0.075	0.175	0.175	0.105	0.105	0.105	0.105	0.105	0.105	0.1	0	0.17	0.07	0
381	1	defect	0	1	0.18	0.59	0	BR	NA	NA	NA	NA	NA	NA	NA	NA	NA	NA	NA	NA	NA	NA	NA	NA	NA	NA	NA	NA	NA	NA	NA	NA	NA	NA	NA	NA	NA	NA	NA	NA	NA	NA	NA	NA	0.1	0	0.17	0.07	0
382	2	defect	0	1	0.18	0.59	0	BR	0	NA	NA	NA	NA	NA	NA	NA	NA	1	NA	NA	NA	NA	NA	NA	NA	NA	0.175	NA	NA	NA	NA	NA	NA	NA	NA	0.005	NA	NA	NA	NA	NA	NA	NA	NA	0.1	0	0.17	0.07	0
383	3	coop	0	1	0.18	0.59	0	BR	0	0	NA	NA	NA	NA	NA	NA	NA	0	1	NA	NA	NA	NA	NA	NA	NA	0.075	0.175	NA	NA	NA	NA	NA	NA	NA	0.075	0.005	NA	NA	NA	NA	NA	NA	NA	0.1	0	0.17	0.07	0
384	4	coop	0	1	0.18	0.59	0	BR	1	0	0	NA	NA	NA	NA	NA	NA	0	0	1	NA	NA	NA	NA	NA	NA	0.005	0.075	0.175	NA	NA	NA	NA	NA	NA	0.175	0.075	0.005	NA	NA	NA	NA	NA	NA	0.1	0	0.17	0.07	0
385	5	coop	0	1	0.18	0.59	0	BR	1	1	0	0	NA	NA	NA	NA	NA	0	0	0	1	NA	NA	NA	NA	NA	0.005	0.005	0.075	0.175	NA	NA	NA	NA	NA	0.175	0.175	0.075	0.005	NA	NA	NA	NA	NA	0.1	0	0.17	0.07	0
386	6	coop	0	1	0.18	0.59	0	BR	1	1	1	0	0	NA	NA	NA	NA	1	0	0	0	1	NA	NA	NA	NA	0.105	0.005	0.005	0.075	0.175	NA	NA	NA	NA	0.105	0.175	0.175	0.075	0.005	NA	NA	NA	NA	0.1	0	0.17	0.07	0
387	7	defect	0	1	0.18	0.59	0	BR	1	1	1	1	0	0	NA	NA	NA	0	1	0	0	0	1	NA	NA	NA	0.005	0.105	0.005	0.005	0.075	0.175	NA	NA	NA	0.175	0.105	0.175	0.175	0.075	0.005	NA	NA	NA	0.1	0	0.17	0.07	0
388	8	defect	0	1	0.18	0.59	0	BR	0	1	1	1	1	0	0	NA	NA	0	0	1	0	0	0	1	NA	NA	0.075	0.005	0.105	0.005	0.005	0.075	0.175	NA	NA	0.075	0.175	0.105	0.175	0.175	0.075	0.005	NA	NA	0.1	0	0.17	0.07	0
389	9	defect	0	1	0.18	0.59	0	BR	0	0	1	1	1	1	0	0	NA	0	0	0	1	0	0	0	1	NA	0.075	0.075	0.005	0.105	0.005	0.005	0.075	0.175	NA	0.075	0.075	0.175	0.105	0.175	0.175	0.075	0.005	NA	0.1	0	0.17	0.07	0
390	10	defect	0	0	0.18	0.59	0	BR	0	0	0	1	1	1	1	0	0	0	0	0	0	1	0	0	0	1	0.075	0.075	0.075	0.005	0.105	0.005	0.005	0.075	0.175	0.075	0.075	0.075	0.175	0.105	0.175	0.175	0.075	0.005	0.1	0	0.17	0.07	0
391	1	coop	0	1	0.18	0.59	0	BR	NA	NA	NA	NA	NA	NA	NA	NA	NA	NA	NA	NA	NA	NA	NA	NA	NA	NA	NA	NA	NA	NA	NA	NA	NA	NA	NA	NA	NA	NA	NA	NA	NA	NA	NA	NA	0.1	0	0.17	0.07	0
392	2	coop	0	1	0.18	0.59	0	BR	1	NA	NA	NA	NA	NA	NA	NA	NA	0	NA	NA	NA	NA	NA	NA	NA	NA	0.005	NA	NA	NA	NA	NA	NA	NA	NA	0.175	NA	NA	NA	NA	NA	NA	NA	NA	0.1	0	0.17	0.07	0
393	3	defect	0	1	0.18	0.59	0	BR	1	1	NA	NA	NA	NA	NA	NA	NA	0	0	NA	NA	NA	NA	NA	NA	NA	0.005	0.005	NA	NA	NA	NA	NA	NA	NA	0.175	0.175	NA	NA	NA	NA	NA	NA	NA	0.1	0	0.17	0.07	0
394	4	defect	0	1	0.18	0.59	0	BR	0	1	1	NA	NA	NA	NA	NA	NA	0	0	0	NA	NA	NA	NA	NA	NA	0.075	0.005	0.005	NA	NA	NA	NA	NA	NA	0.075	0.175	0.175	NA	NA	NA	NA	NA	NA	0.1	0	0.17	0.07	0
395	5	defect	0	1	0.18	0.59	0	BR	0	0	1	1	NA	NA	NA	NA	NA	0	0	0	0	NA	NA	NA	NA	NA	0.075	0.075	0.005	0.005	NA	NA	NA	NA	NA	0.075	0.075	0.175	0.175	NA	NA	NA	NA	NA	0.1	0	0.17	0.07	0
396	6	defect	0	1	0.18	0.59	0	BR	0	0	0	1	1	NA	NA	NA	NA	0	0	0	0	0	NA	NA	NA	NA	0.075	0.075	0.075	0.005	0.005	NA	NA	NA	NA	0.075	0.075	0.075	0.175	0.175	NA	NA	NA	NA	0.1	0	0.17	0.07	0
397	7	defect	0	1	0.18	0.59	0	BR	0	0	0	0	1	1	NA	NA	NA	0	0	0	0	0	0	NA	NA	NA	0.075	0.075	0.075	0.075	0.005	0.005	NA	NA	NA	0.075	0.075	0.075	0.075	0.175	0.175	NA	NA	NA	0.1	0	0.17	0.07	0
398	8	defect	0	1	0.18	0.59	0	BR	0	0	0	0	0	1	1	NA	NA	0	0	0	0	0	0	0	NA	NA	0.075	0.075	0.075	0.075	0.075	0.005	0.005	NA	NA	0.075	0.075	0.075	0.075	0.075	0.175	0.175	NA	NA	0.1	0	0.17	0.07	0
399	9	defect	0	1	0.18	0.59	0	BR	0	0	0	0	0	0	1	1	NA	0	0	0	0	0	0	0	0	NA	0.075	0.075	0.075	0.075	0.075	0.075	0.005	0.005	NA	0.075	0.075	0.075	0.075	0.075	0.075	0.175	0.175	NA	0.1	0	0.17	0.07	0
400	10	defect	0	0	0.18	0.59	0	BR	0	0	0	0	0	0	0	1	1	1	0	0	0	0	0	0	0	0	0.175	0.075	0.075	0.075	0.075	0.075	0.075	0.005	0.005	0.005	0.075	0.075	0.075	0.075	0.075	0.075	0.175	0.175	0.1	0	0.17	0.07	0
401	1	coop	0	1	0.18	0.59	0	BR	NA	NA	NA	NA	NA	NA	NA	NA	NA	NA	NA	NA	NA	NA	NA	NA	NA	NA	NA	NA	NA	NA	NA	NA	NA	NA	NA	NA	NA	NA	NA	NA	NA	NA	NA	NA	0.1	0	0.17	0.07	0
402	2	coop	0	1	0.18	0.59	0	BR	1	NA	NA	NA	NA	NA	NA	NA	NA	0	NA	NA	NA	NA	NA	NA	NA	NA	0.005	NA	NA	NA	NA	NA	NA	NA	NA	0.175	NA	NA	NA	NA	NA	NA	NA	NA	0.1	0	0.17	0.07	0
403	3	coop	0	1	0.18	0.59	0	BR	1	1	NA	NA	NA	NA	NA	NA	NA	1	0	NA	NA	NA	NA	NA	NA	NA	0.105	0.005	NA	NA	NA	NA	NA	NA	NA	0.105	0.175	NA	NA	NA	NA	NA	NA	NA	0.1	0	0.17	0.07	0
404	4	coop	0	1	0.18	0.59	0	BR	1	1	1	NA	NA	NA	NA	NA	NA	1	1	0	NA	NA	NA	NA	NA	NA	0.105	0.105	0.005	NA	NA	NA	NA	NA	NA	0.105	0.105	0.175	NA	NA	NA	NA	NA	NA	0.1	0	0.17	0.07	0
405	5	coop	0	1	0.18	0.59	0	BR	1	1	1	1	NA	NA	NA	NA	NA	1	1	1	0	NA	NA	NA	NA	NA	0.105	0.105	0.105	0.005	NA	NA	NA	NA	NA	0.105	0.105	0.105	0.175	NA	NA	NA	NA	NA	0.1	0	0.17	0.07	0
406	6	coop	0	1	0.18	0.59	0	BR	1	1	1	1	1	NA	NA	NA	NA	1	1	1	1	0	NA	NA	NA	NA	0.105	0.105	0.105	0.105	0.005	NA	NA	NA	NA	0.105	0.105	0.105	0.105	0.175	NA	NA	NA	NA	0.1	0	0.17	0.07	0
407	7	coop	0	1	0.18	0.59	0	BR	1	1	1	1	1	1	NA	NA	NA	1	1	1	1	1	0	NA	NA	NA	0.105	0.105	0.105	0.105	0.105	0.005	NA	NA	NA	0.105	0.105	0.105	0.105	0.105	0.175	NA	NA	NA	0.1	0	0.17	0.07	0
408	8	coop	0	1	0.18	0.59	0	BR	1	1	1	1	1	1	1	NA	NA	1	1	1	1	1	1	0	NA	NA	0.105	0.105	0.105	0.105	0.105	0.105	0.005	NA	NA	0.105	0.105	0.105	0.105	0.105	0.105	0.175	NA	NA	0.1	0	0.17	0.07	0
409	9	defect	0	1	0.18	0.59	0	BR	1	1	1	1	1	1	1	1	NA	1	1	1	1	1	1	1	0	NA	0.105	0.105	0.105	0.105	0.105	0.105	0.105	0.005	NA	0.105	0.105	0.105	0.105	0.105	0.105	0.105	0.175	NA	0.1	0	0.17	0.07	0
410	10	defect	0	0	0.18	0.59	0	BR	0	1	1	1	1	1	1	1	1	0	1	1	1	1	1	1	1	0	0.075	0.105	0.105	0.105	0.105	0.105	0.105	0.105	0.005	0.075	0.105	0.105	0.105	0.105	0.105	0.105	0.105	0.175	0.1	0	0.17	0.07	0
411	1	coop	0	1	0.18	0.59	0	BR	NA	NA	NA	NA	NA	NA	NA	NA	NA	NA	NA	NA	NA	NA	NA	NA	NA	NA	NA	NA	NA	NA	NA	NA	NA	NA	NA	NA	NA	NA	NA	NA	NA	NA	NA	NA	0.1	0	0.17	0.07	0
412	2	coop	0	1	0.18	0.59	0	BR	1	NA	NA	NA	NA	NA	NA	NA	NA	1	NA	NA	NA	NA	NA	NA	NA	NA	0.105	NA	NA	NA	NA	NA	NA	NA	NA	0.105	NA	NA	NA	NA	NA	NA	NA	NA	0.1	0	0.17	0.07	0
413	3	defect	0	1	0.18	0.59	0	BR	1	1	NA	NA	NA	NA	NA	NA	NA	0	1	NA	NA	NA	NA	NA	NA	NA	0.005	0.105	NA	NA	NA	NA	NA	NA	NA	0.175	0.105	NA	NA	NA	NA	NA	NA	NA	0.1	0	0.17	0.07	0
414	4	defect	0	1	0.18	0.59	0	BR	0	1	1	NA	NA	NA	NA	NA	NA	0	0	1	NA	NA	NA	NA	NA	NA	0.075	0.005	0.105	NA	NA	NA	NA	NA	NA	0.075	0.175	0.105	NA	NA	NA	NA	NA	NA	0.1	0	0.17	0.07	0
415	5	defect	0	1	0.18	0.59	0	BR	0	0	1	1	NA	NA	NA	NA	NA	1	0	0	1	NA	NA	NA	NA	NA	0.175	0.075	0.005	0.105	NA	NA	NA	NA	NA	0.005	0.075	0.175	0.105	NA	NA	NA	NA	NA	0.1	0	0.17	0.07	0
416	6	defect	0	1	0.18	0.59	0	BR	0	0	0	1	1	NA	NA	NA	NA	0	1	0	0	1	NA	NA	NA	NA	0.075	0.175	0.075	0.005	0.105	NA	NA	NA	NA	0.075	0.005	0.075	0.175	0.105	NA	NA	NA	NA	0.1	0	0.17	0.07	0
417	7	defect	0	1	0.18	0.59	0	BR	0	0	0	0	1	1	NA	NA	NA	0	0	1	0	0	1	NA	NA	NA	0.075	0.075	0.175	0.075	0.005	0.105	NA	NA	NA	0.075	0.075	0.005	0.075	0.175	0.105	NA	NA	NA	0.1	0	0.17	0.07	0
418	8	defect	0	1	0.18	0.59	0	BR	0	0	0	0	0	1	1	NA	NA	1	0	0	1	0	0	1	NA	NA	0.175	0.075	0.075	0.175	0.075	0.005	0.105	NA	NA	0.005	0.075	0.075	0.005	0.075	0.175	0.105	NA	NA	0.1	0	0.17	0.07	0
419	9	defect	0	1	0.18	0.59	0	BR	0	0	0	0	0	0	1	1	NA	0	1	0	0	1	0	0	1	NA	0.075	0.175	0.075	0.075	0.175	0.075	0.005	0.105	NA	0.075	0.005	0.075	0.075	0.005	0.075	0.175	0.105	NA	0.1	0	0.17	0.07	0
420	10	defect	0	0	0.18	0.59	0	BR	0	0	0	0	0	0	0	1	1	0	0	1	0	0	1	0	0	1	0.075	0.075	0.175	0.075	0.075	0.175	0.075	0.005	0.105	0.075	0.075	0.005	0.075	0.075	0.005	0.075	0.175	0.105	0.1	0	0.17	0.07	0
421	1	coop	0	1	0.18	0.59	0	BR	NA	NA	NA	NA	NA	NA	NA	NA	NA	NA	NA	NA	NA	NA	NA	NA	NA	NA	NA	NA	NA	NA	NA	NA	NA	NA	NA	NA	NA	NA	NA	NA	NA	NA	NA	NA	0.1	0	0.17	0.07	0
422	2	coop	0	1	0.18	0.59	0	BR	1	NA	NA	NA	NA	NA	NA	NA	NA	1	NA	NA	NA	NA	NA	NA	NA	NA	0.105	NA	NA	NA	NA	NA	NA	NA	NA	0.105	NA	NA	NA	NA	NA	NA	NA	NA	0.1	0	0.17	0.07	0
423	3	coop	0	1	0.18	0.59	0	BR	1	1	NA	NA	NA	NA	NA	NA	NA	1	1	NA	NA	NA	NA	NA	NA	NA	0.105	0.105	NA	NA	NA	NA	NA	NA	NA	0.105	0.105	NA	NA	NA	NA	NA	NA	NA	0.1	0	0.17	0.07	0
424	4	coop	0	1	0.18	0.59	0	BR	1	1	1	NA	NA	NA	NA	NA	NA	1	1	1	NA	NA	NA	NA	NA	NA	0.105	0.105	0.105	NA	NA	NA	NA	NA	NA	0.105	0.105	0.105	NA	NA	NA	NA	NA	NA	0.1	0	0.17	0.07	0
425	5	coop	0	1	0.18	0.59	0	BR	1	1	1	1	NA	NA	NA	NA	NA	1	1	1	1	NA	NA	NA	NA	NA	0.105	0.105	0.105	0.105	NA	NA	NA	NA	NA	0.105	0.105	0.105	0.105	NA	NA	NA	NA	NA	0.1	0	0.17	0.07	0
426	6	coop	0	1	0.18	0.59	0	BR	1	1	1	1	1	NA	NA	NA	NA	1	1	1	1	1	NA	NA	NA	NA	0.105	0.105	0.105	0.105	0.105	NA	NA	NA	NA	0.105	0.105	0.105	0.105	0.105	NA	NA	NA	NA	0.1	0	0.17	0.07	0
427	7	coop	0	1	0.18	0.59	0	BR	1	1	1	1	1	1	NA	NA	NA	1	1	1	1	1	1	NA	NA	NA	0.105	0.105	0.105	0.105	0.105	0.105	NA	NA	NA	0.105	0.105	0.105	0.105	0.105	0.105	NA	NA	NA	0.1	0	0.17	0.07	0
428	8	coop	0	1	0.18	0.59	0	BR	1	1	1	1	1	1	1	NA	NA	1	1	1	1	1	1	1	NA	NA	0.105	0.105	0.105	0.105	0.105	0.105	0.105	NA	NA	0.105	0.105	0.105	0.105	0.105	0.105	0.105	NA	NA	0.1	0	0.17	0.07	0
429	9	defect	0	1	0.18	0.59	0	BR	1	1	1	1	1	1	1	1	NA	0	1	1	1	1	1	1	1	NA	0.005	0.105	0.105	0.105	0.105	0.105	0.105	0.105	NA	0.175	0.105	0.105	0.105	0.105	0.105	0.105	0.105	NA	0.1	0	0.17	0.07	0
430	10	defect	0	0	0.18	0.59	0	BR	0	1	1	1	1	1	1	1	1	0	0	1	1	1	1	1	1	1	0.075	0.005	0.105	0.105	0.105	0.105	0.105	0.105	0.105	0.075	0.175	0.105	0.105	0.105	0.105	0.105	0.105	0.105	0.1	0	0.17	0.07	0
431	1	coop	0	1	0.18	0.59	0	BR	NA	NA	NA	NA	NA	NA	NA	NA	NA	NA	NA	NA	NA	NA	NA	NA	NA	NA	NA	NA	NA	NA	NA	NA	NA	NA	NA	NA	NA	NA	NA	NA	NA	NA	NA	NA	0.1	0	0.17	0.07	0
432	2	coop	0	1	0.18	0.59	0	BR	1	NA	NA	NA	NA	NA	NA	NA	NA	1	NA	NA	NA	NA	NA	NA	NA	NA	0.105	NA	NA	NA	NA	NA	NA	NA	NA	0.105	NA	NA	NA	NA	NA	NA	NA	NA	0.1	0	0.17	0.07	0
433	3	coop	0	1	0.18	0.59	0	BR	1	1	NA	NA	NA	NA	NA	NA	NA	1	1	NA	NA	NA	NA	NA	NA	NA	0.105	0.105	NA	NA	NA	NA	NA	NA	NA	0.105	0.105	NA	NA	NA	NA	NA	NA	NA	0.1	0	0.17	0.07	0
434	4	coop	0	1	0.18	0.59	0	BR	1	1	1	NA	NA	NA	NA	NA	NA	1	1	1	NA	NA	NA	NA	NA	NA	0.105	0.105	0.105	NA	NA	NA	NA	NA	NA	0.105	0.105	0.105	NA	NA	NA	NA	NA	NA	0.1	0	0.17	0.07	0
435	5	coop	0	1	0.18	0.59	0	BR	1	1	1	1	NA	NA	NA	NA	NA	1	1	1	1	NA	NA	NA	NA	NA	0.105	0.105	0.105	0.105	NA	NA	NA	NA	NA	0.105	0.105	0.105	0.105	NA	NA	NA	NA	NA	0.1	0	0.17	0.07	0
436	6	coop	0	1	0.18	0.59	0	BR	1	1	1	1	1	NA	NA	NA	NA	1	1	1	1	1	NA	NA	NA	NA	0.105	0.105	0.105	0.105	0.105	NA	NA	NA	NA	0.105	0.105	0.105	0.105	0.105	NA	NA	NA	NA	0.1	0	0.17	0.07	0
437	7	coop	0	1	0.18	0.59	0	BR	1	1	1	1	1	1	NA	NA	NA	1	1	1	1	1	1	NA	NA	NA	0.105	0.105	0.105	0.105	0.105	0.105	NA	NA	NA	0.105	0.105	0.105	0.105	0.105	0.105	NA	NA	NA	0.1	0	0.17	0.07	0
438	8	coop	0	1	0.18	0.59	0	BR	1	1	1	1	1	1	1	NA	NA	1	1	1	1	1	1	1	NA	NA	0.105	0.105	0.105	0.105	0.105	0.105	0.105	NA	NA	0.105	0.105	0.105	0.105	0.105	0.105	0.105	NA	NA	0.1	0	0.17	0.07	0
439	9	defect	0	1	0.18	0.59	0	BR	1	1	1	1	1	1	1	1	NA	0	1	1	1	1	1	1	1	NA	0.005	0.105	0.105	0.105	0.105	0.105	0.105	0.105	NA	0.175	0.105	0.105	0.105	0.105	0.105	0.105	0.105	NA	0.1	0	0.17	0.07	0
440	10	defect	0	0	0.18	0.59	0	BR	0	1	1	1	1	1	1	1	1	0	0	1	1	1	1	1	1	1	0.075	0.005	0.105	0.105	0.105	0.105	0.105	0.105	0.105	0.075	0.175	0.105	0.105	0.105	0.105	0.105	0.105	0.105	0.1	0	0.17	0.07	0
441	1	coop	0	1	0.18	0.59	0	BR	NA	NA	NA	NA	NA	NA	NA	NA	NA	NA	NA	NA	NA	NA	NA	NA	NA	NA	NA	NA	NA	NA	NA	NA	NA	NA	NA	NA	NA	NA	NA	NA	NA	NA	NA	NA	0.1	0	0.17	0.07	0
442	2	coop	0	1	0.18	0.59	0	BR	1	NA	NA	NA	NA	NA	NA	NA	NA	1	NA	NA	NA	NA	NA	NA	NA	NA	0.105	NA	NA	NA	NA	NA	NA	NA	NA	0.105	NA	NA	NA	NA	NA	NA	NA	NA	0.1	0	0.17	0.07	0
443	3	coop	0	1	0.18	0.59	0	BR	1	1	NA	NA	NA	NA	NA	NA	NA	1	1	NA	NA	NA	NA	NA	NA	NA	0.105	0.105	NA	NA	NA	NA	NA	NA	NA	0.105	0.105	NA	NA	NA	NA	NA	NA	NA	0.1	0	0.17	0.07	0
444	4	coop	0	1	0.18	0.59	0	BR	1	1	1	NA	NA	NA	NA	NA	NA	1	1	1	NA	NA	NA	NA	NA	NA	0.105	0.105	0.105	NA	NA	NA	NA	NA	NA	0.105	0.105	0.105	NA	NA	NA	NA	NA	NA	0.1	0	0.17	0.07	0
445	5	coop	0	1	0.18	0.59	0	BR	1	1	1	1	NA	NA	NA	NA	NA	1	1	1	1	NA	NA	NA	NA	NA	0.105	0.105	0.105	0.105	NA	NA	NA	NA	NA	0.105	0.105	0.105	0.105	NA	NA	NA	NA	NA	0.1	0	0.17	0.07	0
446	6	coop	0	1	0.18	0.59	0	BR	1	1	1	1	1	NA	NA	NA	NA	1	1	1	1	1	NA	NA	NA	NA	0.105	0.105	0.105	0.105	0.105	NA	NA	NA	NA	0.105	0.105	0.105	0.105	0.105	NA	NA	NA	NA	0.1	0	0.17	0.07	0
447	7	coop	0	1	0.18	0.59	0	BR	1	1	1	1	1	1	NA	NA	NA	1	1	1	1	1	1	NA	NA	NA	0.105	0.105	0.105	0.105	0.105	0.105	NA	NA	NA	0.105	0.105	0.105	0.105	0.105	0.105	NA	NA	NA	0.1	0	0.17	0.07	0
448	8	defect	0	1	0.18	0.59	0	BR	1	1	1	1	1	1	1	NA	NA	0	1	1	1	1	1	1	NA	NA	0.005	0.105	0.105	0.105	0.105	0.105	0.105	NA	NA	0.175	0.105	0.105	0.105	0.105	0.105	0.105	NA	NA	0.1	0	0.17	0.07	0
449	9	defect	0	1	0.18	0.59	0	BR	0	1	1	1	1	1	1	1	NA	0	0	1	1	1	1	1	1	NA	0.075	0.005	0.105	0.105	0.105	0.105	0.105	0.105	NA	0.075	0.175	0.105	0.105	0.105	0.105	0.105	0.105	NA	0.1	0	0.17	0.07	0
450	10	defect	0	0	0.18	0.59	0	BR	0	0	1	1	1	1	1	1	1	0	0	0	1	1	1	1	1	1	0.075	0.075	0.005	0.105	0.105	0.105	0.105	0.105	0.105	0.075	0.075	0.175	0.105	0.105	0.105	0.105	0.105	0.105	0.1	0	0.17	0.07	0
451	1	coop	0	1	0.18	0.59	0	BR	NA	NA	NA	NA	NA	NA	NA	NA	NA	NA	NA	NA	NA	NA	NA	NA	NA	NA	NA	NA	NA	NA	NA	NA	NA	NA	NA	NA	NA	NA	NA	NA	NA	NA	NA	NA	0.1	0	0.17	0.07	0
452	2	coop	0	1	0.18	0.59	0	BR	1	NA	NA	NA	NA	NA	NA	NA	NA	1	NA	NA	NA	NA	NA	NA	NA	NA	0.105	NA	NA	NA	NA	NA	NA	NA	NA	0.105	NA	NA	NA	NA	NA	NA	NA	NA	0.1	0	0.17	0.07	0
453	3	coop	0	1	0.18	0.59	0	BR	1	1	NA	NA	NA	NA	NA	NA	NA	1	1	NA	NA	NA	NA	NA	NA	NA	0.105	0.105	NA	NA	NA	NA	NA	NA	NA	0.105	0.105	NA	NA	NA	NA	NA	NA	NA	0.1	0	0.17	0.07	0
454	4	coop	0	1	0.18	0.59	0	BR	1	1	1	NA	NA	NA	NA	NA	NA	1	1	1	NA	NA	NA	NA	NA	NA	0.105	0.105	0.105	NA	NA	NA	NA	NA	NA	0.105	0.105	0.105	NA	NA	NA	NA	NA	NA	0.1	0	0.17	0.07	0
455	5	coop	0	1	0.18	0.59	0	BR	1	1	1	1	NA	NA	NA	NA	NA	1	1	1	1	NA	NA	NA	NA	NA	0.105	0.105	0.105	0.105	NA	NA	NA	NA	NA	0.105	0.105	0.105	0.105	NA	NA	NA	NA	NA	0.1	0	0.17	0.07	0
456	6	coop	0	1	0.18	0.59	0	BR	1	1	1	1	1	NA	NA	NA	NA	1	1	1	1	1	NA	NA	NA	NA	0.105	0.105	0.105	0.105	0.105	NA	NA	NA	NA	0.105	0.105	0.105	0.105	0.105	NA	NA	NA	NA	0.1	0	0.17	0.07	0
457	7	coop	0	1	0.18	0.59	0	BR	1	1	1	1	1	1	NA	NA	NA	1	1	1	1	1	1	NA	NA	NA	0.105	0.105	0.105	0.105	0.105	0.105	NA	NA	NA	0.105	0.105	0.105	0.105	0.105	0.105	NA	NA	NA	0.1	0	0.17	0.07	0
458	8	coop	0	1	0.18	0.59	0	BR	1	1	1	1	1	1	1	NA	NA	1	1	1	1	1	1	1	NA	NA	0.105	0.105	0.105	0.105	0.105	0.105	0.105	NA	NA	0.105	0.105	0.105	0.105	0.105	0.105	0.105	NA	NA	0.1	0	0.17	0.07	0
459	9	defect	0	1	0.18	0.59	0	BR	1	1	1	1	1	1	1	1	NA	0	1	1	1	1	1	1	1	NA	0.005	0.105	0.105	0.105	0.105	0.105	0.105	0.105	NA	0.175	0.105	0.105	0.105	0.105	0.105	0.105	0.105	NA	0.1	0	0.17	0.07	0
460	10	defect	0	0	0.18	0.59	0	BR	0	1	1	1	1	1	1	1	1	0	0	1	1	1	1	1	1	1	0.075	0.005	0.105	0.105	0.105	0.105	0.105	0.105	0.105	0.075	0.175	0.105	0.105	0.105	0.105	0.105	0.105	0.105	0.1	0	0.17	0.07	0
461	1	defect	0	1	0.18	0.59	0	BR	NA	NA	NA	NA	NA	NA	NA	NA	NA	NA	NA	NA	NA	NA	NA	NA	NA	NA	NA	NA	NA	NA	NA	NA	NA	NA	NA	NA	NA	NA	NA	NA	NA	NA	NA	NA	0.1	0	0.17	0.07	0
462	2	coop	0	1	0.18	0.59	0	BR	0	NA	NA	NA	NA	NA	NA	NA	NA	1	NA	NA	NA	NA	NA	NA	NA	NA	0.175	NA	NA	NA	NA	NA	NA	NA	NA	0.005	NA	NA	NA	NA	NA	NA	NA	NA	0.1	0	0.17	0.07	0
463	3	coop	0	1	0.18	0.59	0	BR	1	0	NA	NA	NA	NA	NA	NA	NA	1	1	NA	NA	NA	NA	NA	NA	NA	0.105	0.175	NA	NA	NA	NA	NA	NA	NA	0.105	0.005	NA	NA	NA	NA	NA	NA	NA	0.1	0	0.17	0.07	0
464	4	coop	0	1	0.18	0.59	0	BR	1	1	0	NA	NA	NA	NA	NA	NA	1	1	1	NA	NA	NA	NA	NA	NA	0.105	0.105	0.175	NA	NA	NA	NA	NA	NA	0.105	0.105	0.005	NA	NA	NA	NA	NA	NA	0.1	0	0.17	0.07	0
465	5	coop	0	1	0.18	0.59	0	BR	1	1	1	0	NA	NA	NA	NA	NA	1	1	1	1	NA	NA	NA	NA	NA	0.105	0.105	0.105	0.175	NA	NA	NA	NA	NA	0.105	0.105	0.105	0.005	NA	NA	NA	NA	NA	0.1	0	0.17	0.07	0
466	6	coop	0	1	0.18	0.59	0	BR	1	1	1	1	0	NA	NA	NA	NA	1	1	1	1	1	NA	NA	NA	NA	0.105	0.105	0.105	0.105	0.175	NA	NA	NA	NA	0.105	0.105	0.105	0.105	0.005	NA	NA	NA	NA	0.1	0	0.17	0.07	0
467	7	defect	0	1	0.18	0.59	0	BR	1	1	1	1	1	0	NA	NA	NA	1	1	1	1	1	1	NA	NA	NA	0.105	0.105	0.105	0.105	0.105	0.175	NA	NA	NA	0.105	0.105	0.105	0.105	0.105	0.005	NA	NA	NA	0.1	0	0.17	0.07	0
468	8	defect	0	1	0.18	0.59	0	BR	0	1	1	1	1	1	0	NA	NA	1	1	1	1	1	1	1	NA	NA	0.175	0.105	0.105	0.105	0.105	0.105	0.175	NA	NA	0.005	0.105	0.105	0.105	0.105	0.105	0.005	NA	NA	0.1	0	0.17	0.07	0
469	9	defect	0	1	0.18	0.59	0	BR	0	0	1	1	1	1	1	0	NA	0	1	1	1	1	1	1	1	NA	0.075	0.175	0.105	0.105	0.105	0.105	0.105	0.175	NA	0.075	0.005	0.105	0.105	0.105	0.105	0.105	0.005	NA	0.1	0	0.17	0.07	0
470	10	defect	0	0	0.18	0.59	0	BR	0	0	0	1	1	1	1	1	0	0	0	1	1	1	1	1	1	1	0.075	0.075	0.175	0.105	0.105	0.105	0.105	0.105	0.175	0.075	0.075	0.005	0.105	0.105	0.105	0.105	0.105	0.005	0.1	0	0.17	0.07	0
471	1	defect	0	1	0.18	0.59	0	BR	NA	NA	NA	NA	NA	NA	NA	NA	NA	NA	NA	NA	NA	NA	NA	NA	NA	NA	NA	NA	NA	NA	NA	NA	NA	NA	NA	NA	NA	NA	NA	NA	NA	NA	NA	NA	0.1	0	0.17	0.07	0
472	2	coop	0	1	0.18	0.59	0	BR	0	NA	NA	NA	NA	NA	NA	NA	NA	0	NA	NA	NA	NA	NA	NA	NA	NA	0.075	NA	NA	NA	NA	NA	NA	NA	NA	0.075	NA	NA	NA	NA	NA	NA	NA	NA	0.1	0	0.17	0.07	0
473	3	defect	0	1	0.18	0.59	0	BR	1	0	NA	NA	NA	NA	NA	NA	NA	0	0	NA	NA	NA	NA	NA	NA	NA	0.005	0.075	NA	NA	NA	NA	NA	NA	NA	0.175	0.075	NA	NA	NA	NA	NA	NA	NA	0.1	0	0.17	0.07	0
474	4	defect	0	1	0.18	0.59	0	BR	0	1	0	NA	NA	NA	NA	NA	NA	0	0	0	NA	NA	NA	NA	NA	NA	0.075	0.005	0.075	NA	NA	NA	NA	NA	NA	0.075	0.175	0.075	NA	NA	NA	NA	NA	NA	0.1	0	0.17	0.07	0
475	5	defect	0	1	0.18	0.59	0	BR	0	0	1	0	NA	NA	NA	NA	NA	0	0	0	0	NA	NA	NA	NA	NA	0.075	0.075	0.005	0.075	NA	NA	NA	NA	NA	0.075	0.075	0.175	0.075	NA	NA	NA	NA	NA	0.1	0	0.17	0.07	0
476	6	defect	0	1	0.18	0.59	0	BR	0	0	0	1	0	NA	NA	NA	NA	0	0	0	0	0	NA	NA	NA	NA	0.075	0.075	0.075	0.005	0.075	NA	NA	NA	NA	0.075	0.075	0.075	0.175	0.075	NA	NA	NA	NA	0.1	0	0.17	0.07	0
477	7	defect	0	1	0.18	0.59	0	BR	0	0	0	0	1	0	NA	NA	NA	0	0	0	0	0	0	NA	NA	NA	0.075	0.075	0.075	0.075	0.005	0.075	NA	NA	NA	0.075	0.075	0.075	0.075	0.175	0.075	NA	NA	NA	0.1	0	0.17	0.07	0
478	8	defect	0	1	0.18	0.59	0	BR	0	0	0	0	0	1	0	NA	NA	0	0	0	0	0	0	0	NA	NA	0.075	0.075	0.075	0.075	0.075	0.005	0.075	NA	NA	0.075	0.075	0.075	0.075	0.075	0.175	0.075	NA	NA	0.1	0	0.17	0.07	0
479	9	defect	0	1	0.18	0.59	0	BR	0	0	0	0	0	0	1	0	NA	0	0	0	0	0	0	0	0	NA	0.075	0.075	0.075	0.075	0.075	0.075	0.005	0.075	NA	0.075	0.075	0.075	0.075	0.075	0.075	0.175	0.075	NA	0.1	0	0.17	0.07	0
480	10	defect	0	0	0.18	0.59	0	BR	0	0	0	0	0	0	0	1	0	0	0	0	0	0	0	0	0	0	0.075	0.075	0.075	0.075	0.075	0.075	0.075	0.005	0.075	0.075	0.075	0.075	0.075	0.075	0.075	0.075	0.175	0.075	0.1	0	0.17	0.07	0
481	1	coop	0	1	0.18	0.59	0	BR	NA	NA	NA	NA	NA	NA	NA	NA	NA	NA	NA	NA	NA	NA	NA	NA	NA	NA	NA	NA	NA	NA	NA	NA	NA	NA	NA	NA	NA	NA	NA	NA	NA	NA	NA	NA	0.1	0	0.17	0.07	0
482	2	coop	0	1	0.18	0.59	0	BR	1	NA	NA	NA	NA	NA	NA	NA	NA	1	NA	NA	NA	NA	NA	NA	NA	NA	0.105	NA	NA	NA	NA	NA	NA	NA	NA	0.105	NA	NA	NA	NA	NA	NA	NA	NA	0.1	0	0.17	0.07	0
483	3	coop	0	1	0.18	0.59	0	BR	1	1	NA	NA	NA	NA	NA	NA	NA	1	1	NA	NA	NA	NA	NA	NA	NA	0.105	0.105	NA	NA	NA	NA	NA	NA	NA	0.105	0.105	NA	NA	NA	NA	NA	NA	NA	0.1	0	0.17	0.07	0
484	4	coop	0	1	0.18	0.59	0	BR	1	1	1	NA	NA	NA	NA	NA	NA	1	1	1	NA	NA	NA	NA	NA	NA	0.105	0.105	0.105	NA	NA	NA	NA	NA	NA	0.105	0.105	0.105	NA	NA	NA	NA	NA	NA	0.1	0	0.17	0.07	0
485	5	coop	0	1	0.18	0.59	0	BR	1	1	1	1	NA	NA	NA	NA	NA	1	1	1	1	NA	NA	NA	NA	NA	0.105	0.105	0.105	0.105	NA	NA	NA	NA	NA	0.105	0.105	0.105	0.105	NA	NA	NA	NA	NA	0.1	0	0.17	0.07	0
486	6	coop	0	1	0.18	0.59	0	BR	1	1	1	1	1	NA	NA	NA	NA	1	1	1	1	1	NA	NA	NA	NA	0.105	0.105	0.105	0.105	0.105	NA	NA	NA	NA	0.105	0.105	0.105	0.105	0.105	NA	NA	NA	NA	0.1	0	0.17	0.07	0
487	7	coop	0	1	0.18	0.59	0	BR	1	1	1	1	1	1	NA	NA	NA	1	1	1	1	1	1	NA	NA	NA	0.105	0.105	0.105	0.105	0.105	0.105	NA	NA	NA	0.105	0.105	0.105	0.105	0.105	0.105	NA	NA	NA	0.1	0	0.17	0.07	0
488	8	coop	0	1	0.18	0.59	0	BR	1	1	1	1	1	1	1	NA	NA	1	1	1	1	1	1	1	NA	NA	0.105	0.105	0.105	0.105	0.105	0.105	0.105	NA	NA	0.105	0.105	0.105	0.105	0.105	0.105	0.105	NA	NA	0.1	0	0.17	0.07	0
489	9	coop	0	1	0.18	0.59	0	BR	1	1	1	1	1	1	1	1	NA	1	1	1	1	1	1	1	1	NA	0.105	0.105	0.105	0.105	0.105	0.105	0.105	0.105	NA	0.105	0.105	0.105	0.105	0.105	0.105	0.105	0.105	NA	0.1	0	0.17	0.07	0
490	10	defect	0	0	0.18	0.59	0	BR	1	1	1	1	1	1	1	1	1	1	1	1	1	1	1	1	1	1	0.105	0.105	0.105	0.105	0.105	0.105	0.105	0.105	0.105	0.105	0.105	0.105	0.105	0.105	0.105	0.105	0.105	0.105	0.1	0	0.17	0.07	0
491	1	coop	0	1	0.18	0.59	0	BR	NA	NA	NA	NA	NA	NA	NA	NA	NA	NA	NA	NA	NA	NA	NA	NA	NA	NA	NA	NA	NA	NA	NA	NA	NA	NA	NA	NA	NA	NA	NA	NA	NA	NA	NA	NA	0.1	0	0.17	0.07	0
492	2	coop	0	1	0.18	0.59	0	BR	1	NA	NA	NA	NA	NA	NA	NA	NA	1	NA	NA	NA	NA	NA	NA	NA	NA	0.105	NA	NA	NA	NA	NA	NA	NA	NA	0.105	NA	NA	NA	NA	NA	NA	NA	NA	0.1	0	0.17	0.07	0
493	3	coop	0	1	0.18	0.59	0	BR	1	1	NA	NA	NA	NA	NA	NA	NA	1	1	NA	NA	NA	NA	NA	NA	NA	0.105	0.105	NA	NA	NA	NA	NA	NA	NA	0.105	0.105	NA	NA	NA	NA	NA	NA	NA	0.1	0	0.17	0.07	0
494	4	coop	0	1	0.18	0.59	0	BR	1	1	1	NA	NA	NA	NA	NA	NA	1	1	1	NA	NA	NA	NA	NA	NA	0.105	0.105	0.105	NA	NA	NA	NA	NA	NA	0.105	0.105	0.105	NA	NA	NA	NA	NA	NA	0.1	0	0.17	0.07	0
495	5	coop	0	1	0.18	0.59	0	BR	1	1	1	1	NA	NA	NA	NA	NA	1	1	1	1	NA	NA	NA	NA	NA	0.105	0.105	0.105	0.105	NA	NA	NA	NA	NA	0.105	0.105	0.105	0.105	NA	NA	NA	NA	NA	0.1	0	0.17	0.07	0
496	6	coop	0	1	0.18	0.59	0	BR	1	1	1	1	1	NA	NA	NA	NA	1	1	1	1	1	NA	NA	NA	NA	0.105	0.105	0.105	0.105	0.105	NA	NA	NA	NA	0.105	0.105	0.105	0.105	0.105	NA	NA	NA	NA	0.1	0	0.17	0.07	0
497	7	coop	0	1	0.18	0.59	0	BR	1	1	1	1	1	1	NA	NA	NA	1	1	1	1	1	1	NA	NA	NA	0.105	0.105	0.105	0.105	0.105	0.105	NA	NA	NA	0.105	0.105	0.105	0.105	0.105	0.105	NA	NA	NA	0.1	0	0.17	0.07	0
498	8	coop	0	1	0.18	0.59	0	BR	1	1	1	1	1	1	1	NA	NA	1	1	1	1	1	1	1	NA	NA	0.105	0.105	0.105	0.105	0.105	0.105	0.105	NA	NA	0.105	0.105	0.105	0.105	0.105	0.105	0.105	NA	NA	0.1	0	0.17	0.07	0
499	9	coop	0	1	0.18	0.59	0	BR	1	1	1	1	1	1	1	1	NA	1	1	1	1	1	1	1	1	NA	0.105	0.105	0.105	0.105	0.105	0.105	0.105	0.105	NA	0.105	0.105	0.105	0.105	0.105	0.105	0.105	0.105	NA	0.1	0	0.17	0.07	0
500	10	defect	0	0	0.18	0.59	0	BR	1	1	1	1	1	1	1	1	1	0	1	1	1	1	1	1	1	1	0.005	0.105	0.105	0.105	0.105	0.105	0.105	0.105	0.105	0.175	0.105	0.105	0.105	0.105	0.105	0.105	0.105	0.105	0.1	0	0.17	0.07	0
501	1	coop	0	1	0.18	0.59	0	BR	NA	NA	NA	NA	NA	NA	NA	NA	NA	NA	NA	NA	NA	NA	NA	NA	NA	NA	NA	NA	NA	NA	NA	NA	NA	NA	NA	NA	NA	NA	NA	NA	NA	NA	NA	NA	0.1	0	0.17	0.07	0
502	2	coop	0	1	0.18	0.59	0	BR	1	NA	NA	NA	NA	NA	NA	NA	NA	1	NA	NA	NA	NA	NA	NA	NA	NA	0.105	NA	NA	NA	NA	NA	NA	NA	NA	0.105	NA	NA	NA	NA	NA	NA	NA	NA	0.1	0	0.17	0.07	0
503	3	coop	0	1	0.18	0.59	0	BR	1	1	NA	NA	NA	NA	NA	NA	NA	1	1	NA	NA	NA	NA	NA	NA	NA	0.105	0.105	NA	NA	NA	NA	NA	NA	NA	0.105	0.105	NA	NA	NA	NA	NA	NA	NA	0.1	0	0.17	0.07	0
504	4	defect	0	1	0.18	0.59	0	BR	1	1	1	NA	NA	NA	NA	NA	NA	1	1	1	NA	NA	NA	NA	NA	NA	0.105	0.105	0.105	NA	NA	NA	NA	NA	NA	0.105	0.105	0.105	NA	NA	NA	NA	NA	NA	0.1	0	0.17	0.07	0
505	5	defect	0	1	0.18	0.59	0	BR	0	1	1	1	NA	NA	NA	NA	NA	1	1	1	1	NA	NA	NA	NA	NA	0.175	0.105	0.105	0.105	NA	NA	NA	NA	NA	0.005	0.105	0.105	0.105	NA	NA	NA	NA	NA	0.1	0	0.17	0.07	0
506	6	defect	0	1	0.18	0.59	0	BR	0	0	1	1	1	NA	NA	NA	NA	1	1	1	1	1	NA	NA	NA	NA	0.175	0.175	0.105	0.105	0.105	NA	NA	NA	NA	0.005	0.005	0.105	0.105	0.105	NA	NA	NA	NA	0.1	0	0.17	0.07	0
507	7	defect	0	1	0.18	0.59	0	BR	0	0	0	1	1	1	NA	NA	NA	0	1	1	1	1	1	NA	NA	NA	0.075	0.175	0.175	0.105	0.105	0.105	NA	NA	NA	0.075	0.005	0.005	0.105	0.105	0.105	NA	NA	NA	0.1	0	0.17	0.07	0
508	8	defect	0	1	0.18	0.59	0	BR	0	0	0	0	1	1	1	NA	NA	0	0	1	1	1	1	1	NA	NA	0.075	0.075	0.175	0.175	0.105	0.105	0.105	NA	NA	0.075	0.075	0.005	0.005	0.105	0.105	0.105	NA	NA	0.1	0	0.17	0.07	0
509	9	defect	0	1	0.18	0.59	0	BR	0	0	0	0	0	1	1	1	NA	0	0	0	1	1	1	1	1	NA	0.075	0.075	0.075	0.175	0.175	0.105	0.105	0.105	NA	0.075	0.075	0.075	0.005	0.005	0.105	0.105	0.105	NA	0.1	0	0.17	0.07	0
510	10	defect	0	0	0.18	0.59	0	BR	0	0	0	0	0	0	1	1	1	0	0	0	0	1	1	1	1	1	0.075	0.075	0.075	0.075	0.175	0.175	0.105	0.105	0.105	0.075	0.075	0.075	0.075	0.005	0.005	0.105	0.105	0.105	0.1	0	0.17	0.07	0
511	1	coop	0	1	0.18	0.59	0	BR	NA	NA	NA	NA	NA	NA	NA	NA	NA	NA	NA	NA	NA	NA	NA	NA	NA	NA	NA	NA	NA	NA	NA	NA	NA	NA	NA	NA	NA	NA	NA	NA	NA	NA	NA	NA	0.1	0	0.17	0.07	0
512	2	coop	0	1	0.18	0.59	0	BR	1	NA	NA	NA	NA	NA	NA	NA	NA	1	NA	NA	NA	NA	NA	NA	NA	NA	0.105	NA	NA	NA	NA	NA	NA	NA	NA	0.105	NA	NA	NA	NA	NA	NA	NA	NA	0.1	0	0.17	0.07	0
513	3	coop	0	1	0.18	0.59	0	BR	1	1	NA	NA	NA	NA	NA	NA	NA	1	1	NA	NA	NA	NA	NA	NA	NA	0.105	0.105	NA	NA	NA	NA	NA	NA	NA	0.105	0.105	NA	NA	NA	NA	NA	NA	NA	0.1	0	0.17	0.07	0
514	4	coop	0	1	0.18	0.59	0	BR	1	1	1	NA	NA	NA	NA	NA	NA	1	1	1	NA	NA	NA	NA	NA	NA	0.105	0.105	0.105	NA	NA	NA	NA	NA	NA	0.105	0.105	0.105	NA	NA	NA	NA	NA	NA	0.1	0	0.17	0.07	0
515	5	coop	0	1	0.18	0.59	0	BR	1	1	1	1	NA	NA	NA	NA	NA	1	1	1	1	NA	NA	NA	NA	NA	0.105	0.105	0.105	0.105	NA	NA	NA	NA	NA	0.105	0.105	0.105	0.105	NA	NA	NA	NA	NA	0.1	0	0.17	0.07	0
516	6	coop	0	1	0.18	0.59	0	BR	1	1	1	1	1	NA	NA	NA	NA	1	1	1	1	1	NA	NA	NA	NA	0.105	0.105	0.105	0.105	0.105	NA	NA	NA	NA	0.105	0.105	0.105	0.105	0.105	NA	NA	NA	NA	0.1	0	0.17	0.07	0
517	7	coop	0	1	0.18	0.59	0	BR	1	1	1	1	1	1	NA	NA	NA	1	1	1	1	1	1	NA	NA	NA	0.105	0.105	0.105	0.105	0.105	0.105	NA	NA	NA	0.105	0.105	0.105	0.105	0.105	0.105	NA	NA	NA	0.1	0	0.17	0.07	0
518	8	coop	0	1	0.18	0.59	0	BR	1	1	1	1	1	1	1	NA	NA	1	1	1	1	1	1	1	NA	NA	0.105	0.105	0.105	0.105	0.105	0.105	0.105	NA	NA	0.105	0.105	0.105	0.105	0.105	0.105	0.105	NA	NA	0.1	0	0.17	0.07	0
519	9	coop	0	1	0.18	0.59	0	BR	1	1	1	1	1	1	1	1	NA	1	1	1	1	1	1	1	1	NA	0.105	0.105	0.105	0.105	0.105	0.105	0.105	0.105	NA	0.105	0.105	0.105	0.105	0.105	0.105	0.105	0.105	NA	0.1	0	0.17	0.07	0
520	10	defect	0	0	0.18	0.59	0	BR	1	1	1	1	1	1	1	1	1	0	1	1	1	1	1	1	1	1	0.005	0.105	0.105	0.105	0.105	0.105	0.105	0.105	0.105	0.175	0.105	0.105	0.105	0.105	0.105	0.105	0.105	0.105	0.1	0	0.17	0.07	0
521	1	coop	0	1	0.18	0.59	0	BR	NA	NA	NA	NA	NA	NA	NA	NA	NA	NA	NA	NA	NA	NA	NA	NA	NA	NA	NA	NA	NA	NA	NA	NA	NA	NA	NA	NA	NA	NA	NA	NA	NA	NA	NA	NA	0.1	0	0.17	0.07	0
522	2	coop	0	1	0.18	0.59	0	BR	1	NA	NA	NA	NA	NA	NA	NA	NA	1	NA	NA	NA	NA	NA	NA	NA	NA	0.105	NA	NA	NA	NA	NA	NA	NA	NA	0.105	NA	NA	NA	NA	NA	NA	NA	NA	0.1	0	0.17	0.07	0
523	3	coop	0	1	0.18	0.59	0	BR	1	1	NA	NA	NA	NA	NA	NA	NA	1	1	NA	NA	NA	NA	NA	NA	NA	0.105	0.105	NA	NA	NA	NA	NA	NA	NA	0.105	0.105	NA	NA	NA	NA	NA	NA	NA	0.1	0	0.17	0.07	0
524	4	coop	0	1	0.18	0.59	0	BR	1	1	1	NA	NA	NA	NA	NA	NA	1	1	1	NA	NA	NA	NA	NA	NA	0.105	0.105	0.105	NA	NA	NA	NA	NA	NA	0.105	0.105	0.105	NA	NA	NA	NA	NA	NA	0.1	0	0.17	0.07	0
525	5	coop	0	1	0.18	0.59	0	BR	1	1	1	1	NA	NA	NA	NA	NA	1	1	1	1	NA	NA	NA	NA	NA	0.105	0.105	0.105	0.105	NA	NA	NA	NA	NA	0.105	0.105	0.105	0.105	NA	NA	NA	NA	NA	0.1	0	0.17	0.07	0
526	6	coop	0	1	0.18	0.59	0	BR	1	1	1	1	1	NA	NA	NA	NA	1	1	1	1	1	NA	NA	NA	NA	0.105	0.105	0.105	0.105	0.105	NA	NA	NA	NA	0.105	0.105	0.105	0.105	0.105	NA	NA	NA	NA	0.1	0	0.17	0.07	0
527	7	coop	0	1	0.18	0.59	0	BR	1	1	1	1	1	1	NA	NA	NA	1	1	1	1	1	1	NA	NA	NA	0.105	0.105	0.105	0.105	0.105	0.105	NA	NA	NA	0.105	0.105	0.105	0.105	0.105	0.105	NA	NA	NA	0.1	0	0.17	0.07	0
528	8	coop	0	1	0.18	0.59	0	BR	1	1	1	1	1	1	1	NA	NA	1	1	1	1	1	1	1	NA	NA	0.105	0.105	0.105	0.105	0.105	0.105	0.105	NA	NA	0.105	0.105	0.105	0.105	0.105	0.105	0.105	NA	NA	0.1	0	0.17	0.07	0
529	9	defect	0	1	0.18	0.59	0	BR	1	1	1	1	1	1	1	1	NA	0	1	1	1	1	1	1	1	NA	0.005	0.105	0.105	0.105	0.105	0.105	0.105	0.105	NA	0.175	0.105	0.105	0.105	0.105	0.105	0.105	0.105	NA	0.1	0	0.17	0.07	0
530	10	defect	0	0	0.18	0.59	0	BR	0	1	1	1	1	1	1	1	1	0	0	1	1	1	1	1	1	1	0.075	0.005	0.105	0.105	0.105	0.105	0.105	0.105	0.105	0.075	0.175	0.105	0.105	0.105	0.105	0.105	0.105	0.105	0.1	0	0.17	0.07	0
531	1	defect	0	1	0.18	0.59	0	BR	NA	NA	NA	NA	NA	NA	NA	NA	NA	NA	NA	NA	NA	NA	NA	NA	NA	NA	NA	NA	NA	NA	NA	NA	NA	NA	NA	NA	NA	NA	NA	NA	NA	NA	NA	NA	0.1	0	0.17	0.07	0
532	2	coop	0	1	0.18	0.59	0	BR	0	NA	NA	NA	NA	NA	NA	NA	NA	1	NA	NA	NA	NA	NA	NA	NA	NA	0.175	NA	NA	NA	NA	NA	NA	NA	NA	0.005	NA	NA	NA	NA	NA	NA	NA	NA	0.1	0	0.17	0.07	0
533	3	coop	0	1	0.18	0.59	0	BR	1	0	NA	NA	NA	NA	NA	NA	NA	0	1	NA	NA	NA	NA	NA	NA	NA	0.005	0.175	NA	NA	NA	NA	NA	NA	NA	0.175	0.005	NA	NA	NA	NA	NA	NA	NA	0.1	0	0.17	0.07	0
534	4	coop	0	1	0.18	0.59	0	BR	1	1	0	NA	NA	NA	NA	NA	NA	1	0	1	NA	NA	NA	NA	NA	NA	0.105	0.005	0.175	NA	NA	NA	NA	NA	NA	0.105	0.175	0.005	NA	NA	NA	NA	NA	NA	0.1	0	0.17	0.07	0
535	5	coop	0	1	0.18	0.59	0	BR	1	1	1	0	NA	NA	NA	NA	NA	1	1	0	1	NA	NA	NA	NA	NA	0.105	0.105	0.005	0.175	NA	NA	NA	NA	NA	0.105	0.105	0.175	0.005	NA	NA	NA	NA	NA	0.1	0	0.17	0.07	0
536	6	coop	0	1	0.18	0.59	0	BR	1	1	1	1	0	NA	NA	NA	NA	1	1	1	0	1	NA	NA	NA	NA	0.105	0.105	0.105	0.005	0.175	NA	NA	NA	NA	0.105	0.105	0.105	0.175	0.005	NA	NA	NA	NA	0.1	0	0.17	0.07	0
537	7	coop	0	1	0.18	0.59	0	BR	1	1	1	1	1	0	NA	NA	NA	1	1	1	1	0	1	NA	NA	NA	0.105	0.105	0.105	0.105	0.005	0.175	NA	NA	NA	0.105	0.105	0.105	0.105	0.175	0.005	NA	NA	NA	0.1	0	0.17	0.07	0
538	8	coop	0	1	0.18	0.59	0	BR	1	1	1	1	1	1	0	NA	NA	1	1	1	1	1	0	1	NA	NA	0.105	0.105	0.105	0.105	0.105	0.005	0.175	NA	NA	0.105	0.105	0.105	0.105	0.105	0.175	0.005	NA	NA	0.1	0	0.17	0.07	0
539	9	defect	0	1	0.18	0.59	0	BR	1	1	1	1	1	1	1	0	NA	0	1	1	1	1	1	0	1	NA	0.005	0.105	0.105	0.105	0.105	0.105	0.005	0.175	NA	0.175	0.105	0.105	0.105	0.105	0.105	0.175	0.005	NA	0.1	0	0.17	0.07	0
540	10	defect	0	0	0.18	0.59	0	BR	0	1	1	1	1	1	1	1	0	0	0	1	1	1	1	1	0	1	0.075	0.005	0.105	0.105	0.105	0.105	0.105	0.005	0.175	0.075	0.175	0.105	0.105	0.105	0.105	0.105	0.175	0.005	0.1	0	0.17	0.07	0
541	1	coop	0	1	0.18	0.59	0	BR	NA	NA	NA	NA	NA	NA	NA	NA	NA	NA	NA	NA	NA	NA	NA	NA	NA	NA	NA	NA	NA	NA	NA	NA	NA	NA	NA	NA	NA	NA	NA	NA	NA	NA	NA	NA	0.1	0	0.17	0.07	0
542	2	coop	0	1	0.18	0.59	0	BR	1	NA	NA	NA	NA	NA	NA	NA	NA	1	NA	NA	NA	NA	NA	NA	NA	NA	0.105	NA	NA	NA	NA	NA	NA	NA	NA	0.105	NA	NA	NA	NA	NA	NA	NA	NA	0.1	0	0.17	0.07	0
543	3	coop	0	1	0.18	0.59	0	BR	1	1	NA	NA	NA	NA	NA	NA	NA	1	1	NA	NA	NA	NA	NA	NA	NA	0.105	0.105	NA	NA	NA	NA	NA	NA	NA	0.105	0.105	NA	NA	NA	NA	NA	NA	NA	0.1	0	0.17	0.07	0
544	4	defect	0	1	0.18	0.59	0	BR	1	1	1	NA	NA	NA	NA	NA	NA	1	1	1	NA	NA	NA	NA	NA	NA	0.105	0.105	0.105	NA	NA	NA	NA	NA	NA	0.105	0.105	0.105	NA	NA	NA	NA	NA	NA	0.1	0	0.17	0.07	0
545	5	coop	0	1	0.18	0.59	0	BR	0	1	1	1	NA	NA	NA	NA	NA	1	1	1	1	NA	NA	NA	NA	NA	0.175	0.105	0.105	0.105	NA	NA	NA	NA	NA	0.005	0.105	0.105	0.105	NA	NA	NA	NA	NA	0.1	0	0.17	0.07	0
546	6	defect	0	1	0.18	0.59	0	BR	1	0	1	1	1	NA	NA	NA	NA	0	1	1	1	1	NA	NA	NA	NA	0.005	0.175	0.105	0.105	0.105	NA	NA	NA	NA	0.175	0.005	0.105	0.105	0.105	NA	NA	NA	NA	0.1	0	0.17	0.07	0
547	7	defect	0	1	0.18	0.59	0	BR	0	1	0	1	1	1	NA	NA	NA	0	0	1	1	1	1	NA	NA	NA	0.075	0.005	0.175	0.105	0.105	0.105	NA	NA	NA	0.075	0.175	0.005	0.105	0.105	0.105	NA	NA	NA	0.1	0	0.17	0.07	0
548	8	defect	0	1	0.18	0.59	0	BR	0	0	1	0	1	1	1	NA	NA	0	0	0	1	1	1	1	NA	NA	0.075	0.075	0.005	0.175	0.105	0.105	0.105	NA	NA	0.075	0.075	0.175	0.005	0.105	0.105	0.105	NA	NA	0.1	0	0.17	0.07	0
549	9	defect	0	1	0.18	0.59	0	BR	0	0	0	1	0	1	1	1	NA	0	0	0	0	1	1	1	1	NA	0.075	0.075	0.075	0.005	0.175	0.105	0.105	0.105	NA	0.075	0.075	0.075	0.175	0.005	0.105	0.105	0.105	NA	0.1	0	0.17	0.07	0
550	10	defect	0	0	0.18	0.59	0	BR	0	0	0	0	1	0	1	1	1	0	0	0	0	0	1	1	1	1	0.075	0.075	0.075	0.075	0.005	0.175	0.105	0.105	0.105	0.075	0.075	0.075	0.075	0.175	0.005	0.105	0.105	0.105	0.1	0	0.17	0.07	0
551	1	coop	0	1	0.18	0.59	0	BR	NA	NA	NA	NA	NA	NA	NA	NA	NA	NA	NA	NA	NA	NA	NA	NA	NA	NA	NA	NA	NA	NA	NA	NA	NA	NA	NA	NA	NA	NA	NA	NA	NA	NA	NA	NA	0.1	0	0.17	0.07	0
552	2	coop	0	1	0.18	0.59	0	BR	1	NA	NA	NA	NA	NA	NA	NA	NA	1	NA	NA	NA	NA	NA	NA	NA	NA	0.105	NA	NA	NA	NA	NA	NA	NA	NA	0.105	NA	NA	NA	NA	NA	NA	NA	NA	0.1	0	0.17	0.07	0
553	3	coop	0	1	0.18	0.59	0	BR	1	1	NA	NA	NA	NA	NA	NA	NA	1	1	NA	NA	NA	NA	NA	NA	NA	0.105	0.105	NA	NA	NA	NA	NA	NA	NA	0.105	0.105	NA	NA	NA	NA	NA	NA	NA	0.1	0	0.17	0.07	0
554	4	coop	0	1	0.18	0.59	0	BR	1	1	1	NA	NA	NA	NA	NA	NA	1	1	1	NA	NA	NA	NA	NA	NA	0.105	0.105	0.105	NA	NA	NA	NA	NA	NA	0.105	0.105	0.105	NA	NA	NA	NA	NA	NA	0.1	0	0.17	0.07	0
555	5	coop	0	1	0.18	0.59	0	BR	1	1	1	1	NA	NA	NA	NA	NA	1	1	1	1	NA	NA	NA	NA	NA	0.105	0.105	0.105	0.105	NA	NA	NA	NA	NA	0.105	0.105	0.105	0.105	NA	NA	NA	NA	NA	0.1	0	0.17	0.07	0
556	6	coop	0	1	0.18	0.59	0	BR	1	1	1	1	1	NA	NA	NA	NA	1	1	1	1	1	NA	NA	NA	NA	0.105	0.105	0.105	0.105	0.105	NA	NA	NA	NA	0.105	0.105	0.105	0.105	0.105	NA	NA	NA	NA	0.1	0	0.17	0.07	0
557	7	coop	0	1	0.18	0.59	0	BR	1	1	1	1	1	1	NA	NA	NA	1	1	1	1	1	1	NA	NA	NA	0.105	0.105	0.105	0.105	0.105	0.105	NA	NA	NA	0.105	0.105	0.105	0.105	0.105	0.105	NA	NA	NA	0.1	0	0.17	0.07	0
558	8	coop	0	1	0.18	0.59	0	BR	1	1	1	1	1	1	1	NA	NA	1	1	1	1	1	1	1	NA	NA	0.105	0.105	0.105	0.105	0.105	0.105	0.105	NA	NA	0.105	0.105	0.105	0.105	0.105	0.105	0.105	NA	NA	0.1	0	0.17	0.07	0
559	9	defect	0	1	0.18	0.59	0	BR	1	1	1	1	1	1	1	1	NA	0	1	1	1	1	1	1	1	NA	0.005	0.105	0.105	0.105	0.105	0.105	0.105	0.105	NA	0.175	0.105	0.105	0.105	0.105	0.105	0.105	0.105	NA	0.1	0	0.17	0.07	0
560	10	defect	0	0	0.18	0.59	0	BR	0	1	1	1	1	1	1	1	1	0	0	1	1	1	1	1	1	1	0.075	0.005	0.105	0.105	0.105	0.105	0.105	0.105	0.105	0.075	0.175	0.105	0.105	0.105	0.105	0.105	0.105	0.105	0.1	0	0.17	0.07	0
561	1	coop	0	1	0.18	0.59	0	BR	NA	NA	NA	NA	NA	NA	NA	NA	NA	NA	NA	NA	NA	NA	NA	NA	NA	NA	NA	NA	NA	NA	NA	NA	NA	NA	NA	NA	NA	NA	NA	NA	NA	NA	NA	NA	0.1	0	0.17	0.07	0
562	2	coop	0	1	0.18	0.59	0	BR	1	NA	NA	NA	NA	NA	NA	NA	NA	1	NA	NA	NA	NA	NA	NA	NA	NA	0.105	NA	NA	NA	NA	NA	NA	NA	NA	0.105	NA	NA	NA	NA	NA	NA	NA	NA	0.1	0	0.17	0.07	0
563	3	coop	0	1	0.18	0.59	0	BR	1	1	NA	NA	NA	NA	NA	NA	NA	1	1	NA	NA	NA	NA	NA	NA	NA	0.105	0.105	NA	NA	NA	NA	NA	NA	NA	0.105	0.105	NA	NA	NA	NA	NA	NA	NA	0.1	0	0.17	0.07	0
564	4	coop	0	1	0.18	0.59	0	BR	1	1	1	NA	NA	NA	NA	NA	NA	1	1	1	NA	NA	NA	NA	NA	NA	0.105	0.105	0.105	NA	NA	NA	NA	NA	NA	0.105	0.105	0.105	NA	NA	NA	NA	NA	NA	0.1	0	0.17	0.07	0
565	5	coop	0	1	0.18	0.59	0	BR	1	1	1	1	NA	NA	NA	NA	NA	1	1	1	1	NA	NA	NA	NA	NA	0.105	0.105	0.105	0.105	NA	NA	NA	NA	NA	0.105	0.105	0.105	0.105	NA	NA	NA	NA	NA	0.1	0	0.17	0.07	0
566	6	coop	0	1	0.18	0.59	0	BR	1	1	1	1	1	NA	NA	NA	NA	1	1	1	1	1	NA	NA	NA	NA	0.105	0.105	0.105	0.105	0.105	NA	NA	NA	NA	0.105	0.105	0.105	0.105	0.105	NA	NA	NA	NA	0.1	0	0.17	0.07	0
567	7	defect	0	1	0.18	0.59	0	BR	1	1	1	1	1	1	NA	NA	NA	1	1	1	1	1	1	NA	NA	NA	0.105	0.105	0.105	0.105	0.105	0.105	NA	NA	NA	0.105	0.105	0.105	0.105	0.105	0.105	NA	NA	NA	0.1	0	0.17	0.07	0
568	8	defect	0	1	0.18	0.59	0	BR	0	1	1	1	1	1	1	NA	NA	1	1	1	1	1	1	1	NA	NA	0.175	0.105	0.105	0.105	0.105	0.105	0.105	NA	NA	0.005	0.105	0.105	0.105	0.105	0.105	0.105	NA	NA	0.1	0	0.17	0.07	0
569	9	defect	0	1	0.18	0.59	0	BR	0	0	1	1	1	1	1	1	NA	1	1	1	1	1	1	1	1	NA	0.175	0.175	0.105	0.105	0.105	0.105	0.105	0.105	NA	0.005	0.005	0.105	0.105	0.105	0.105	0.105	0.105	NA	0.1	0	0.17	0.07	0
570	10	defect	0	0	0.18	0.59	0	BR	0	0	0	1	1	1	1	1	1	0	1	1	1	1	1	1	1	1	0.075	0.175	0.175	0.105	0.105	0.105	0.105	0.105	0.105	0.075	0.005	0.005	0.105	0.105	0.105	0.105	0.105	0.105	0.1	0	0.17	0.07	0
571	1	defect	0	1	0.18	0.59	0	BR	NA	NA	NA	NA	NA	NA	NA	NA	NA	NA	NA	NA	NA	NA	NA	NA	NA	NA	NA	NA	NA	NA	NA	NA	NA	NA	NA	NA	NA	NA	NA	NA	NA	NA	NA	NA	0.1	0	0.17	0.07	0
572	2	defect	0	1	0.18	0.59	0	BR	0	NA	NA	NA	NA	NA	NA	NA	NA	1	NA	NA	NA	NA	NA	NA	NA	NA	0.175	NA	NA	NA	NA	NA	NA	NA	NA	0.005	NA	NA	NA	NA	NA	NA	NA	NA	0.1	0	0.17	0.07	0
573	3	defect	0	1	0.18	0.59	0	BR	0	0	NA	NA	NA	NA	NA	NA	NA	0	1	NA	NA	NA	NA	NA	NA	NA	0.075	0.175	NA	NA	NA	NA	NA	NA	NA	0.075	0.005	NA	NA	NA	NA	NA	NA	NA	0.1	0	0.17	0.07	0
574	4	defect	0	1	0.18	0.59	0	BR	0	0	0	NA	NA	NA	NA	NA	NA	0	0	1	NA	NA	NA	NA	NA	NA	0.075	0.075	0.175	NA	NA	NA	NA	NA	NA	0.075	0.075	0.005	NA	NA	NA	NA	NA	NA	0.1	0	0.17	0.07	0
575	5	defect	0	1	0.18	0.59	0	BR	0	0	0	0	NA	NA	NA	NA	NA	0	0	0	1	NA	NA	NA	NA	NA	0.075	0.075	0.075	0.175	NA	NA	NA	NA	NA	0.075	0.075	0.075	0.005	NA	NA	NA	NA	NA	0.1	0	0.17	0.07	0
576	6	defect	0	1	0.18	0.59	0	BR	0	0	0	0	0	NA	NA	NA	NA	0	0	0	0	1	NA	NA	NA	NA	0.075	0.075	0.075	0.075	0.175	NA	NA	NA	NA	0.075	0.075	0.075	0.075	0.005	NA	NA	NA	NA	0.1	0	0.17	0.07	0
577	7	defect	0	1	0.18	0.59	0	BR	0	0	0	0	0	0	NA	NA	NA	0	0	0	0	0	1	NA	NA	NA	0.075	0.075	0.075	0.075	0.075	0.175	NA	NA	NA	0.075	0.075	0.075	0.075	0.075	0.005	NA	NA	NA	0.1	0	0.17	0.07	0
578	8	defect	0	1	0.18	0.59	0	BR	0	0	0	0	0	0	0	NA	NA	0	0	0	0	0	0	1	NA	NA	0.075	0.075	0.075	0.075	0.075	0.075	0.175	NA	NA	0.075	0.075	0.075	0.075	0.075	0.075	0.005	NA	NA	0.1	0	0.17	0.07	0
579	9	defect	0	1	0.18	0.59	0	BR	0	0	0	0	0	0	0	0	NA	0	0	0	0	0	0	0	1	NA	0.075	0.075	0.075	0.075	0.075	0.075	0.075	0.175	NA	0.075	0.075	0.075	0.075	0.075	0.075	0.075	0.005	NA	0.1	0	0.17	0.07	0
580	10	defect	0	0	0.18	0.59	0	BR	0	0	0	0	0	0	0	0	0	0	0	0	0	0	0	0	0	1	0.075	0.075	0.075	0.075	0.075	0.075	0.075	0.075	0.175	0.075	0.075	0.075	0.075	0.075	0.075	0.075	0.075	0.005	0.1	0	0.17	0.07	0
581	1	coop	0	1	0.18	0.59	0	BR	NA	NA	NA	NA	NA	NA	NA	NA	NA	NA	NA	NA	NA	NA	NA	NA	NA	NA	NA	NA	NA	NA	NA	NA	NA	NA	NA	NA	NA	NA	NA	NA	NA	NA	NA	NA	0.1	0	0.17	0.07	0
582	2	coop	0	1	0.18	0.59	0	BR	1	NA	NA	NA	NA	NA	NA	NA	NA	1	NA	NA	NA	NA	NA	NA	NA	NA	0.105	NA	NA	NA	NA	NA	NA	NA	NA	0.105	NA	NA	NA	NA	NA	NA	NA	NA	0.1	0	0.17	0.07	0
583	3	coop	0	1	0.18	0.59	0	BR	1	1	NA	NA	NA	NA	NA	NA	NA	1	1	NA	NA	NA	NA	NA	NA	NA	0.105	0.105	NA	NA	NA	NA	NA	NA	NA	0.105	0.105	NA	NA	NA	NA	NA	NA	NA	0.1	0	0.17	0.07	0
584	4	coop	0	1	0.18	0.59	0	BR	1	1	1	NA	NA	NA	NA	NA	NA	1	1	1	NA	NA	NA	NA	NA	NA	0.105	0.105	0.105	NA	NA	NA	NA	NA	NA	0.105	0.105	0.105	NA	NA	NA	NA	NA	NA	0.1	0	0.17	0.07	0
585	5	coop	0	1	0.18	0.59	0	BR	1	1	1	1	NA	NA	NA	NA	NA	1	1	1	1	NA	NA	NA	NA	NA	0.105	0.105	0.105	0.105	NA	NA	NA	NA	NA	0.105	0.105	0.105	0.105	NA	NA	NA	NA	NA	0.1	0	0.17	0.07	0
586	6	coop	0	1	0.18	0.59	0	BR	1	1	1	1	1	NA	NA	NA	NA	1	1	1	1	1	NA	NA	NA	NA	0.105	0.105	0.105	0.105	0.105	NA	NA	NA	NA	0.105	0.105	0.105	0.105	0.105	NA	NA	NA	NA	0.1	0	0.17	0.07	0
587	7	coop	0	1	0.18	0.59	0	BR	1	1	1	1	1	1	NA	NA	NA	1	1	1	1	1	1	NA	NA	NA	0.105	0.105	0.105	0.105	0.105	0.105	NA	NA	NA	0.105	0.105	0.105	0.105	0.105	0.105	NA	NA	NA	0.1	0	0.17	0.07	0
588	8	defect	0	1	0.18	0.59	0	BR	1	1	1	1	1	1	1	NA	NA	1	1	1	1	1	1	1	NA	NA	0.105	0.105	0.105	0.105	0.105	0.105	0.105	NA	NA	0.105	0.105	0.105	0.105	0.105	0.105	0.105	NA	NA	0.1	0	0.17	0.07	0
589	9	defect	0	1	0.18	0.59	0	BR	0	1	1	1	1	1	1	1	NA	1	1	1	1	1	1	1	1	NA	0.175	0.105	0.105	0.105	0.105	0.105	0.105	0.105	NA	0.005	0.105	0.105	0.105	0.105	0.105	0.105	0.105	NA	0.1	0	0.17	0.07	0
590	10	defect	0	0	0.18	0.59	0	BR	0	0	1	1	1	1	1	1	1	0	1	1	1	1	1	1	1	1	0.075	0.175	0.105	0.105	0.105	0.105	0.105	0.105	0.105	0.075	0.005	0.105	0.105	0.105	0.105	0.105	0.105	0.105	0.1	0	0.17	0.07	0
591	1	defect	0	1	0.18	0.59	0	BR	NA	NA	NA	NA	NA	NA	NA	NA	NA	NA	NA	NA	NA	NA	NA	NA	NA	NA	NA	NA	NA	NA	NA	NA	NA	NA	NA	NA	NA	NA	NA	NA	NA	NA	NA	NA	0.1	0	0.17	0.07	0
592	2	coop	0	1	0.18	0.59	0	BR	0	NA	NA	NA	NA	NA	NA	NA	NA	1	NA	NA	NA	NA	NA	NA	NA	NA	0.175	NA	NA	NA	NA	NA	NA	NA	NA	0.005	NA	NA	NA	NA	NA	NA	NA	NA	0.1	0	0.17	0.07	0
593	3	coop	0	1	0.18	0.59	0	BR	1	0	NA	NA	NA	NA	NA	NA	NA	1	1	NA	NA	NA	NA	NA	NA	NA	0.105	0.175	NA	NA	NA	NA	NA	NA	NA	0.105	0.005	NA	NA	NA	NA	NA	NA	NA	0.1	0	0.17	0.07	0
594	4	coop	0	1	0.18	0.59	0	BR	1	1	0	NA	NA	NA	NA	NA	NA	1	1	1	NA	NA	NA	NA	NA	NA	0.105	0.105	0.175	NA	NA	NA	NA	NA	NA	0.105	0.105	0.005	NA	NA	NA	NA	NA	NA	0.1	0	0.17	0.07	0
595	5	coop	0	1	0.18	0.59	0	BR	1	1	1	0	NA	NA	NA	NA	NA	1	1	1	1	NA	NA	NA	NA	NA	0.105	0.105	0.105	0.175	NA	NA	NA	NA	NA	0.105	0.105	0.105	0.005	NA	NA	NA	NA	NA	0.1	0	0.17	0.07	0
596	6	coop	0	1	0.18	0.59	0	BR	1	1	1	1	0	NA	NA	NA	NA	0	1	1	1	1	NA	NA	NA	NA	0.005	0.105	0.105	0.105	0.175	NA	NA	NA	NA	0.175	0.105	0.105	0.105	0.005	NA	NA	NA	NA	0.1	0	0.17	0.07	0
597	7	coop	0	1	0.18	0.59	0	BR	1	1	1	1	1	0	NA	NA	NA	1	0	1	1	1	1	NA	NA	NA	0.105	0.005	0.105	0.105	0.105	0.175	NA	NA	NA	0.105	0.175	0.105	0.105	0.105	0.005	NA	NA	NA	0.1	0	0.17	0.07	0
598	8	defect	0	1	0.18	0.59	0	BR	1	1	1	1	1	1	0	NA	NA	1	1	0	1	1	1	1	NA	NA	0.105	0.105	0.005	0.105	0.105	0.105	0.175	NA	NA	0.105	0.105	0.175	0.105	0.105	0.105	0.005	NA	NA	0.1	0	0.17	0.07	0
599	9	defect	0	1	0.18	0.59	0	BR	0	1	1	1	1	1	1	0	NA	1	1	1	0	1	1	1	1	NA	0.175	0.105	0.105	0.005	0.105	0.105	0.105	0.175	NA	0.005	0.105	0.105	0.175	0.105	0.105	0.105	0.005	NA	0.1	0	0.17	0.07	0
600	10	defect	0	0	0.18	0.59	0	BR	0	0	1	1	1	1	1	1	0	1	1	1	1	0	1	1	1	1	0.175	0.175	0.105	0.105	0.005	0.105	0.105	0.105	0.175	0.005	0.005	0.105	0.105	0.175	0.105	0.105	0.105	0.005	0.1	0	0.17	0.07	0
601	1	coop	0	1	0.18	0.59	0	BR	NA	NA	NA	NA	NA	NA	NA	NA	NA	NA	NA	NA	NA	NA	NA	NA	NA	NA	NA	NA	NA	NA	NA	NA	NA	NA	NA	NA	NA	NA	NA	NA	NA	NA	NA	NA	0.1	0	0.17	0.07	0
602	2	defect	0	1	0.18	0.59	0	BR	1	NA	NA	NA	NA	NA	NA	NA	NA	1	NA	NA	NA	NA	NA	NA	NA	NA	0.105	NA	NA	NA	NA	NA	NA	NA	NA	0.105	NA	NA	NA	NA	NA	NA	NA	NA	0.1	0	0.17	0.07	0
603	3	defect	0	1	0.18	0.59	0	BR	0	1	NA	NA	NA	NA	NA	NA	NA	1	1	NA	NA	NA	NA	NA	NA	NA	0.175	0.105	NA	NA	NA	NA	NA	NA	NA	0.005	0.105	NA	NA	NA	NA	NA	NA	NA	0.1	0	0.17	0.07	0
604	4	defect	0	1	0.18	0.59	0	BR	0	0	1	NA	NA	NA	NA	NA	NA	0	1	1	NA	NA	NA	NA	NA	NA	0.075	0.175	0.105	NA	NA	NA	NA	NA	NA	0.075	0.005	0.105	NA	NA	NA	NA	NA	NA	0.1	0	0.17	0.07	0
605	5	coop	0	1	0.18	0.59	0	BR	0	0	0	1	NA	NA	NA	NA	NA	0	0	1	1	NA	NA	NA	NA	NA	0.075	0.075	0.175	0.105	NA	NA	NA	NA	NA	0.075	0.075	0.005	0.105	NA	NA	NA	NA	NA	0.1	0	0.17	0.07	0
606	6	defect	0	1	0.18	0.59	0	BR	1	0	0	0	1	NA	NA	NA	NA	0	0	0	1	1	NA	NA	NA	NA	0.005	0.075	0.075	0.175	0.105	NA	NA	NA	NA	0.175	0.075	0.075	0.005	0.105	NA	NA	NA	NA	0.1	0	0.17	0.07	0
607	7	defect	0	1	0.18	0.59	0	BR	0	1	0	0	0	1	NA	NA	NA	1	0	0	0	1	1	NA	NA	NA	0.175	0.005	0.075	0.075	0.175	0.105	NA	NA	NA	0.005	0.175	0.075	0.075	0.005	0.105	NA	NA	NA	0.1	0	0.17	0.07	0
608	8	defect	0	1	0.18	0.59	0	BR	0	0	1	0	0	0	1	NA	NA	0	1	0	0	0	1	1	NA	NA	0.075	0.175	0.005	0.075	0.075	0.175	0.105	NA	NA	0.075	0.005	0.175	0.075	0.075	0.005	0.105	NA	NA	0.1	0	0.17	0.07	0
609	9	defect	0	1	0.18	0.59	0	BR	0	0	0	1	0	0	0	1	NA	0	0	1	0	0	0	1	1	NA	0.075	0.075	0.175	0.005	0.075	0.075	0.175	0.105	NA	0.075	0.075	0.005	0.175	0.075	0.075	0.005	0.105	NA	0.1	0	0.17	0.07	0
610	10	defect	0	0	0.18	0.59	0	BR	0	0	0	0	1	0	0	0	1	0	0	0	1	0	0	0	1	1	0.075	0.075	0.075	0.175	0.005	0.075	0.075	0.175	0.105	0.075	0.075	0.075	0.005	0.175	0.075	0.075	0.005	0.105	0.1	0	0.17	0.07	0
611	1	defect	0	1	0.18	0.59	0	BR	NA	NA	NA	NA	NA	NA	NA	NA	NA	NA	NA	NA	NA	NA	NA	NA	NA	NA	NA	NA	NA	NA	NA	NA	NA	NA	NA	NA	NA	NA	NA	NA	NA	NA	NA	NA	0.1	0	0.17	0.07	0
612	2	coop	0	1	0.18	0.59	0	BR	0	NA	NA	NA	NA	NA	NA	NA	NA	0	NA	NA	NA	NA	NA	NA	NA	NA	0.075	NA	NA	NA	NA	NA	NA	NA	NA	0.075	NA	NA	NA	NA	NA	NA	NA	NA	0.1	0	0.17	0.07	0
613	3	defect	0	1	0.18	0.59	0	BR	1	0	NA	NA	NA	NA	NA	NA	NA	0	0	NA	NA	NA	NA	NA	NA	NA	0.005	0.075	NA	NA	NA	NA	NA	NA	NA	0.175	0.075	NA	NA	NA	NA	NA	NA	NA	0.1	0	0.17	0.07	0
614	4	defect	0	1	0.18	0.59	0	BR	0	1	0	NA	NA	NA	NA	NA	NA	0	0	0	NA	NA	NA	NA	NA	NA	0.075	0.005	0.075	NA	NA	NA	NA	NA	NA	0.075	0.175	0.075	NA	NA	NA	NA	NA	NA	0.1	0	0.17	0.07	0
615	5	defect	0	1	0.18	0.59	0	BR	0	0	1	0	NA	NA	NA	NA	NA	0	0	0	0	NA	NA	NA	NA	NA	0.075	0.075	0.005	0.075	NA	NA	NA	NA	NA	0.075	0.075	0.175	0.075	NA	NA	NA	NA	NA	0.1	0	0.17	0.07	0
616	6	defect	0	1	0.18	0.59	0	BR	0	0	0	1	0	NA	NA	NA	NA	0	0	0	0	0	NA	NA	NA	NA	0.075	0.075	0.075	0.005	0.075	NA	NA	NA	NA	0.075	0.075	0.075	0.175	0.075	NA	NA	NA	NA	0.1	0	0.17	0.07	0
617	7	coop	0	1	0.18	0.59	0	BR	0	0	0	0	1	0	NA	NA	NA	0	0	0	0	0	0	NA	NA	NA	0.075	0.075	0.075	0.075	0.005	0.075	NA	NA	NA	0.075	0.075	0.075	0.075	0.175	0.075	NA	NA	NA	0.1	0	0.17	0.07	0
618	8	defect	0	1	0.18	0.59	0	BR	1	0	0	0	0	1	0	NA	NA	0	0	0	0	0	0	0	NA	NA	0.005	0.075	0.075	0.075	0.075	0.005	0.075	NA	NA	0.175	0.075	0.075	0.075	0.075	0.175	0.075	NA	NA	0.1	0	0.17	0.07	0
619	9	defect	0	1	0.18	0.59	0	BR	0	1	0	0	0	0	1	0	NA	0	0	0	0	0	0	0	0	NA	0.075	0.005	0.075	0.075	0.075	0.075	0.005	0.075	NA	0.075	0.175	0.075	0.075	0.075	0.075	0.175	0.075	NA	0.1	0	0.17	0.07	0
620	10	defect	0	0	0.18	0.59	0	BR	0	0	1	0	0	0	0	1	0	0	0	0	0	0	0	0	0	0	0.075	0.075	0.005	0.075	0.075	0.075	0.075	0.005	0.075	0.075	0.075	0.175	0.075	0.075	0.075	0.075	0.175	0.075	0.1	0	0.17	0.07	0
621	1	defect	0	1	0.18	0.59	0	BR	NA	NA	NA	NA	NA	NA	NA	NA	NA	NA	NA	NA	NA	NA	NA	NA	NA	NA	NA	NA	NA	NA	NA	NA	NA	NA	NA	NA	NA	NA	NA	NA	NA	NA	NA	NA	0.1	0	0.17	0.07	0
622	2	coop	0	1	0.18	0.59	0	BR	0	NA	NA	NA	NA	NA	NA	NA	NA	1	NA	NA	NA	NA	NA	NA	NA	NA	0.175	NA	NA	NA	NA	NA	NA	NA	NA	0.005	NA	NA	NA	NA	NA	NA	NA	NA	0.1	0	0.17	0.07	0
623	3	coop	0	1	0.18	0.59	0	BR	1	0	NA	NA	NA	NA	NA	NA	NA	0	1	NA	NA	NA	NA	NA	NA	NA	0.005	0.175	NA	NA	NA	NA	NA	NA	NA	0.175	0.005	NA	NA	NA	NA	NA	NA	NA	0.1	0	0.17	0.07	0
624	4	defect	0	1	0.18	0.59	0	BR	1	1	0	NA	NA	NA	NA	NA	NA	0	0	1	NA	NA	NA	NA	NA	NA	0.005	0.005	0.175	NA	NA	NA	NA	NA	NA	0.175	0.175	0.005	NA	NA	NA	NA	NA	NA	0.1	0	0.17	0.07	0
625	5	defect	0	1	0.18	0.59	0	BR	0	1	1	0	NA	NA	NA	NA	NA	0	0	0	1	NA	NA	NA	NA	NA	0.075	0.005	0.005	0.175	NA	NA	NA	NA	NA	0.075	0.175	0.175	0.005	NA	NA	NA	NA	NA	0.1	0	0.17	0.07	0
626	6	defect	0	1	0.18	0.59	0	BR	0	0	1	1	0	NA	NA	NA	NA	0	0	0	0	1	NA	NA	NA	NA	0.075	0.075	0.005	0.005	0.175	NA	NA	NA	NA	0.075	0.075	0.175	0.175	0.005	NA	NA	NA	NA	0.1	0	0.17	0.07	0
627	7	defect	0	1	0.18	0.59	0	BR	0	0	0	1	1	0	NA	NA	NA	1	0	0	0	0	1	NA	NA	NA	0.175	0.075	0.075	0.005	0.005	0.175	NA	NA	NA	0.005	0.075	0.075	0.175	0.175	0.005	NA	NA	NA	0.1	0	0.17	0.07	0
628	8	defect	0	1	0.18	0.59	0	BR	0	0	0	0	1	1	0	NA	NA	1	1	0	0	0	0	1	NA	NA	0.175	0.175	0.075	0.075	0.005	0.005	0.175	NA	NA	0.005	0.005	0.075	0.075	0.175	0.175	0.005	NA	NA	0.1	0	0.17	0.07	0
629	9	defect	0	1	0.18	0.59	0	BR	0	0	0	0	0	1	1	0	NA	0	1	1	0	0	0	0	1	NA	0.075	0.175	0.175	0.075	0.075	0.005	0.005	0.175	NA	0.075	0.005	0.005	0.075	0.075	0.175	0.175	0.005	NA	0.1	0	0.17	0.07	0
630	10	defect	0	0	0.18	0.59	0	BR	0	0	0	0	0	0	1	1	0	0	0	1	1	0	0	0	0	1	0.075	0.075	0.175	0.175	0.075	0.075	0.005	0.005	0.175	0.075	0.075	0.005	0.005	0.075	0.075	0.175	0.175	0.005	0.1	0	0.17	0.07	0
631	1	coop	0	1	0.18	0.59	0	BR	NA	NA	NA	NA	NA	NA	NA	NA	NA	NA	NA	NA	NA	NA	NA	NA	NA	NA	NA	NA	NA	NA	NA	NA	NA	NA	NA	NA	NA	NA	NA	NA	NA	NA	NA	NA	0.1	0	0.17	0.07	0
632	2	defect	0	1	0.18	0.59	0	BR	1	NA	NA	NA	NA	NA	NA	NA	NA	1	NA	NA	NA	NA	NA	NA	NA	NA	0.105	NA	NA	NA	NA	NA	NA	NA	NA	0.105	NA	NA	NA	NA	NA	NA	NA	NA	0.1	0	0.17	0.07	0
633	3	defect	0	1	0.18	0.59	0	BR	0	1	NA	NA	NA	NA	NA	NA	NA	1	1	NA	NA	NA	NA	NA	NA	NA	0.175	0.105	NA	NA	NA	NA	NA	NA	NA	0.005	0.105	NA	NA	NA	NA	NA	NA	NA	0.1	0	0.17	0.07	0
634	4	coop	0	1	0.18	0.59	0	BR	0	0	1	NA	NA	NA	NA	NA	NA	0	1	1	NA	NA	NA	NA	NA	NA	0.075	0.175	0.105	NA	NA	NA	NA	NA	NA	0.075	0.005	0.105	NA	NA	NA	NA	NA	NA	0.1	0	0.17	0.07	0
635	5	defect	0	1	0.18	0.59	0	BR	1	0	0	1	NA	NA	NA	NA	NA	0	0	1	1	NA	NA	NA	NA	NA	0.005	0.075	0.175	0.105	NA	NA	NA	NA	NA	0.175	0.075	0.005	0.105	NA	NA	NA	NA	NA	0.1	0	0.17	0.07	0
636	6	defect	0	1	0.18	0.59	0	BR	0	1	0	0	1	NA	NA	NA	NA	0	0	0	1	1	NA	NA	NA	NA	0.075	0.005	0.075	0.175	0.105	NA	NA	NA	NA	0.075	0.175	0.075	0.005	0.105	NA	NA	NA	NA	0.1	0	0.17	0.07	0
637	7	defect	0	1	0.18	0.59	0	BR	0	0	1	0	0	1	NA	NA	NA	0	0	0	0	1	1	NA	NA	NA	0.075	0.075	0.005	0.075	0.175	0.105	NA	NA	NA	0.075	0.075	0.175	0.075	0.005	0.105	NA	NA	NA	0.1	0	0.17	0.07	0
638	8	defect	0	1	0.18	0.59	0	BR	0	0	0	1	0	0	1	NA	NA	0	0	0	0	0	1	1	NA	NA	0.075	0.075	0.075	0.005	0.075	0.175	0.105	NA	NA	0.075	0.075	0.075	0.175	0.075	0.005	0.105	NA	NA	0.1	0	0.17	0.07	0
639	9	defect	0	1	0.18	0.59	0	BR	0	0	0	0	1	0	0	1	NA	0	0	0	0	0	0	1	1	NA	0.075	0.075	0.075	0.075	0.005	0.075	0.175	0.105	NA	0.075	0.075	0.075	0.075	0.175	0.075	0.005	0.105	NA	0.1	0	0.17	0.07	0
640	10	defect	0	0	0.18	0.59	0	BR	0	0	0	0	0	1	0	0	1	0	0	0	0	0	0	0	1	1	0.075	0.075	0.075	0.075	0.075	0.005	0.075	0.175	0.105	0.075	0.075	0.075	0.075	0.075	0.175	0.075	0.005	0.105	0.1	0	0.17	0.07	0
641	1	coop	0	1	0.18	0.59	0	BR	NA	NA	NA	NA	NA	NA	NA	NA	NA	NA	NA	NA	NA	NA	NA	NA	NA	NA	NA	NA	NA	NA	NA	NA	NA	NA	NA	NA	NA	NA	NA	NA	NA	NA	NA	NA	0.1	0	0.17	0.07	0
642	2	coop	0	1	0.18	0.59	0	BR	1	NA	NA	NA	NA	NA	NA	NA	NA	1	NA	NA	NA	NA	NA	NA	NA	NA	0.105	NA	NA	NA	NA	NA	NA	NA	NA	0.105	NA	NA	NA	NA	NA	NA	NA	NA	0.1	0	0.17	0.07	0
643	3	coop	0	1	0.18	0.59	0	BR	1	1	NA	NA	NA	NA	NA	NA	NA	1	1	NA	NA	NA	NA	NA	NA	NA	0.105	0.105	NA	NA	NA	NA	NA	NA	NA	0.105	0.105	NA	NA	NA	NA	NA	NA	NA	0.1	0	0.17	0.07	0
644	4	coop	0	1	0.18	0.59	0	BR	1	1	1	NA	NA	NA	NA	NA	NA	1	1	1	NA	NA	NA	NA	NA	NA	0.105	0.105	0.105	NA	NA	NA	NA	NA	NA	0.105	0.105	0.105	NA	NA	NA	NA	NA	NA	0.1	0	0.17	0.07	0
645	5	coop	0	1	0.18	0.59	0	BR	1	1	1	1	NA	NA	NA	NA	NA	1	1	1	1	NA	NA	NA	NA	NA	0.105	0.105	0.105	0.105	NA	NA	NA	NA	NA	0.105	0.105	0.105	0.105	NA	NA	NA	NA	NA	0.1	0	0.17	0.07	0
646	6	coop	0	1	0.18	0.59	0	BR	1	1	1	1	1	NA	NA	NA	NA	1	1	1	1	1	NA	NA	NA	NA	0.105	0.105	0.105	0.105	0.105	NA	NA	NA	NA	0.105	0.105	0.105	0.105	0.105	NA	NA	NA	NA	0.1	0	0.17	0.07	0
647	7	coop	0	1	0.18	0.59	0	BR	1	1	1	1	1	1	NA	NA	NA	1	1	1	1	1	1	NA	NA	NA	0.105	0.105	0.105	0.105	0.105	0.105	NA	NA	NA	0.105	0.105	0.105	0.105	0.105	0.105	NA	NA	NA	0.1	0	0.17	0.07	0
648	8	coop	0	1	0.18	0.59	0	BR	1	1	1	1	1	1	1	NA	NA	1	1	1	1	1	1	1	NA	NA	0.105	0.105	0.105	0.105	0.105	0.105	0.105	NA	NA	0.105	0.105	0.105	0.105	0.105	0.105	0.105	NA	NA	0.1	0	0.17	0.07	0
649	9	defect	0	1	0.18	0.59	0	BR	1	1	1	1	1	1	1	1	NA	1	1	1	1	1	1	1	1	NA	0.105	0.105	0.105	0.105	0.105	0.105	0.105	0.105	NA	0.105	0.105	0.105	0.105	0.105	0.105	0.105	0.105	NA	0.1	0	0.17	0.07	0
650	10	defect	0	0	0.18	0.59	0	BR	0	1	1	1	1	1	1	1	1	0	1	1	1	1	1	1	1	1	0.075	0.105	0.105	0.105	0.105	0.105	0.105	0.105	0.105	0.075	0.105	0.105	0.105	0.105	0.105	0.105	0.105	0.105	0.1	0	0.17	0.07	0
651	1	defect	0	1	0.18	0.59	0	BR	NA	NA	NA	NA	NA	NA	NA	NA	NA	NA	NA	NA	NA	NA	NA	NA	NA	NA	NA	NA	NA	NA	NA	NA	NA	NA	NA	NA	NA	NA	NA	NA	NA	NA	NA	NA	0.1	0	0.17	0.07	0
652	2	coop	0	1	0.18	0.59	0	BR	0	NA	NA	NA	NA	NA	NA	NA	NA	1	NA	NA	NA	NA	NA	NA	NA	NA	0.175	NA	NA	NA	NA	NA	NA	NA	NA	0.005	NA	NA	NA	NA	NA	NA	NA	NA	0.1	0	0.17	0.07	0
653	3	defect	0	1	0.18	0.59	0	BR	1	0	NA	NA	NA	NA	NA	NA	NA	0	1	NA	NA	NA	NA	NA	NA	NA	0.005	0.175	NA	NA	NA	NA	NA	NA	NA	0.175	0.005	NA	NA	NA	NA	NA	NA	NA	0.1	0	0.17	0.07	0
654	4	coop	0	1	0.18	0.59	0	BR	0	1	0	NA	NA	NA	NA	NA	NA	1	0	1	NA	NA	NA	NA	NA	NA	0.175	0.005	0.175	NA	NA	NA	NA	NA	NA	0.005	0.175	0.005	NA	NA	NA	NA	NA	NA	0.1	0	0.17	0.07	0
655	5	coop	0	1	0.18	0.59	0	BR	1	0	1	0	NA	NA	NA	NA	NA	0	1	0	1	NA	NA	NA	NA	NA	0.005	0.175	0.005	0.175	NA	NA	NA	NA	NA	0.175	0.005	0.175	0.005	NA	NA	NA	NA	NA	0.1	0	0.17	0.07	0
656	6	coop	0	1	0.18	0.59	0	BR	1	1	0	1	0	NA	NA	NA	NA	1	0	1	0	1	NA	NA	NA	NA	0.105	0.005	0.175	0.005	0.175	NA	NA	NA	NA	0.105	0.175	0.005	0.175	0.005	NA	NA	NA	NA	0.1	0	0.17	0.07	0
657	7	coop	0	1	0.18	0.59	0	BR	1	1	1	0	1	0	NA	NA	NA	1	1	0	1	0	1	NA	NA	NA	0.105	0.105	0.005	0.175	0.005	0.175	NA	NA	NA	0.105	0.105	0.175	0.005	0.175	0.005	NA	NA	NA	0.1	0	0.17	0.07	0
658	8	coop	0	1	0.18	0.59	0	BR	1	1	1	1	0	1	0	NA	NA	1	1	1	0	1	0	1	NA	NA	0.105	0.105	0.105	0.005	0.175	0.005	0.175	NA	NA	0.105	0.105	0.105	0.175	0.005	0.175	0.005	NA	NA	0.1	0	0.17	0.07	0
659	9	coop	0	1	0.18	0.59	0	BR	1	1	1	1	1	0	1	0	NA	1	1	1	1	0	1	0	1	NA	0.105	0.105	0.105	0.105	0.005	0.175	0.005	0.175	NA	0.105	0.105	0.105	0.105	0.175	0.005	0.175	0.005	NA	0.1	0	0.17	0.07	0
660	10	defect	0	0	0.18	0.59	0	BR	1	1	1	1	1	1	0	1	0	0	1	1	1	1	0	1	0	1	0.005	0.105	0.105	0.105	0.105	0.005	0.175	0.005	0.175	0.175	0.105	0.105	0.105	0.105	0.175	0.005	0.175	0.005	0.1	0	0.17	0.07	0
661	1	defect	0	1	0.18	0.59	0	BR	NA	NA	NA	NA	NA	NA	NA	NA	NA	NA	NA	NA	NA	NA	NA	NA	NA	NA	NA	NA	NA	NA	NA	NA	NA	NA	NA	NA	NA	NA	NA	NA	NA	NA	NA	NA	0.1	0	0.17	0.07	0
662	2	coop	0	1	0.18	0.59	0	BR	0	NA	NA	NA	NA	NA	NA	NA	NA	1	NA	NA	NA	NA	NA	NA	NA	NA	0.175	NA	NA	NA	NA	NA	NA	NA	NA	0.005	NA	NA	NA	NA	NA	NA	NA	NA	0.1	0	0.17	0.07	0
663	3	coop	0	1	0.18	0.59	0	BR	1	0	NA	NA	NA	NA	NA	NA	NA	0	1	NA	NA	NA	NA	NA	NA	NA	0.005	0.175	NA	NA	NA	NA	NA	NA	NA	0.175	0.005	NA	NA	NA	NA	NA	NA	NA	0.1	0	0.17	0.07	0
664	4	coop	0	1	0.18	0.59	0	BR	1	1	0	NA	NA	NA	NA	NA	NA	1	0	1	NA	NA	NA	NA	NA	NA	0.105	0.005	0.175	NA	NA	NA	NA	NA	NA	0.105	0.175	0.005	NA	NA	NA	NA	NA	NA	0.1	0	0.17	0.07	0
665	5	defect	0	1	0.18	0.59	0	BR	1	1	1	0	NA	NA	NA	NA	NA	1	1	0	1	NA	NA	NA	NA	NA	0.105	0.105	0.005	0.175	NA	NA	NA	NA	NA	0.105	0.105	0.175	0.005	NA	NA	NA	NA	NA	0.1	0	0.17	0.07	0
666	6	defect	0	1	0.18	0.59	0	BR	0	1	1	1	0	NA	NA	NA	NA	1	1	1	0	1	NA	NA	NA	NA	0.175	0.105	0.105	0.005	0.175	NA	NA	NA	NA	0.005	0.105	0.105	0.175	0.005	NA	NA	NA	NA	0.1	0	0.17	0.07	0
667	7	defect	0	1	0.18	0.59	0	BR	0	0	1	1	1	0	NA	NA	NA	0	1	1	1	0	1	NA	NA	NA	0.075	0.175	0.105	0.105	0.005	0.175	NA	NA	NA	0.075	0.005	0.105	0.105	0.175	0.005	NA	NA	NA	0.1	0	0.17	0.07	0
668	8	defect	0	1	0.18	0.59	0	BR	0	0	0	1	1	1	0	NA	NA	0	0	1	1	1	0	1	NA	NA	0.075	0.075	0.175	0.105	0.105	0.005	0.175	NA	NA	0.075	0.075	0.005	0.105	0.105	0.175	0.005	NA	NA	0.1	0	0.17	0.07	0
669	9	defect	0	1	0.18	0.59	0	BR	0	0	0	0	1	1	1	0	NA	0	0	0	1	1	1	0	1	NA	0.075	0.075	0.075	0.175	0.105	0.105	0.005	0.175	NA	0.075	0.075	0.075	0.005	0.105	0.105	0.175	0.005	NA	0.1	0	0.17	0.07	0
670	10	defect	0	0	0.18	0.59	0	BR	0	0	0	0	0	1	1	1	0	0	0	0	0	1	1	1	0	1	0.075	0.075	0.075	0.075	0.175	0.105	0.105	0.005	0.175	0.075	0.075	0.075	0.075	0.005	0.105	0.105	0.175	0.005	0.1	0	0.17	0.07	0
671	1	coop	0	1	0.18	0.59	0	BR	NA	NA	NA	NA	NA	NA	NA	NA	NA	NA	NA	NA	NA	NA	NA	NA	NA	NA	NA	NA	NA	NA	NA	NA	NA	NA	NA	NA	NA	NA	NA	NA	NA	NA	NA	NA	0.1	0	0.17	0.07	0
672	2	coop	0	1	0.18	0.59	0	BR	1	NA	NA	NA	NA	NA	NA	NA	NA	1	NA	NA	NA	NA	NA	NA	NA	NA	0.105	NA	NA	NA	NA	NA	NA	NA	NA	0.105	NA	NA	NA	NA	NA	NA	NA	NA	0.1	0	0.17	0.07	0
673	3	coop	0	1	0.18	0.59	0	BR	1	1	NA	NA	NA	NA	NA	NA	NA	1	1	NA	NA	NA	NA	NA	NA	NA	0.105	0.105	NA	NA	NA	NA	NA	NA	NA	0.105	0.105	NA	NA	NA	NA	NA	NA	NA	0.1	0	0.17	0.07	0
674	4	coop	0	1	0.18	0.59	0	BR	1	1	1	NA	NA	NA	NA	NA	NA	1	1	1	NA	NA	NA	NA	NA	NA	0.105	0.105	0.105	NA	NA	NA	NA	NA	NA	0.105	0.105	0.105	NA	NA	NA	NA	NA	NA	0.1	0	0.17	0.07	0
675	5	coop	0	1	0.18	0.59	0	BR	1	1	1	1	NA	NA	NA	NA	NA	1	1	1	1	NA	NA	NA	NA	NA	0.105	0.105	0.105	0.105	NA	NA	NA	NA	NA	0.105	0.105	0.105	0.105	NA	NA	NA	NA	NA	0.1	0	0.17	0.07	0
676	6	coop	0	1	0.18	0.59	0	BR	1	1	1	1	1	NA	NA	NA	NA	1	1	1	1	1	NA	NA	NA	NA	0.105	0.105	0.105	0.105	0.105	NA	NA	NA	NA	0.105	0.105	0.105	0.105	0.105	NA	NA	NA	NA	0.1	0	0.17	0.07	0
677	7	coop	0	1	0.18	0.59	0	BR	1	1	1	1	1	1	NA	NA	NA	1	1	1	1	1	1	NA	NA	NA	0.105	0.105	0.105	0.105	0.105	0.105	NA	NA	NA	0.105	0.105	0.105	0.105	0.105	0.105	NA	NA	NA	0.1	0	0.17	0.07	0
678	8	defect	0	1	0.18	0.59	0	BR	1	1	1	1	1	1	1	NA	NA	0	1	1	1	1	1	1	NA	NA	0.005	0.105	0.105	0.105	0.105	0.105	0.105	NA	NA	0.175	0.105	0.105	0.105	0.105	0.105	0.105	NA	NA	0.1	0	0.17	0.07	0
679	9	defect	0	1	0.18	0.59	0	BR	0	1	1	1	1	1	1	1	NA	0	0	1	1	1	1	1	1	NA	0.075	0.005	0.105	0.105	0.105	0.105	0.105	0.105	NA	0.075	0.175	0.105	0.105	0.105	0.105	0.105	0.105	NA	0.1	0	0.17	0.07	0
680	10	defect	0	0	0.18	0.59	0	BR	0	0	1	1	1	1	1	1	1	0	0	0	1	1	1	1	1	1	0.075	0.075	0.005	0.105	0.105	0.105	0.105	0.105	0.105	0.075	0.075	0.175	0.105	0.105	0.105	0.105	0.105	0.105	0.1	0	0.17	0.07	0
681	1	coop	0	1	0.18	0.59	0	BR	NA	NA	NA	NA	NA	NA	NA	NA	NA	NA	NA	NA	NA	NA	NA	NA	NA	NA	NA	NA	NA	NA	NA	NA	NA	NA	NA	NA	NA	NA	NA	NA	NA	NA	NA	NA	0.1	0	0.17	0.07	0
682	2	coop	0	1	0.18	0.59	0	BR	1	NA	NA	NA	NA	NA	NA	NA	NA	1	NA	NA	NA	NA	NA	NA	NA	NA	0.105	NA	NA	NA	NA	NA	NA	NA	NA	0.105	NA	NA	NA	NA	NA	NA	NA	NA	0.1	0	0.17	0.07	0
683	3	coop	0	1	0.18	0.59	0	BR	1	1	NA	NA	NA	NA	NA	NA	NA	1	1	NA	NA	NA	NA	NA	NA	NA	0.105	0.105	NA	NA	NA	NA	NA	NA	NA	0.105	0.105	NA	NA	NA	NA	NA	NA	NA	0.1	0	0.17	0.07	0
684	4	coop	0	1	0.18	0.59	0	BR	1	1	1	NA	NA	NA	NA	NA	NA	1	1	1	NA	NA	NA	NA	NA	NA	0.105	0.105	0.105	NA	NA	NA	NA	NA	NA	0.105	0.105	0.105	NA	NA	NA	NA	NA	NA	0.1	0	0.17	0.07	0
685	5	coop	0	1	0.18	0.59	0	BR	1	1	1	1	NA	NA	NA	NA	NA	1	1	1	1	NA	NA	NA	NA	NA	0.105	0.105	0.105	0.105	NA	NA	NA	NA	NA	0.105	0.105	0.105	0.105	NA	NA	NA	NA	NA	0.1	0	0.17	0.07	0
686	6	coop	0	1	0.18	0.59	0	BR	1	1	1	1	1	NA	NA	NA	NA	1	1	1	1	1	NA	NA	NA	NA	0.105	0.105	0.105	0.105	0.105	NA	NA	NA	NA	0.105	0.105	0.105	0.105	0.105	NA	NA	NA	NA	0.1	0	0.17	0.07	0
687	7	coop	0	1	0.18	0.59	0	BR	1	1	1	1	1	1	NA	NA	NA	1	1	1	1	1	1	NA	NA	NA	0.105	0.105	0.105	0.105	0.105	0.105	NA	NA	NA	0.105	0.105	0.105	0.105	0.105	0.105	NA	NA	NA	0.1	0	0.17	0.07	0
688	8	coop	0	1	0.18	0.59	0	BR	1	1	1	1	1	1	1	NA	NA	1	1	1	1	1	1	1	NA	NA	0.105	0.105	0.105	0.105	0.105	0.105	0.105	NA	NA	0.105	0.105	0.105	0.105	0.105	0.105	0.105	NA	NA	0.1	0	0.17	0.07	0
689	9	coop	0	1	0.18	0.59	0	BR	1	1	1	1	1	1	1	1	NA	1	1	1	1	1	1	1	1	NA	0.105	0.105	0.105	0.105	0.105	0.105	0.105	0.105	NA	0.105	0.105	0.105	0.105	0.105	0.105	0.105	0.105	NA	0.1	0	0.17	0.07	0
690	10	defect	0	0	0.18	0.59	0	BR	1	1	1	1	1	1	1	1	1	0	1	1	1	1	1	1	1	1	0.005	0.105	0.105	0.105	0.105	0.105	0.105	0.105	0.105	0.175	0.105	0.105	0.105	0.105	0.105	0.105	0.105	0.105	0.1	0	0.17	0.07	0
691	1	coop	0	1	0.18	0.59	0	BR	NA	NA	NA	NA	NA	NA	NA	NA	NA	NA	NA	NA	NA	NA	NA	NA	NA	NA	NA	NA	NA	NA	NA	NA	NA	NA	NA	NA	NA	NA	NA	NA	NA	NA	NA	NA	0.1	0	0.17	0.07	0
692	2	coop	0	1	0.18	0.59	0	BR	1	NA	NA	NA	NA	NA	NA	NA	NA	1	NA	NA	NA	NA	NA	NA	NA	NA	0.105	NA	NA	NA	NA	NA	NA	NA	NA	0.105	NA	NA	NA	NA	NA	NA	NA	NA	0.1	0	0.17	0.07	0
693	3	coop	0	1	0.18	0.59	0	BR	1	1	NA	NA	NA	NA	NA	NA	NA	1	1	NA	NA	NA	NA	NA	NA	NA	0.105	0.105	NA	NA	NA	NA	NA	NA	NA	0.105	0.105	NA	NA	NA	NA	NA	NA	NA	0.1	0	0.17	0.07	0
694	4	coop	0	1	0.18	0.59	0	BR	1	1	1	NA	NA	NA	NA	NA	NA	1	1	1	NA	NA	NA	NA	NA	NA	0.105	0.105	0.105	NA	NA	NA	NA	NA	NA	0.105	0.105	0.105	NA	NA	NA	NA	NA	NA	0.1	0	0.17	0.07	0
695	5	coop	0	1	0.18	0.59	0	BR	1	1	1	1	NA	NA	NA	NA	NA	1	1	1	1	NA	NA	NA	NA	NA	0.105	0.105	0.105	0.105	NA	NA	NA	NA	NA	0.105	0.105	0.105	0.105	NA	NA	NA	NA	NA	0.1	0	0.17	0.07	0
696	6	coop	0	1	0.18	0.59	0	BR	1	1	1	1	1	NA	NA	NA	NA	1	1	1	1	1	NA	NA	NA	NA	0.105	0.105	0.105	0.105	0.105	NA	NA	NA	NA	0.105	0.105	0.105	0.105	0.105	NA	NA	NA	NA	0.1	0	0.17	0.07	0
697	7	coop	0	1	0.18	0.59	0	BR	1	1	1	1	1	1	NA	NA	NA	1	1	1	1	1	1	NA	NA	NA	0.105	0.105	0.105	0.105	0.105	0.105	NA	NA	NA	0.105	0.105	0.105	0.105	0.105	0.105	NA	NA	NA	0.1	0	0.17	0.07	0
698	8	coop	0	1	0.18	0.59	0	BR	1	1	1	1	1	1	1	NA	NA	1	1	1	1	1	1	1	NA	NA	0.105	0.105	0.105	0.105	0.105	0.105	0.105	NA	NA	0.105	0.105	0.105	0.105	0.105	0.105	0.105	NA	NA	0.1	0	0.17	0.07	0
699	9	defect	0	1	0.18	0.59	0	BR	1	1	1	1	1	1	1	1	NA	1	1	1	1	1	1	1	1	NA	0.105	0.105	0.105	0.105	0.105	0.105	0.105	0.105	NA	0.105	0.105	0.105	0.105	0.105	0.105	0.105	0.105	NA	0.1	0	0.17	0.07	0
700	10	defect	0	0	0.18	0.59	0	BR	0	1	1	1	1	1	1	1	1	0	1	1	1	1	1	1	1	1	0.075	0.105	0.105	0.105	0.105	0.105	0.105	0.105	0.105	0.075	0.105	0.105	0.105	0.105	0.105	0.105	0.105	0.105	0.1	0	0.17	0.07	0
701	1	coop	0	1	0.18	0.59	0	BR	NA	NA	NA	NA	NA	NA	NA	NA	NA	NA	NA	NA	NA	NA	NA	NA	NA	NA	NA	NA	NA	NA	NA	NA	NA	NA	NA	NA	NA	NA	NA	NA	NA	NA	NA	NA	0.1	0	0.17	0.07	0
702	2	coop	0	1	0.18	0.59	0	BR	1	NA	NA	NA	NA	NA	NA	NA	NA	1	NA	NA	NA	NA	NA	NA	NA	NA	0.105	NA	NA	NA	NA	NA	NA	NA	NA	0.105	NA	NA	NA	NA	NA	NA	NA	NA	0.1	0	0.17	0.07	0
703	3	coop	0	1	0.18	0.59	0	BR	1	1	NA	NA	NA	NA	NA	NA	NA	1	1	NA	NA	NA	NA	NA	NA	NA	0.105	0.105	NA	NA	NA	NA	NA	NA	NA	0.105	0.105	NA	NA	NA	NA	NA	NA	NA	0.1	0	0.17	0.07	0
704	4	coop	0	1	0.18	0.59	0	BR	1	1	1	NA	NA	NA	NA	NA	NA	1	1	1	NA	NA	NA	NA	NA	NA	0.105	0.105	0.105	NA	NA	NA	NA	NA	NA	0.105	0.105	0.105	NA	NA	NA	NA	NA	NA	0.1	0	0.17	0.07	0
705	5	coop	0	1	0.18	0.59	0	BR	1	1	1	1	NA	NA	NA	NA	NA	1	1	1	1	NA	NA	NA	NA	NA	0.105	0.105	0.105	0.105	NA	NA	NA	NA	NA	0.105	0.105	0.105	0.105	NA	NA	NA	NA	NA	0.1	0	0.17	0.07	0
706	6	coop	0	1	0.18	0.59	0	BR	1	1	1	1	1	NA	NA	NA	NA	1	1	1	1	1	NA	NA	NA	NA	0.105	0.105	0.105	0.105	0.105	NA	NA	NA	NA	0.105	0.105	0.105	0.105	0.105	NA	NA	NA	NA	0.1	0	0.17	0.07	0
707	7	coop	0	1	0.18	0.59	0	BR	1	1	1	1	1	1	NA	NA	NA	1	1	1	1	1	1	NA	NA	NA	0.105	0.105	0.105	0.105	0.105	0.105	NA	NA	NA	0.105	0.105	0.105	0.105	0.105	0.105	NA	NA	NA	0.1	0	0.17	0.07	0
708	8	coop	0	1	0.18	0.59	0	BR	1	1	1	1	1	1	1	NA	NA	1	1	1	1	1	1	1	NA	NA	0.105	0.105	0.105	0.105	0.105	0.105	0.105	NA	NA	0.105	0.105	0.105	0.105	0.105	0.105	0.105	NA	NA	0.1	0	0.17	0.07	0
709	9	defect	0	1	0.18	0.59	0	BR	1	1	1	1	1	1	1	1	NA	0	1	1	1	1	1	1	1	NA	0.005	0.105	0.105	0.105	0.105	0.105	0.105	0.105	NA	0.175	0.105	0.105	0.105	0.105	0.105	0.105	0.105	NA	0.1	0	0.17	0.07	0
710	10	defect	0	0	0.18	0.59	0	BR	0	1	1	1	1	1	1	1	1	0	0	1	1	1	1	1	1	1	0.075	0.005	0.105	0.105	0.105	0.105	0.105	0.105	0.105	0.075	0.175	0.105	0.105	0.105	0.105	0.105	0.105	0.105	0.1	0	0.17	0.07	0
711	1	coop	0	1	0.18	0.59	0	BR	NA	NA	NA	NA	NA	NA	NA	NA	NA	NA	NA	NA	NA	NA	NA	NA	NA	NA	NA	NA	NA	NA	NA	NA	NA	NA	NA	NA	NA	NA	NA	NA	NA	NA	NA	NA	0.1	0	0.17	0.07	0
712	2	coop	0	1	0.18	0.59	0	BR	1	NA	NA	NA	NA	NA	NA	NA	NA	1	NA	NA	NA	NA	NA	NA	NA	NA	0.105	NA	NA	NA	NA	NA	NA	NA	NA	0.105	NA	NA	NA	NA	NA	NA	NA	NA	0.1	0	0.17	0.07	0
713	3	coop	0	1	0.18	0.59	0	BR	1	1	NA	NA	NA	NA	NA	NA	NA	1	1	NA	NA	NA	NA	NA	NA	NA	0.105	0.105	NA	NA	NA	NA	NA	NA	NA	0.105	0.105	NA	NA	NA	NA	NA	NA	NA	0.1	0	0.17	0.07	0
714	4	defect	0	1	0.18	0.59	0	BR	1	1	1	NA	NA	NA	NA	NA	NA	1	1	1	NA	NA	NA	NA	NA	NA	0.105	0.105	0.105	NA	NA	NA	NA	NA	NA	0.105	0.105	0.105	NA	NA	NA	NA	NA	NA	0.1	0	0.17	0.07	0
715	5	defect	0	1	0.18	0.59	0	BR	0	1	1	1	NA	NA	NA	NA	NA	1	1	1	1	NA	NA	NA	NA	NA	0.175	0.105	0.105	0.105	NA	NA	NA	NA	NA	0.005	0.105	0.105	0.105	NA	NA	NA	NA	NA	0.1	0	0.17	0.07	0
716	6	defect	0	1	0.18	0.59	0	BR	0	0	1	1	1	NA	NA	NA	NA	0	1	1	1	1	NA	NA	NA	NA	0.075	0.175	0.105	0.105	0.105	NA	NA	NA	NA	0.075	0.005	0.105	0.105	0.105	NA	NA	NA	NA	0.1	0	0.17	0.07	0
717	7	defect	0	1	0.18	0.59	0	BR	0	0	0	1	1	1	NA	NA	NA	0	0	1	1	1	1	NA	NA	NA	0.075	0.075	0.175	0.105	0.105	0.105	NA	NA	NA	0.075	0.075	0.005	0.105	0.105	0.105	NA	NA	NA	0.1	0	0.17	0.07	0
718	8	defect	0	1	0.18	0.59	0	BR	0	0	0	0	1	1	1	NA	NA	0	0	0	1	1	1	1	NA	NA	0.075	0.075	0.075	0.175	0.105	0.105	0.105	NA	NA	0.075	0.075	0.075	0.005	0.105	0.105	0.105	NA	NA	0.1	0	0.17	0.07	0
719	9	defect	0	1	0.18	0.59	0	BR	0	0	0	0	0	1	1	1	NA	0	0	0	0	1	1	1	1	NA	0.075	0.075	0.075	0.075	0.175	0.105	0.105	0.105	NA	0.075	0.075	0.075	0.075	0.005	0.105	0.105	0.105	NA	0.1	0	0.17	0.07	0
720	10	defect	0	0	0.18	0.59	0	BR	0	0	0	0	0	0	1	1	1	0	0	0	0	0	1	1	1	1	0.075	0.075	0.075	0.075	0.075	0.175	0.105	0.105	0.105	0.075	0.075	0.075	0.075	0.075	0.005	0.105	0.105	0.105	0.1	0	0.17	0.07	0
721	1	defect	0	1	0.18	0.59	0	BR	NA	NA	NA	NA	NA	NA	NA	NA	NA	NA	NA	NA	NA	NA	NA	NA	NA	NA	NA	NA	NA	NA	NA	NA	NA	NA	NA	NA	NA	NA	NA	NA	NA	NA	NA	NA	0.1	0	0.17	0.07	0
722	2	defect	0	1	0.18	0.59	0	BR	0	NA	NA	NA	NA	NA	NA	NA	NA	1	NA	NA	NA	NA	NA	NA	NA	NA	0.175	NA	NA	NA	NA	NA	NA	NA	NA	0.005	NA	NA	NA	NA	NA	NA	NA	NA	0.1	0	0.17	0.07	0
723	3	defect	0	1	0.18	0.59	0	BR	0	0	NA	NA	NA	NA	NA	NA	NA	0	1	NA	NA	NA	NA	NA	NA	NA	0.075	0.175	NA	NA	NA	NA	NA	NA	NA	0.075	0.005	NA	NA	NA	NA	NA	NA	NA	0.1	0	0.17	0.07	0
724	4	defect	0	1	0.18	0.59	0	BR	0	0	0	NA	NA	NA	NA	NA	NA	0	0	1	NA	NA	NA	NA	NA	NA	0.075	0.075	0.175	NA	NA	NA	NA	NA	NA	0.075	0.075	0.005	NA	NA	NA	NA	NA	NA	0.1	0	0.17	0.07	0
725	5	defect	0	1	0.18	0.59	0	BR	0	0	0	0	NA	NA	NA	NA	NA	0	0	0	1	NA	NA	NA	NA	NA	0.075	0.075	0.075	0.175	NA	NA	NA	NA	NA	0.075	0.075	0.075	0.005	NA	NA	NA	NA	NA	0.1	0	0.17	0.07	0
726	6	defect	0	1	0.18	0.59	0	BR	0	0	0	0	0	NA	NA	NA	NA	0	0	0	0	1	NA	NA	NA	NA	0.075	0.075	0.075	0.075	0.175	NA	NA	NA	NA	0.075	0.075	0.075	0.075	0.005	NA	NA	NA	NA	0.1	0	0.17	0.07	0
727	7	defect	0	1	0.18	0.59	0	BR	0	0	0	0	0	0	NA	NA	NA	0	0	0	0	0	1	NA	NA	NA	0.075	0.075	0.075	0.075	0.075	0.175	NA	NA	NA	0.075	0.075	0.075	0.075	0.075	0.005	NA	NA	NA	0.1	0	0.17	0.07	0
728	8	defect	0	1	0.18	0.59	0	BR	0	0	0	0	0	0	0	NA	NA	0	0	0	0	0	0	1	NA	NA	0.075	0.075	0.075	0.075	0.075	0.075	0.175	NA	NA	0.075	0.075	0.075	0.075	0.075	0.075	0.005	NA	NA	0.1	0	0.17	0.07	0
729	9	defect	0	1	0.18	0.59	0	BR	0	0	0	0	0	0	0	0	NA	0	0	0	0	0	0	0	1	NA	0.075	0.075	0.075	0.075	0.075	0.075	0.075	0.175	NA	0.075	0.075	0.075	0.075	0.075	0.075	0.075	0.005	NA	0.1	0	0.17	0.07	0
730	10	defect	0	0	0.18	0.59	0	BR	0	0	0	0	0	0	0	0	0	0	0	0	0	0	0	0	0	1	0.075	0.075	0.075	0.075	0.075	0.075	0.075	0.075	0.175	0.075	0.075	0.075	0.075	0.075	0.075	0.075	0.075	0.005	0.1	0	0.17	0.07	0
731	1	defect	0	1	0.18	0.59	0	BR	NA	NA	NA	NA	NA	NA	NA	NA	NA	NA	NA	NA	NA	NA	NA	NA	NA	NA	NA	NA	NA	NA	NA	NA	NA	NA	NA	NA	NA	NA	NA	NA	NA	NA	NA	NA	0.1	0	0.17	0.07	0
732	2	coop	0	1	0.18	0.59	0	BR	0	NA	NA	NA	NA	NA	NA	NA	NA	1	NA	NA	NA	NA	NA	NA	NA	NA	0.175	NA	NA	NA	NA	NA	NA	NA	NA	0.005	NA	NA	NA	NA	NA	NA	NA	NA	0.1	0	0.17	0.07	0
733	3	coop	0	1	0.18	0.59	0	BR	1	0	NA	NA	NA	NA	NA	NA	NA	1	1	NA	NA	NA	NA	NA	NA	NA	0.105	0.175	NA	NA	NA	NA	NA	NA	NA	0.105	0.005	NA	NA	NA	NA	NA	NA	NA	0.1	0	0.17	0.07	0
734	4	defect	0	1	0.18	0.59	0	BR	1	1	0	NA	NA	NA	NA	NA	NA	0	1	1	NA	NA	NA	NA	NA	NA	0.005	0.105	0.175	NA	NA	NA	NA	NA	NA	0.175	0.105	0.005	NA	NA	NA	NA	NA	NA	0.1	0	0.17	0.07	0
735	5	coop	0	1	0.18	0.59	0	BR	0	1	1	0	NA	NA	NA	NA	NA	1	0	1	1	NA	NA	NA	NA	NA	0.175	0.005	0.105	0.175	NA	NA	NA	NA	NA	0.005	0.175	0.105	0.005	NA	NA	NA	NA	NA	0.1	0	0.17	0.07	0
736	6	coop	0	1	0.18	0.59	0	BR	1	0	1	1	0	NA	NA	NA	NA	1	1	0	1	1	NA	NA	NA	NA	0.105	0.175	0.005	0.105	0.175	NA	NA	NA	NA	0.105	0.005	0.175	0.105	0.005	NA	NA	NA	NA	0.1	0	0.17	0.07	0
737	7	defect	0	1	0.18	0.59	0	BR	1	1	0	1	1	0	NA	NA	NA	0	1	1	0	1	1	NA	NA	NA	0.005	0.105	0.175	0.005	0.105	0.175	NA	NA	NA	0.175	0.105	0.005	0.175	0.105	0.005	NA	NA	NA	0.1	0	0.17	0.07	0
738	8	defect	0	1	0.18	0.59	0	BR	0	1	1	0	1	1	0	NA	NA	1	0	1	1	0	1	1	NA	NA	0.175	0.005	0.105	0.175	0.005	0.105	0.175	NA	NA	0.005	0.175	0.105	0.005	0.175	0.105	0.005	NA	NA	0.1	0	0.17	0.07	0
739	9	defect	0	1	0.18	0.59	0	BR	0	0	1	1	0	1	1	0	NA	1	1	0	1	1	0	1	1	NA	0.175	0.175	0.005	0.105	0.175	0.005	0.105	0.175	NA	0.005	0.005	0.175	0.105	0.005	0.175	0.105	0.005	NA	0.1	0	0.17	0.07	0
740	10	coop	0	0	0.18	0.59	0	BR	0	0	0	1	1	0	1	1	0	0	1	1	0	1	1	0	1	1	0.075	0.175	0.175	0.005	0.105	0.175	0.005	0.105	0.175	0.075	0.005	0.005	0.175	0.105	0.005	0.175	0.105	0.005	0.1	0	0.17	0.07	0
741	1	defect	0	1	0.18	0.59	0	BR	NA	NA	NA	NA	NA	NA	NA	NA	NA	NA	NA	NA	NA	NA	NA	NA	NA	NA	NA	NA	NA	NA	NA	NA	NA	NA	NA	NA	NA	NA	NA	NA	NA	NA	NA	NA	0.1	0	0.17	0.07	0
742	2	coop	0	1	0.18	0.59	0	BR	0	NA	NA	NA	NA	NA	NA	NA	NA	1	NA	NA	NA	NA	NA	NA	NA	NA	0.175	NA	NA	NA	NA	NA	NA	NA	NA	0.005	NA	NA	NA	NA	NA	NA	NA	NA	0.1	0	0.17	0.07	0
743	3	coop	0	1	0.18	0.59	0	BR	1	0	NA	NA	NA	NA	NA	NA	NA	1	1	NA	NA	NA	NA	NA	NA	NA	0.105	0.175	NA	NA	NA	NA	NA	NA	NA	0.105	0.005	NA	NA	NA	NA	NA	NA	NA	0.1	0	0.17	0.07	0
744	4	coop	0	1	0.18	0.59	0	BR	1	1	0	NA	NA	NA	NA	NA	NA	1	1	1	NA	NA	NA	NA	NA	NA	0.105	0.105	0.175	NA	NA	NA	NA	NA	NA	0.105	0.105	0.005	NA	NA	NA	NA	NA	NA	0.1	0	0.17	0.07	0
745	5	coop	0	1	0.18	0.59	0	BR	1	1	1	0	NA	NA	NA	NA	NA	1	1	1	1	NA	NA	NA	NA	NA	0.105	0.105	0.105	0.175	NA	NA	NA	NA	NA	0.105	0.105	0.105	0.005	NA	NA	NA	NA	NA	0.1	0	0.17	0.07	0
746	6	coop	0	1	0.18	0.59	0	BR	1	1	1	1	0	NA	NA	NA	NA	1	1	1	1	1	NA	NA	NA	NA	0.105	0.105	0.105	0.105	0.175	NA	NA	NA	NA	0.105	0.105	0.105	0.105	0.005	NA	NA	NA	NA	0.1	0	0.17	0.07	0
747	7	coop	0	1	0.18	0.59	0	BR	1	1	1	1	1	0	NA	NA	NA	1	1	1	1	1	1	NA	NA	NA	0.105	0.105	0.105	0.105	0.105	0.175	NA	NA	NA	0.105	0.105	0.105	0.105	0.105	0.005	NA	NA	NA	0.1	0	0.17	0.07	0
748	8	coop	0	1	0.18	0.59	0	BR	1	1	1	1	1	1	0	NA	NA	1	1	1	1	1	1	1	NA	NA	0.105	0.105	0.105	0.105	0.105	0.105	0.175	NA	NA	0.105	0.105	0.105	0.105	0.105	0.105	0.005	NA	NA	0.1	0	0.17	0.07	0
749	9	defect	0	1	0.18	0.59	0	BR	1	1	1	1	1	1	1	0	NA	1	1	1	1	1	1	1	1	NA	0.105	0.105	0.105	0.105	0.105	0.105	0.105	0.175	NA	0.105	0.105	0.105	0.105	0.105	0.105	0.105	0.005	NA	0.1	0	0.17	0.07	0
750	10	defect	0	0	0.18	0.59	0	BR	0	1	1	1	1	1	1	1	0	1	1	1	1	1	1	1	1	1	0.175	0.105	0.105	0.105	0.105	0.105	0.105	0.105	0.175	0.005	0.105	0.105	0.105	0.105	0.105	0.105	0.105	0.005	0.1	0	0.17	0.07	0
751	1	coop	0	1	0.18	0.59	0	BR	NA	NA	NA	NA	NA	NA	NA	NA	NA	NA	NA	NA	NA	NA	NA	NA	NA	NA	NA	NA	NA	NA	NA	NA	NA	NA	NA	NA	NA	NA	NA	NA	NA	NA	NA	NA	0.1	0	0.17	0.07	0
752	2	coop	0	1	0.18	0.59	0	BR	1	NA	NA	NA	NA	NA	NA	NA	NA	1	NA	NA	NA	NA	NA	NA	NA	NA	0.105	NA	NA	NA	NA	NA	NA	NA	NA	0.105	NA	NA	NA	NA	NA	NA	NA	NA	0.1	0	0.17	0.07	0
753	3	coop	0	1	0.18	0.59	0	BR	1	1	NA	NA	NA	NA	NA	NA	NA	1	1	NA	NA	NA	NA	NA	NA	NA	0.105	0.105	NA	NA	NA	NA	NA	NA	NA	0.105	0.105	NA	NA	NA	NA	NA	NA	NA	0.1	0	0.17	0.07	0
754	4	coop	0	1	0.18	0.59	0	BR	1	1	1	NA	NA	NA	NA	NA	NA	1	1	1	NA	NA	NA	NA	NA	NA	0.105	0.105	0.105	NA	NA	NA	NA	NA	NA	0.105	0.105	0.105	NA	NA	NA	NA	NA	NA	0.1	0	0.17	0.07	0
755	5	defect	0	1	0.18	0.59	0	BR	1	1	1	1	NA	NA	NA	NA	NA	1	1	1	1	NA	NA	NA	NA	NA	0.105	0.105	0.105	0.105	NA	NA	NA	NA	NA	0.105	0.105	0.105	0.105	NA	NA	NA	NA	NA	0.1	0	0.17	0.07	0
756	6	defect	0	1	0.18	0.59	0	BR	0	1	1	1	1	NA	NA	NA	NA	1	1	1	1	1	NA	NA	NA	NA	0.175	0.105	0.105	0.105	0.105	NA	NA	NA	NA	0.005	0.105	0.105	0.105	0.105	NA	NA	NA	NA	0.1	0	0.17	0.07	0
757	7	defect	0	1	0.18	0.59	0	BR	0	0	1	1	1	1	NA	NA	NA	1	1	1	1	1	1	NA	NA	NA	0.175	0.175	0.105	0.105	0.105	0.105	NA	NA	NA	0.005	0.005	0.105	0.105	0.105	0.105	NA	NA	NA	0.1	0	0.17	0.07	0
758	8	defect	0	1	0.18	0.59	0	BR	0	0	0	1	1	1	1	NA	NA	1	1	1	1	1	1	1	NA	NA	0.175	0.175	0.175	0.105	0.105	0.105	0.105	NA	NA	0.005	0.005	0.005	0.105	0.105	0.105	0.105	NA	NA	0.1	0	0.17	0.07	0
759	9	defect	0	1	0.18	0.59	0	BR	0	0	0	0	1	1	1	1	NA	0	1	1	1	1	1	1	1	NA	0.075	0.175	0.175	0.175	0.105	0.105	0.105	0.105	NA	0.075	0.005	0.005	0.005	0.105	0.105	0.105	0.105	NA	0.1	0	0.17	0.07	0
760	10	defect	0	0	0.18	0.59	0	BR	0	0	0	0	0	1	1	1	1	0	0	1	1	1	1	1	1	1	0.075	0.075	0.175	0.175	0.175	0.105	0.105	0.105	0.105	0.075	0.075	0.005	0.005	0.005	0.105	0.105	0.105	0.105	0.1	0	0.17	0.07	0
761	1	coop	0	1	0.18	0.59	0	BR	NA	NA	NA	NA	NA	NA	NA	NA	NA	NA	NA	NA	NA	NA	NA	NA	NA	NA	NA	NA	NA	NA	NA	NA	NA	NA	NA	NA	NA	NA	NA	NA	NA	NA	NA	NA	0.1	0	0.17	0.07	0
762	2	coop	0	1	0.18	0.59	0	BR	1	NA	NA	NA	NA	NA	NA	NA	NA	1	NA	NA	NA	NA	NA	NA	NA	NA	0.105	NA	NA	NA	NA	NA	NA	NA	NA	0.105	NA	NA	NA	NA	NA	NA	NA	NA	0.1	0	0.17	0.07	0
763	3	coop	0	1	0.18	0.59	0	BR	1	1	NA	NA	NA	NA	NA	NA	NA	1	1	NA	NA	NA	NA	NA	NA	NA	0.105	0.105	NA	NA	NA	NA	NA	NA	NA	0.105	0.105	NA	NA	NA	NA	NA	NA	NA	0.1	0	0.17	0.07	0
764	4	coop	0	1	0.18	0.59	0	BR	1	1	1	NA	NA	NA	NA	NA	NA	1	1	1	NA	NA	NA	NA	NA	NA	0.105	0.105	0.105	NA	NA	NA	NA	NA	NA	0.105	0.105	0.105	NA	NA	NA	NA	NA	NA	0.1	0	0.17	0.07	0
765	5	coop	0	1	0.18	0.59	0	BR	1	1	1	1	NA	NA	NA	NA	NA	1	1	1	1	NA	NA	NA	NA	NA	0.105	0.105	0.105	0.105	NA	NA	NA	NA	NA	0.105	0.105	0.105	0.105	NA	NA	NA	NA	NA	0.1	0	0.17	0.07	0
766	6	coop	0	1	0.18	0.59	0	BR	1	1	1	1	1	NA	NA	NA	NA	1	1	1	1	1	NA	NA	NA	NA	0.105	0.105	0.105	0.105	0.105	NA	NA	NA	NA	0.105	0.105	0.105	0.105	0.105	NA	NA	NA	NA	0.1	0	0.17	0.07	0
767	7	coop	0	1	0.18	0.59	0	BR	1	1	1	1	1	1	NA	NA	NA	1	1	1	1	1	1	NA	NA	NA	0.105	0.105	0.105	0.105	0.105	0.105	NA	NA	NA	0.105	0.105	0.105	0.105	0.105	0.105	NA	NA	NA	0.1	0	0.17	0.07	0
768	8	coop	0	1	0.18	0.59	0	BR	1	1	1	1	1	1	1	NA	NA	1	1	1	1	1	1	1	NA	NA	0.105	0.105	0.105	0.105	0.105	0.105	0.105	NA	NA	0.105	0.105	0.105	0.105	0.105	0.105	0.105	NA	NA	0.1	0	0.17	0.07	0
769	9	defect	0	1	0.18	0.59	0	BR	1	1	1	1	1	1	1	1	NA	1	1	1	1	1	1	1	1	NA	0.105	0.105	0.105	0.105	0.105	0.105	0.105	0.105	NA	0.105	0.105	0.105	0.105	0.105	0.105	0.105	0.105	NA	0.1	0	0.17	0.07	0
770	10	defect	0	0	0.18	0.59	0	BR	0	1	1	1	1	1	1	1	1	1	1	1	1	1	1	1	1	1	0.175	0.105	0.105	0.105	0.105	0.105	0.105	0.105	0.105	0.005	0.105	0.105	0.105	0.105	0.105	0.105	0.105	0.105	0.1	0	0.17	0.07	0
771	1	coop	0	1	0.18	0.59	0	BR	NA	NA	NA	NA	NA	NA	NA	NA	NA	NA	NA	NA	NA	NA	NA	NA	NA	NA	NA	NA	NA	NA	NA	NA	NA	NA	NA	NA	NA	NA	NA	NA	NA	NA	NA	NA	0.1	0	0.17	0.07	0
772	2	coop	0	1	0.18	0.59	0	BR	1	NA	NA	NA	NA	NA	NA	NA	NA	1	NA	NA	NA	NA	NA	NA	NA	NA	0.105	NA	NA	NA	NA	NA	NA	NA	NA	0.105	NA	NA	NA	NA	NA	NA	NA	NA	0.1	0	0.17	0.07	0
773	3	coop	0	1	0.18	0.59	0	BR	1	1	NA	NA	NA	NA	NA	NA	NA	1	1	NA	NA	NA	NA	NA	NA	NA	0.105	0.105	NA	NA	NA	NA	NA	NA	NA	0.105	0.105	NA	NA	NA	NA	NA	NA	NA	0.1	0	0.17	0.07	0
774	4	coop	0	1	0.18	0.59	0	BR	1	1	1	NA	NA	NA	NA	NA	NA	1	1	1	NA	NA	NA	NA	NA	NA	0.105	0.105	0.105	NA	NA	NA	NA	NA	NA	0.105	0.105	0.105	NA	NA	NA	NA	NA	NA	0.1	0	0.17	0.07	0
775	5	coop	0	1	0.18	0.59	0	BR	1	1	1	1	NA	NA	NA	NA	NA	1	1	1	1	NA	NA	NA	NA	NA	0.105	0.105	0.105	0.105	NA	NA	NA	NA	NA	0.105	0.105	0.105	0.105	NA	NA	NA	NA	NA	0.1	0	0.17	0.07	0
776	6	coop	0	1	0.18	0.59	0	BR	1	1	1	1	1	NA	NA	NA	NA	1	1	1	1	1	NA	NA	NA	NA	0.105	0.105	0.105	0.105	0.105	NA	NA	NA	NA	0.105	0.105	0.105	0.105	0.105	NA	NA	NA	NA	0.1	0	0.17	0.07	0
777	7	coop	0	1	0.18	0.59	0	BR	1	1	1	1	1	1	NA	NA	NA	1	1	1	1	1	1	NA	NA	NA	0.105	0.105	0.105	0.105	0.105	0.105	NA	NA	NA	0.105	0.105	0.105	0.105	0.105	0.105	NA	NA	NA	0.1	0	0.17	0.07	0
778	8	coop	0	1	0.18	0.59	0	BR	1	1	1	1	1	1	1	NA	NA	1	1	1	1	1	1	1	NA	NA	0.105	0.105	0.105	0.105	0.105	0.105	0.105	NA	NA	0.105	0.105	0.105	0.105	0.105	0.105	0.105	NA	NA	0.1	0	0.17	0.07	0
779	9	defect	0	1	0.18	0.59	0	BR	1	1	1	1	1	1	1	1	NA	1	1	1	1	1	1	1	1	NA	0.105	0.105	0.105	0.105	0.105	0.105	0.105	0.105	NA	0.105	0.105	0.105	0.105	0.105	0.105	0.105	0.105	NA	0.1	0	0.17	0.07	0
780	10	defect	0	0	0.18	0.59	0	BR	0	1	1	1	1	1	1	1	1	1	1	1	1	1	1	1	1	1	0.175	0.105	0.105	0.105	0.105	0.105	0.105	0.105	0.105	0.005	0.105	0.105	0.105	0.105	0.105	0.105	0.105	0.105	0.1	0	0.17	0.07	0
781	1	coop	0	1	0.18	0.59	0	BR	NA	NA	NA	NA	NA	NA	NA	NA	NA	NA	NA	NA	NA	NA	NA	NA	NA	NA	NA	NA	NA	NA	NA	NA	NA	NA	NA	NA	NA	NA	NA	NA	NA	NA	NA	NA	0.1	0	0.17	0.07	0
782	2	coop	0	1	0.18	0.59	0	BR	1	NA	NA	NA	NA	NA	NA	NA	NA	1	NA	NA	NA	NA	NA	NA	NA	NA	0.105	NA	NA	NA	NA	NA	NA	NA	NA	0.105	NA	NA	NA	NA	NA	NA	NA	NA	0.1	0	0.17	0.07	0
783	3	coop	0	1	0.18	0.59	0	BR	1	1	NA	NA	NA	NA	NA	NA	NA	1	1	NA	NA	NA	NA	NA	NA	NA	0.105	0.105	NA	NA	NA	NA	NA	NA	NA	0.105	0.105	NA	NA	NA	NA	NA	NA	NA	0.1	0	0.17	0.07	0
784	4	coop	0	1	0.18	0.59	0	BR	1	1	1	NA	NA	NA	NA	NA	NA	1	1	1	NA	NA	NA	NA	NA	NA	0.105	0.105	0.105	NA	NA	NA	NA	NA	NA	0.105	0.105	0.105	NA	NA	NA	NA	NA	NA	0.1	0	0.17	0.07	0
785	5	coop	0	1	0.18	0.59	0	BR	1	1	1	1	NA	NA	NA	NA	NA	1	1	1	1	NA	NA	NA	NA	NA	0.105	0.105	0.105	0.105	NA	NA	NA	NA	NA	0.105	0.105	0.105	0.105	NA	NA	NA	NA	NA	0.1	0	0.17	0.07	0
786	6	coop	0	1	0.18	0.59	0	BR	1	1	1	1	1	NA	NA	NA	NA	1	1	1	1	1	NA	NA	NA	NA	0.105	0.105	0.105	0.105	0.105	NA	NA	NA	NA	0.105	0.105	0.105	0.105	0.105	NA	NA	NA	NA	0.1	0	0.17	0.07	0
787	7	coop	0	1	0.18	0.59	0	BR	1	1	1	1	1	1	NA	NA	NA	1	1	1	1	1	1	NA	NA	NA	0.105	0.105	0.105	0.105	0.105	0.105	NA	NA	NA	0.105	0.105	0.105	0.105	0.105	0.105	NA	NA	NA	0.1	0	0.17	0.07	0
788	8	coop	0	1	0.18	0.59	0	BR	1	1	1	1	1	1	1	NA	NA	1	1	1	1	1	1	1	NA	NA	0.105	0.105	0.105	0.105	0.105	0.105	0.105	NA	NA	0.105	0.105	0.105	0.105	0.105	0.105	0.105	NA	NA	0.1	0	0.17	0.07	0
789	9	defect	0	1	0.18	0.59	0	BR	1	1	1	1	1	1	1	1	NA	0	1	1	1	1	1	1	1	NA	0.005	0.105	0.105	0.105	0.105	0.105	0.105	0.105	NA	0.175	0.105	0.105	0.105	0.105	0.105	0.105	0.105	NA	0.1	0	0.17	0.07	0
790	10	defect	0	0	0.18	0.59	0	BR	0	1	1	1	1	1	1	1	1	0	0	1	1	1	1	1	1	1	0.075	0.005	0.105	0.105	0.105	0.105	0.105	0.105	0.105	0.075	0.175	0.105	0.105	0.105	0.105	0.105	0.105	0.105	0.1	0	0.17	0.07	0
791	1	coop	0	1	0.18	0.59	0	BR	NA	NA	NA	NA	NA	NA	NA	NA	NA	NA	NA	NA	NA	NA	NA	NA	NA	NA	NA	NA	NA	NA	NA	NA	NA	NA	NA	NA	NA	NA	NA	NA	NA	NA	NA	NA	0.1	0	0.17	0.07	0
792	2	coop	0	1	0.18	0.59	0	BR	1	NA	NA	NA	NA	NA	NA	NA	NA	1	NA	NA	NA	NA	NA	NA	NA	NA	0.105	NA	NA	NA	NA	NA	NA	NA	NA	0.105	NA	NA	NA	NA	NA	NA	NA	NA	0.1	0	0.17	0.07	0
793	3	coop	0	1	0.18	0.59	0	BR	1	1	NA	NA	NA	NA	NA	NA	NA	1	1	NA	NA	NA	NA	NA	NA	NA	0.105	0.105	NA	NA	NA	NA	NA	NA	NA	0.105	0.105	NA	NA	NA	NA	NA	NA	NA	0.1	0	0.17	0.07	0
794	4	coop	0	1	0.18	0.59	0	BR	1	1	1	NA	NA	NA	NA	NA	NA	1	1	1	NA	NA	NA	NA	NA	NA	0.105	0.105	0.105	NA	NA	NA	NA	NA	NA	0.105	0.105	0.105	NA	NA	NA	NA	NA	NA	0.1	0	0.17	0.07	0
795	5	coop	0	1	0.18	0.59	0	BR	1	1	1	1	NA	NA	NA	NA	NA	1	1	1	1	NA	NA	NA	NA	NA	0.105	0.105	0.105	0.105	NA	NA	NA	NA	NA	0.105	0.105	0.105	0.105	NA	NA	NA	NA	NA	0.1	0	0.17	0.07	0
796	6	coop	0	1	0.18	0.59	0	BR	1	1	1	1	1	NA	NA	NA	NA	1	1	1	1	1	NA	NA	NA	NA	0.105	0.105	0.105	0.105	0.105	NA	NA	NA	NA	0.105	0.105	0.105	0.105	0.105	NA	NA	NA	NA	0.1	0	0.17	0.07	0
797	7	coop	0	1	0.18	0.59	0	BR	1	1	1	1	1	1	NA	NA	NA	1	1	1	1	1	1	NA	NA	NA	0.105	0.105	0.105	0.105	0.105	0.105	NA	NA	NA	0.105	0.105	0.105	0.105	0.105	0.105	NA	NA	NA	0.1	0	0.17	0.07	0
798	8	coop	0	1	0.18	0.59	0	BR	1	1	1	1	1	1	1	NA	NA	1	1	1	1	1	1	1	NA	NA	0.105	0.105	0.105	0.105	0.105	0.105	0.105	NA	NA	0.105	0.105	0.105	0.105	0.105	0.105	0.105	NA	NA	0.1	0	0.17	0.07	0
799	9	coop	0	1	0.18	0.59	0	BR	1	1	1	1	1	1	1	1	NA	1	1	1	1	1	1	1	1	NA	0.105	0.105	0.105	0.105	0.105	0.105	0.105	0.105	NA	0.105	0.105	0.105	0.105	0.105	0.105	0.105	0.105	NA	0.1	0	0.17	0.07	0
800	10	defect	0	0	0.18	0.59	0	BR	1	1	1	1	1	1	1	1	1	1	1	1	1	1	1	1	1	1	0.105	0.105	0.105	0.105	0.105	0.105	0.105	0.105	0.105	0.105	0.105	0.105	0.105	0.105	0.105	0.105	0.105	0.105	0.1	0	0.17	0.07	0
801	1	defect	0	1	0.18	0.59	0	BR	NA	NA	NA	NA	NA	NA	NA	NA	NA	NA	NA	NA	NA	NA	NA	NA	NA	NA	NA	NA	NA	NA	NA	NA	NA	NA	NA	NA	NA	NA	NA	NA	NA	NA	NA	NA	0.1	0	0.17	0.07	0
802	2	defect	0	1	0.18	0.59	0	BR	0	NA	NA	NA	NA	NA	NA	NA	NA	1	NA	NA	NA	NA	NA	NA	NA	NA	0.175	NA	NA	NA	NA	NA	NA	NA	NA	0.005	NA	NA	NA	NA	NA	NA	NA	NA	0.1	0	0.17	0.07	0
803	3	defect	0	1	0.18	0.59	0	BR	0	0	NA	NA	NA	NA	NA	NA	NA	0	1	NA	NA	NA	NA	NA	NA	NA	0.075	0.175	NA	NA	NA	NA	NA	NA	NA	0.075	0.005	NA	NA	NA	NA	NA	NA	NA	0.1	0	0.17	0.07	0
804	4	defect	0	1	0.18	0.59	0	BR	0	0	0	NA	NA	NA	NA	NA	NA	0	0	1	NA	NA	NA	NA	NA	NA	0.075	0.075	0.175	NA	NA	NA	NA	NA	NA	0.075	0.075	0.005	NA	NA	NA	NA	NA	NA	0.1	0	0.17	0.07	0
805	5	defect	0	1	0.18	0.59	0	BR	0	0	0	0	NA	NA	NA	NA	NA	0	0	0	1	NA	NA	NA	NA	NA	0.075	0.075	0.075	0.175	NA	NA	NA	NA	NA	0.075	0.075	0.075	0.005	NA	NA	NA	NA	NA	0.1	0	0.17	0.07	0
806	6	defect	0	1	0.18	0.59	0	BR	0	0	0	0	0	NA	NA	NA	NA	0	0	0	0	1	NA	NA	NA	NA	0.075	0.075	0.075	0.075	0.175	NA	NA	NA	NA	0.075	0.075	0.075	0.075	0.005	NA	NA	NA	NA	0.1	0	0.17	0.07	0
807	7	defect	0	1	0.18	0.59	0	BR	0	0	0	0	0	0	NA	NA	NA	0	0	0	0	0	1	NA	NA	NA	0.075	0.075	0.075	0.075	0.075	0.175	NA	NA	NA	0.075	0.075	0.075	0.075	0.075	0.005	NA	NA	NA	0.1	0	0.17	0.07	0
808	8	defect	0	1	0.18	0.59	0	BR	0	0	0	0	0	0	0	NA	NA	0	0	0	0	0	0	1	NA	NA	0.075	0.075	0.075	0.075	0.075	0.075	0.175	NA	NA	0.075	0.075	0.075	0.075	0.075	0.075	0.005	NA	NA	0.1	0	0.17	0.07	0
809	9	defect	0	1	0.18	0.59	0	BR	0	0	0	0	0	0	0	0	NA	0	0	0	0	0	0	0	1	NA	0.075	0.075	0.075	0.075	0.075	0.075	0.075	0.175	NA	0.075	0.075	0.075	0.075	0.075	0.075	0.075	0.005	NA	0.1	0	0.17	0.07	0
810	10	defect	0	0	0.18	0.59	0	BR	0	0	0	0	0	0	0	0	0	0	0	0	0	0	0	0	0	1	0.075	0.075	0.075	0.075	0.075	0.075	0.075	0.075	0.175	0.075	0.075	0.075	0.075	0.075	0.075	0.075	0.075	0.005	0.1	0	0.17	0.07	0
811	1	defect	0	1	0.18	0.59	0	BR	NA	NA	NA	NA	NA	NA	NA	NA	NA	NA	NA	NA	NA	NA	NA	NA	NA	NA	NA	NA	NA	NA	NA	NA	NA	NA	NA	NA	NA	NA	NA	NA	NA	NA	NA	NA	0.1	0	0.17	0.07	0
812	2	defect	0	1	0.18	0.59	0	BR	0	NA	NA	NA	NA	NA	NA	NA	NA	0	NA	NA	NA	NA	NA	NA	NA	NA	0.075	NA	NA	NA	NA	NA	NA	NA	NA	0.075	NA	NA	NA	NA	NA	NA	NA	NA	0.1	0	0.17	0.07	0
813	3	coop	0	1	0.18	0.59	0	BR	0	0	NA	NA	NA	NA	NA	NA	NA	1	0	NA	NA	NA	NA	NA	NA	NA	0.175	0.075	NA	NA	NA	NA	NA	NA	NA	0.005	0.075	NA	NA	NA	NA	NA	NA	NA	0.1	0	0.17	0.07	0
814	4	coop	0	1	0.18	0.59	0	BR	1	0	0	NA	NA	NA	NA	NA	NA	0	1	0	NA	NA	NA	NA	NA	NA	0.005	0.175	0.075	NA	NA	NA	NA	NA	NA	0.175	0.005	0.075	NA	NA	NA	NA	NA	NA	0.1	0	0.17	0.07	0
815	5	coop	0	1	0.18	0.59	0	BR	1	1	0	0	NA	NA	NA	NA	NA	0	0	1	0	NA	NA	NA	NA	NA	0.005	0.005	0.175	0.075	NA	NA	NA	NA	NA	0.175	0.175	0.005	0.075	NA	NA	NA	NA	NA	0.1	0	0.17	0.07	0
816	6	coop	0	1	0.18	0.59	0	BR	1	1	1	0	0	NA	NA	NA	NA	1	0	0	1	0	NA	NA	NA	NA	0.105	0.005	0.005	0.175	0.075	NA	NA	NA	NA	0.105	0.175	0.175	0.005	0.075	NA	NA	NA	NA	0.1	0	0.17	0.07	0
817	7	coop	0	1	0.18	0.59	0	BR	1	1	1	1	0	0	NA	NA	NA	1	1	0	0	1	0	NA	NA	NA	0.105	0.105	0.005	0.005	0.175	0.075	NA	NA	NA	0.105	0.105	0.175	0.175	0.005	0.075	NA	NA	NA	0.1	0	0.17	0.07	0
818	8	coop	0	1	0.18	0.59	0	BR	1	1	1	1	1	0	0	NA	NA	1	1	1	0	0	1	0	NA	NA	0.105	0.105	0.105	0.005	0.005	0.175	0.075	NA	NA	0.105	0.105	0.105	0.175	0.175	0.005	0.075	NA	NA	0.1	0	0.17	0.07	0
819	9	coop	0	1	0.18	0.59	0	BR	1	1	1	1	1	1	0	0	NA	1	1	1	1	0	0	1	0	NA	0.105	0.105	0.105	0.105	0.005	0.005	0.175	0.075	NA	0.105	0.105	0.105	0.105	0.175	0.175	0.005	0.075	NA	0.1	0	0.17	0.07	0
820	10	defect	0	0	0.18	0.59	0	BR	1	1	1	1	1	1	1	0	0	0	1	1	1	1	0	0	1	0	0.005	0.105	0.105	0.105	0.105	0.005	0.005	0.175	0.075	0.175	0.105	0.105	0.105	0.105	0.175	0.175	0.005	0.075	0.1	0	0.17	0.07	0
821	1	defect	0	1	0.18	0.59	0	BR	NA	NA	NA	NA	NA	NA	NA	NA	NA	NA	NA	NA	NA	NA	NA	NA	NA	NA	NA	NA	NA	NA	NA	NA	NA	NA	NA	NA	NA	NA	NA	NA	NA	NA	NA	NA	0.1	0	0.17	0.07	0
822	2	coop	0	1	0.18	0.59	0	BR	0	NA	NA	NA	NA	NA	NA	NA	NA	1	NA	NA	NA	NA	NA	NA	NA	NA	0.175	NA	NA	NA	NA	NA	NA	NA	NA	0.005	NA	NA	NA	NA	NA	NA	NA	NA	0.1	0	0.17	0.07	0
823	3	coop	0	1	0.18	0.59	0	BR	1	0	NA	NA	NA	NA	NA	NA	NA	0	1	NA	NA	NA	NA	NA	NA	NA	0.005	0.175	NA	NA	NA	NA	NA	NA	NA	0.175	0.005	NA	NA	NA	NA	NA	NA	NA	0.1	0	0.17	0.07	0
824	4	defect	0	1	0.18	0.59	0	BR	1	1	0	NA	NA	NA	NA	NA	NA	0	0	1	NA	NA	NA	NA	NA	NA	0.005	0.005	0.175	NA	NA	NA	NA	NA	NA	0.175	0.175	0.005	NA	NA	NA	NA	NA	NA	0.1	0	0.17	0.07	0
825	5	defect	0	1	0.18	0.59	0	BR	0	1	1	0	NA	NA	NA	NA	NA	0	0	0	1	NA	NA	NA	NA	NA	0.075	0.005	0.005	0.175	NA	NA	NA	NA	NA	0.075	0.175	0.175	0.005	NA	NA	NA	NA	NA	0.1	0	0.17	0.07	0
826	6	defect	0	1	0.18	0.59	0	BR	0	0	1	1	0	NA	NA	NA	NA	0	0	0	0	1	NA	NA	NA	NA	0.075	0.075	0.005	0.005	0.175	NA	NA	NA	NA	0.075	0.075	0.175	0.175	0.005	NA	NA	NA	NA	0.1	0	0.17	0.07	0
827	7	defect	0	1	0.18	0.59	0	BR	0	0	0	1	1	0	NA	NA	NA	0	0	0	0	0	1	NA	NA	NA	0.075	0.075	0.075	0.005	0.005	0.175	NA	NA	NA	0.075	0.075	0.075	0.175	0.175	0.005	NA	NA	NA	0.1	0	0.17	0.07	0
828	8	defect	0	1	0.18	0.59	0	BR	0	0	0	0	1	1	0	NA	NA	0	0	0	0	0	0	1	NA	NA	0.075	0.075	0.075	0.075	0.005	0.005	0.175	NA	NA	0.075	0.075	0.075	0.075	0.175	0.175	0.005	NA	NA	0.1	0	0.17	0.07	0
829	9	defect	0	1	0.18	0.59	0	BR	0	0	0	0	0	1	1	0	NA	0	0	0	0	0	0	0	1	NA	0.075	0.075	0.075	0.075	0.075	0.005	0.005	0.175	NA	0.075	0.075	0.075	0.075	0.075	0.175	0.175	0.005	NA	0.1	0	0.17	0.07	0
830	10	defect	0	0	0.18	0.59	0	BR	0	0	0	0	0	0	1	1	0	0	0	0	0	0	0	0	0	1	0.075	0.075	0.075	0.075	0.075	0.075	0.005	0.005	0.175	0.075	0.075	0.075	0.075	0.075	0.075	0.175	0.175	0.005	0.1	0	0.17	0.07	0
831	1	coop	0	1	0.18	0.59	0	BR	NA	NA	NA	NA	NA	NA	NA	NA	NA	NA	NA	NA	NA	NA	NA	NA	NA	NA	NA	NA	NA	NA	NA	NA	NA	NA	NA	NA	NA	NA	NA	NA	NA	NA	NA	NA	0.1	0	0.17	0.07	0
832	2	defect	0	1	0.18	0.59	0	BR	1	NA	NA	NA	NA	NA	NA	NA	NA	0	NA	NA	NA	NA	NA	NA	NA	NA	0.005	NA	NA	NA	NA	NA	NA	NA	NA	0.175	NA	NA	NA	NA	NA	NA	NA	NA	0.1	0	0.17	0.07	0
833	3	defect	0	1	0.18	0.59	0	BR	0	1	NA	NA	NA	NA	NA	NA	NA	0	0	NA	NA	NA	NA	NA	NA	NA	0.075	0.005	NA	NA	NA	NA	NA	NA	NA	0.075	0.175	NA	NA	NA	NA	NA	NA	NA	0.1	0	0.17	0.07	0
834	4	defect	0	1	0.18	0.59	0	BR	0	0	1	NA	NA	NA	NA	NA	NA	0	0	0	NA	NA	NA	NA	NA	NA	0.075	0.075	0.005	NA	NA	NA	NA	NA	NA	0.075	0.075	0.175	NA	NA	NA	NA	NA	NA	0.1	0	0.17	0.07	0
835	5	defect	0	1	0.18	0.59	0	BR	0	0	0	1	NA	NA	NA	NA	NA	0	0	0	0	NA	NA	NA	NA	NA	0.075	0.075	0.075	0.005	NA	NA	NA	NA	NA	0.075	0.075	0.075	0.175	NA	NA	NA	NA	NA	0.1	0	0.17	0.07	0
836	6	defect	0	1	0.18	0.59	0	BR	0	0	0	0	1	NA	NA	NA	NA	0	0	0	0	0	NA	NA	NA	NA	0.075	0.075	0.075	0.075	0.005	NA	NA	NA	NA	0.075	0.075	0.075	0.075	0.175	NA	NA	NA	NA	0.1	0	0.17	0.07	0
837	7	defect	0	1	0.18	0.59	0	BR	0	0	0	0	0	1	NA	NA	NA	0	0	0	0	0	0	NA	NA	NA	0.075	0.075	0.075	0.075	0.075	0.005	NA	NA	NA	0.075	0.075	0.075	0.075	0.075	0.175	NA	NA	NA	0.1	0	0.17	0.07	0
838	8	defect	0	1	0.18	0.59	0	BR	0	0	0	0	0	0	1	NA	NA	0	0	0	0	0	0	0	NA	NA	0.075	0.075	0.075	0.075	0.075	0.075	0.005	NA	NA	0.075	0.075	0.075	0.075	0.075	0.075	0.175	NA	NA	0.1	0	0.17	0.07	0
839	9	defect	0	1	0.18	0.59	0	BR	0	0	0	0	0	0	0	1	NA	0	0	0	0	0	0	0	0	NA	0.075	0.075	0.075	0.075	0.075	0.075	0.075	0.005	NA	0.075	0.075	0.075	0.075	0.075	0.075	0.075	0.175	NA	0.1	0	0.17	0.07	0
840	10	defect	0	0	0.18	0.59	0	BR	0	0	0	0	0	0	0	0	1	0	0	0	0	0	0	0	0	0	0.075	0.075	0.075	0.075	0.075	0.075	0.075	0.075	0.005	0.075	0.075	0.075	0.075	0.075	0.075	0.075	0.075	0.175	0.1	0	0.17	0.07	0
841	1	coop	0	1	0.18	0.59	0	BR	NA	NA	NA	NA	NA	NA	NA	NA	NA	NA	NA	NA	NA	NA	NA	NA	NA	NA	NA	NA	NA	NA	NA	NA	NA	NA	NA	NA	NA	NA	NA	NA	NA	NA	NA	NA	0.1	0	0.17	0.07	0
842	2	coop	0	1	0.18	0.59	0	BR	1	NA	NA	NA	NA	NA	NA	NA	NA	1	NA	NA	NA	NA	NA	NA	NA	NA	0.105	NA	NA	NA	NA	NA	NA	NA	NA	0.105	NA	NA	NA	NA	NA	NA	NA	NA	0.1	0	0.17	0.07	0
843	3	coop	0	1	0.18	0.59	0	BR	1	1	NA	NA	NA	NA	NA	NA	NA	1	1	NA	NA	NA	NA	NA	NA	NA	0.105	0.105	NA	NA	NA	NA	NA	NA	NA	0.105	0.105	NA	NA	NA	NA	NA	NA	NA	0.1	0	0.17	0.07	0
844	4	coop	0	1	0.18	0.59	0	BR	1	1	1	NA	NA	NA	NA	NA	NA	1	1	1	NA	NA	NA	NA	NA	NA	0.105	0.105	0.105	NA	NA	NA	NA	NA	NA	0.105	0.105	0.105	NA	NA	NA	NA	NA	NA	0.1	0	0.17	0.07	0
845	5	coop	0	1	0.18	0.59	0	BR	1	1	1	1	NA	NA	NA	NA	NA	1	1	1	1	NA	NA	NA	NA	NA	0.105	0.105	0.105	0.105	NA	NA	NA	NA	NA	0.105	0.105	0.105	0.105	NA	NA	NA	NA	NA	0.1	0	0.17	0.07	0
846	6	coop	0	1	0.18	0.59	0	BR	1	1	1	1	1	NA	NA	NA	NA	1	1	1	1	1	NA	NA	NA	NA	0.105	0.105	0.105	0.105	0.105	NA	NA	NA	NA	0.105	0.105	0.105	0.105	0.105	NA	NA	NA	NA	0.1	0	0.17	0.07	0
847	7	coop	0	1	0.18	0.59	0	BR	1	1	1	1	1	1	NA	NA	NA	1	1	1	1	1	1	NA	NA	NA	0.105	0.105	0.105	0.105	0.105	0.105	NA	NA	NA	0.105	0.105	0.105	0.105	0.105	0.105	NA	NA	NA	0.1	0	0.17	0.07	0
848	8	defect	0	1	0.18	0.59	0	BR	1	1	1	1	1	1	1	NA	NA	1	1	1	1	1	1	1	NA	NA	0.105	0.105	0.105	0.105	0.105	0.105	0.105	NA	NA	0.105	0.105	0.105	0.105	0.105	0.105	0.105	NA	NA	0.1	0	0.17	0.07	0
849	9	defect	0	1	0.18	0.59	0	BR	0	1	1	1	1	1	1	1	NA	1	1	1	1	1	1	1	1	NA	0.175	0.105	0.105	0.105	0.105	0.105	0.105	0.105	NA	0.005	0.105	0.105	0.105	0.105	0.105	0.105	0.105	NA	0.1	0	0.17	0.07	0
850	10	defect	0	0	0.18	0.59	0	BR	0	0	1	1	1	1	1	1	1	0	1	1	1	1	1	1	1	1	0.075	0.175	0.105	0.105	0.105	0.105	0.105	0.105	0.105	0.075	0.005	0.105	0.105	0.105	0.105	0.105	0.105	0.105	0.1	0	0.17	0.07	0
851	1	coop	0	1	0.18	0.59	0	BR	NA	NA	NA	NA	NA	NA	NA	NA	NA	NA	NA	NA	NA	NA	NA	NA	NA	NA	NA	NA	NA	NA	NA	NA	NA	NA	NA	NA	NA	NA	NA	NA	NA	NA	NA	NA	0.1	0	0.17	0.07	0
852	2	defect	0	1	0.18	0.59	0	BR	1	NA	NA	NA	NA	NA	NA	NA	NA	0	NA	NA	NA	NA	NA	NA	NA	NA	0.005	NA	NA	NA	NA	NA	NA	NA	NA	0.175	NA	NA	NA	NA	NA	NA	NA	NA	0.1	0	0.17	0.07	0
853	3	coop	0	1	0.18	0.59	0	BR	0	1	NA	NA	NA	NA	NA	NA	NA	1	0	NA	NA	NA	NA	NA	NA	NA	0.175	0.005	NA	NA	NA	NA	NA	NA	NA	0.005	0.175	NA	NA	NA	NA	NA	NA	NA	0.1	0	0.17	0.07	0
854	4	coop	0	1	0.18	0.59	0	BR	1	0	1	NA	NA	NA	NA	NA	NA	1	1	0	NA	NA	NA	NA	NA	NA	0.105	0.175	0.005	NA	NA	NA	NA	NA	NA	0.105	0.005	0.175	NA	NA	NA	NA	NA	NA	0.1	0	0.17	0.07	0
855	5	defect	0	1	0.18	0.59	0	BR	1	1	0	1	NA	NA	NA	NA	NA	0	1	1	0	NA	NA	NA	NA	NA	0.005	0.105	0.175	0.005	NA	NA	NA	NA	NA	0.175	0.105	0.005	0.175	NA	NA	NA	NA	NA	0.1	0	0.17	0.07	0
856	6	coop	0	1	0.18	0.59	0	BR	0	1	1	0	1	NA	NA	NA	NA	1	0	1	1	0	NA	NA	NA	NA	0.175	0.005	0.105	0.175	0.005	NA	NA	NA	NA	0.005	0.175	0.105	0.005	0.175	NA	NA	NA	NA	0.1	0	0.17	0.07	0
857	7	coop	0	1	0.18	0.59	0	BR	1	0	1	1	0	1	NA	NA	NA	1	1	0	1	1	0	NA	NA	NA	0.105	0.175	0.005	0.105	0.175	0.005	NA	NA	NA	0.105	0.005	0.175	0.105	0.005	0.175	NA	NA	NA	0.1	0	0.17	0.07	0
858	8	defect	0	1	0.18	0.59	0	BR	1	1	0	1	1	0	1	NA	NA	0	1	1	0	1	1	0	NA	NA	0.005	0.105	0.175	0.005	0.105	0.175	0.005	NA	NA	0.175	0.105	0.005	0.175	0.105	0.005	0.175	NA	NA	0.1	0	0.17	0.07	0
859	9	coop	0	1	0.18	0.59	0	BR	0	1	1	0	1	1	0	1	NA	1	0	1	1	0	1	1	0	NA	0.175	0.005	0.105	0.175	0.005	0.105	0.175	0.005	NA	0.005	0.175	0.105	0.005	0.175	0.105	0.005	0.175	NA	0.1	0	0.17	0.07	0
860	10	defect	0	0	0.18	0.59	0	BR	1	0	1	1	0	1	1	0	1	1	1	0	1	1	0	1	1	0	0.105	0.175	0.005	0.105	0.175	0.005	0.105	0.175	0.005	0.105	0.005	0.175	0.105	0.005	0.175	0.105	0.005	0.175	0.1	0	0.17	0.07	0
861	1	coop	0	1	0.18	0.59	0	BR	NA	NA	NA	NA	NA	NA	NA	NA	NA	NA	NA	NA	NA	NA	NA	NA	NA	NA	NA	NA	NA	NA	NA	NA	NA	NA	NA	NA	NA	NA	NA	NA	NA	NA	NA	NA	0.1	0	0.17	0.07	0
862	2	coop	0	1	0.18	0.59	0	BR	1	NA	NA	NA	NA	NA	NA	NA	NA	1	NA	NA	NA	NA	NA	NA	NA	NA	0.105	NA	NA	NA	NA	NA	NA	NA	NA	0.105	NA	NA	NA	NA	NA	NA	NA	NA	0.1	0	0.17	0.07	0
863	3	coop	0	1	0.18	0.59	0	BR	1	1	NA	NA	NA	NA	NA	NA	NA	1	1	NA	NA	NA	NA	NA	NA	NA	0.105	0.105	NA	NA	NA	NA	NA	NA	NA	0.105	0.105	NA	NA	NA	NA	NA	NA	NA	0.1	0	0.17	0.07	0
864	4	coop	0	1	0.18	0.59	0	BR	1	1	1	NA	NA	NA	NA	NA	NA	1	1	1	NA	NA	NA	NA	NA	NA	0.105	0.105	0.105	NA	NA	NA	NA	NA	NA	0.105	0.105	0.105	NA	NA	NA	NA	NA	NA	0.1	0	0.17	0.07	0
865	5	coop	0	1	0.18	0.59	0	BR	1	1	1	1	NA	NA	NA	NA	NA	1	1	1	1	NA	NA	NA	NA	NA	0.105	0.105	0.105	0.105	NA	NA	NA	NA	NA	0.105	0.105	0.105	0.105	NA	NA	NA	NA	NA	0.1	0	0.17	0.07	0
866	6	coop	0	1	0.18	0.59	0	BR	1	1	1	1	1	NA	NA	NA	NA	1	1	1	1	1	NA	NA	NA	NA	0.105	0.105	0.105	0.105	0.105	NA	NA	NA	NA	0.105	0.105	0.105	0.105	0.105	NA	NA	NA	NA	0.1	0	0.17	0.07	0
867	7	coop	0	1	0.18	0.59	0	BR	1	1	1	1	1	1	NA	NA	NA	1	1	1	1	1	1	NA	NA	NA	0.105	0.105	0.105	0.105	0.105	0.105	NA	NA	NA	0.105	0.105	0.105	0.105	0.105	0.105	NA	NA	NA	0.1	0	0.17	0.07	0
868	8	coop	0	1	0.18	0.59	0	BR	1	1	1	1	1	1	1	NA	NA	1	1	1	1	1	1	1	NA	NA	0.105	0.105	0.105	0.105	0.105	0.105	0.105	NA	NA	0.105	0.105	0.105	0.105	0.105	0.105	0.105	NA	NA	0.1	0	0.17	0.07	0
869	9	defect	0	1	0.18	0.59	0	BR	1	1	1	1	1	1	1	1	NA	1	1	1	1	1	1	1	1	NA	0.105	0.105	0.105	0.105	0.105	0.105	0.105	0.105	NA	0.105	0.105	0.105	0.105	0.105	0.105	0.105	0.105	NA	0.1	0	0.17	0.07	0
870	10	defect	0	0	0.18	0.59	0	BR	0	1	1	1	1	1	1	1	1	0	1	1	1	1	1	1	1	1	0.075	0.105	0.105	0.105	0.105	0.105	0.105	0.105	0.105	0.075	0.105	0.105	0.105	0.105	0.105	0.105	0.105	0.105	0.1	0	0.17	0.07	0
871	1	coop	0	1	0.18	0.59	0	BR	NA	NA	NA	NA	NA	NA	NA	NA	NA	NA	NA	NA	NA	NA	NA	NA	NA	NA	NA	NA	NA	NA	NA	NA	NA	NA	NA	NA	NA	NA	NA	NA	NA	NA	NA	NA	0.1	0	0.17	0.07	0
872	2	coop	0	1	0.18	0.59	0	BR	1	NA	NA	NA	NA	NA	NA	NA	NA	1	NA	NA	NA	NA	NA	NA	NA	NA	0.105	NA	NA	NA	NA	NA	NA	NA	NA	0.105	NA	NA	NA	NA	NA	NA	NA	NA	0.1	0	0.17	0.07	0
873	3	coop	0	1	0.18	0.59	0	BR	1	1	NA	NA	NA	NA	NA	NA	NA	1	1	NA	NA	NA	NA	NA	NA	NA	0.105	0.105	NA	NA	NA	NA	NA	NA	NA	0.105	0.105	NA	NA	NA	NA	NA	NA	NA	0.1	0	0.17	0.07	0
874	4	coop	0	1	0.18	0.59	0	BR	1	1	1	NA	NA	NA	NA	NA	NA	1	1	1	NA	NA	NA	NA	NA	NA	0.105	0.105	0.105	NA	NA	NA	NA	NA	NA	0.105	0.105	0.105	NA	NA	NA	NA	NA	NA	0.1	0	0.17	0.07	0
875	5	coop	0	1	0.18	0.59	0	BR	1	1	1	1	NA	NA	NA	NA	NA	1	1	1	1	NA	NA	NA	NA	NA	0.105	0.105	0.105	0.105	NA	NA	NA	NA	NA	0.105	0.105	0.105	0.105	NA	NA	NA	NA	NA	0.1	0	0.17	0.07	0
876	6	coop	0	1	0.18	0.59	0	BR	1	1	1	1	1	NA	NA	NA	NA	1	1	1	1	1	NA	NA	NA	NA	0.105	0.105	0.105	0.105	0.105	NA	NA	NA	NA	0.105	0.105	0.105	0.105	0.105	NA	NA	NA	NA	0.1	0	0.17	0.07	0
877	7	coop	0	1	0.18	0.59	0	BR	1	1	1	1	1	1	NA	NA	NA	1	1	1	1	1	1	NA	NA	NA	0.105	0.105	0.105	0.105	0.105	0.105	NA	NA	NA	0.105	0.105	0.105	0.105	0.105	0.105	NA	NA	NA	0.1	0	0.17	0.07	0
878	8	defect	0	1	0.18	0.59	0	BR	1	1	1	1	1	1	1	NA	NA	1	1	1	1	1	1	1	NA	NA	0.105	0.105	0.105	0.105	0.105	0.105	0.105	NA	NA	0.105	0.105	0.105	0.105	0.105	0.105	0.105	NA	NA	0.1	0	0.17	0.07	0
879	9	defect	0	1	0.18	0.59	0	BR	0	1	1	1	1	1	1	1	NA	0	1	1	1	1	1	1	1	NA	0.075	0.105	0.105	0.105	0.105	0.105	0.105	0.105	NA	0.075	0.105	0.105	0.105	0.105	0.105	0.105	0.105	NA	0.1	0	0.17	0.07	0
880	10	defect	0	0	0.18	0.59	0	BR	0	0	1	1	1	1	1	1	1	0	0	1	1	1	1	1	1	1	0.075	0.075	0.105	0.105	0.105	0.105	0.105	0.105	0.105	0.075	0.075	0.105	0.105	0.105	0.105	0.105	0.105	0.105	0.1	0	0.17	0.07	0
881	1	coop	0	1	0.18	0.59	0	BR	NA	NA	NA	NA	NA	NA	NA	NA	NA	NA	NA	NA	NA	NA	NA	NA	NA	NA	NA	NA	NA	NA	NA	NA	NA	NA	NA	NA	NA	NA	NA	NA	NA	NA	NA	NA	0.1	0	0.17	0.07	0
882	2	coop	0	1	0.18	0.59	0	BR	1	NA	NA	NA	NA	NA	NA	NA	NA	1	NA	NA	NA	NA	NA	NA	NA	NA	0.105	NA	NA	NA	NA	NA	NA	NA	NA	0.105	NA	NA	NA	NA	NA	NA	NA	NA	0.1	0	0.17	0.07	0
883	3	coop	0	1	0.18	0.59	0	BR	1	1	NA	NA	NA	NA	NA	NA	NA	1	1	NA	NA	NA	NA	NA	NA	NA	0.105	0.105	NA	NA	NA	NA	NA	NA	NA	0.105	0.105	NA	NA	NA	NA	NA	NA	NA	0.1	0	0.17	0.07	0
884	4	coop	0	1	0.18	0.59	0	BR	1	1	1	NA	NA	NA	NA	NA	NA	1	1	1	NA	NA	NA	NA	NA	NA	0.105	0.105	0.105	NA	NA	NA	NA	NA	NA	0.105	0.105	0.105	NA	NA	NA	NA	NA	NA	0.1	0	0.17	0.07	0
885	5	coop	0	1	0.18	0.59	0	BR	1	1	1	1	NA	NA	NA	NA	NA	1	1	1	1	NA	NA	NA	NA	NA	0.105	0.105	0.105	0.105	NA	NA	NA	NA	NA	0.105	0.105	0.105	0.105	NA	NA	NA	NA	NA	0.1	0	0.17	0.07	0
886	6	coop	0	1	0.18	0.59	0	BR	1	1	1	1	1	NA	NA	NA	NA	1	1	1	1	1	NA	NA	NA	NA	0.105	0.105	0.105	0.105	0.105	NA	NA	NA	NA	0.105	0.105	0.105	0.105	0.105	NA	NA	NA	NA	0.1	0	0.17	0.07	0
887	7	coop	0	1	0.18	0.59	0	BR	1	1	1	1	1	1	NA	NA	NA	1	1	1	1	1	1	NA	NA	NA	0.105	0.105	0.105	0.105	0.105	0.105	NA	NA	NA	0.105	0.105	0.105	0.105	0.105	0.105	NA	NA	NA	0.1	0	0.17	0.07	0
888	8	coop	0	1	0.18	0.59	0	BR	1	1	1	1	1	1	1	NA	NA	1	1	1	1	1	1	1	NA	NA	0.105	0.105	0.105	0.105	0.105	0.105	0.105	NA	NA	0.105	0.105	0.105	0.105	0.105	0.105	0.105	NA	NA	0.1	0	0.17	0.07	0
889	9	defect	0	1	0.18	0.59	0	BR	1	1	1	1	1	1	1	1	NA	0	1	1	1	1	1	1	1	NA	0.005	0.105	0.105	0.105	0.105	0.105	0.105	0.105	NA	0.175	0.105	0.105	0.105	0.105	0.105	0.105	0.105	NA	0.1	0	0.17	0.07	0
890	10	coop	0	0	0.18	0.59	0	BR	0	1	1	1	1	1	1	1	1	1	0	1	1	1	1	1	1	1	0.175	0.005	0.105	0.105	0.105	0.105	0.105	0.105	0.105	0.005	0.175	0.105	0.105	0.105	0.105	0.105	0.105	0.105	0.1	0	0.17	0.07	0
891	1	coop	0	1	0.18	0.59	0	BR	NA	NA	NA	NA	NA	NA	NA	NA	NA	NA	NA	NA	NA	NA	NA	NA	NA	NA	NA	NA	NA	NA	NA	NA	NA	NA	NA	NA	NA	NA	NA	NA	NA	NA	NA	NA	0.1	0	0.17	0.07	0
892	2	coop	0	1	0.18	0.59	0	BR	1	NA	NA	NA	NA	NA	NA	NA	NA	1	NA	NA	NA	NA	NA	NA	NA	NA	0.105	NA	NA	NA	NA	NA	NA	NA	NA	0.105	NA	NA	NA	NA	NA	NA	NA	NA	0.1	0	0.17	0.07	0
893	3	coop	0	1	0.18	0.59	0	BR	1	1	NA	NA	NA	NA	NA	NA	NA	1	1	NA	NA	NA	NA	NA	NA	NA	0.105	0.105	NA	NA	NA	NA	NA	NA	NA	0.105	0.105	NA	NA	NA	NA	NA	NA	NA	0.1	0	0.17	0.07	0
894	4	coop	0	1	0.18	0.59	0	BR	1	1	1	NA	NA	NA	NA	NA	NA	1	1	1	NA	NA	NA	NA	NA	NA	0.105	0.105	0.105	NA	NA	NA	NA	NA	NA	0.105	0.105	0.105	NA	NA	NA	NA	NA	NA	0.1	0	0.17	0.07	0
895	5	coop	0	1	0.18	0.59	0	BR	1	1	1	1	NA	NA	NA	NA	NA	1	1	1	1	NA	NA	NA	NA	NA	0.105	0.105	0.105	0.105	NA	NA	NA	NA	NA	0.105	0.105	0.105	0.105	NA	NA	NA	NA	NA	0.1	0	0.17	0.07	0
896	6	coop	0	1	0.18	0.59	0	BR	1	1	1	1	1	NA	NA	NA	NA	1	1	1	1	1	NA	NA	NA	NA	0.105	0.105	0.105	0.105	0.105	NA	NA	NA	NA	0.105	0.105	0.105	0.105	0.105	NA	NA	NA	NA	0.1	0	0.17	0.07	0
897	7	defect	0	1	0.18	0.59	0	BR	1	1	1	1	1	1	NA	NA	NA	1	1	1	1	1	1	NA	NA	NA	0.105	0.105	0.105	0.105	0.105	0.105	NA	NA	NA	0.105	0.105	0.105	0.105	0.105	0.105	NA	NA	NA	0.1	0	0.17	0.07	0
898	8	defect	0	1	0.18	0.59	0	BR	0	1	1	1	1	1	1	NA	NA	0	1	1	1	1	1	1	NA	NA	0.075	0.105	0.105	0.105	0.105	0.105	0.105	NA	NA	0.075	0.105	0.105	0.105	0.105	0.105	0.105	NA	NA	0.1	0	0.17	0.07	0
899	9	defect	0	1	0.18	0.59	0	BR	0	0	1	1	1	1	1	1	NA	0	0	1	1	1	1	1	1	NA	0.075	0.075	0.105	0.105	0.105	0.105	0.105	0.105	NA	0.075	0.075	0.105	0.105	0.105	0.105	0.105	0.105	NA	0.1	0	0.17	0.07	0
900	10	defect	0	0	0.18	0.59	0	BR	0	0	0	1	1	1	1	1	1	0	0	0	1	1	1	1	1	1	0.075	0.075	0.075	0.105	0.105	0.105	0.105	0.105	0.105	0.075	0.075	0.075	0.105	0.105	0.105	0.105	0.105	0.105	0.1	0	0.17	0.07	0
901	1	coop	0	1	0.18	0.59	0	BR	NA	NA	NA	NA	NA	NA	NA	NA	NA	NA	NA	NA	NA	NA	NA	NA	NA	NA	NA	NA	NA	NA	NA	NA	NA	NA	NA	NA	NA	NA	NA	NA	NA	NA	NA	NA	0.1	0	0.17	0.07	0
902	2	coop	0	1	0.18	0.59	0	BR	1	NA	NA	NA	NA	NA	NA	NA	NA	1	NA	NA	NA	NA	NA	NA	NA	NA	0.105	NA	NA	NA	NA	NA	NA	NA	NA	0.105	NA	NA	NA	NA	NA	NA	NA	NA	0.1	0	0.17	0.07	0
903	3	coop	0	1	0.18	0.59	0	BR	1	1	NA	NA	NA	NA	NA	NA	NA	1	1	NA	NA	NA	NA	NA	NA	NA	0.105	0.105	NA	NA	NA	NA	NA	NA	NA	0.105	0.105	NA	NA	NA	NA	NA	NA	NA	0.1	0	0.17	0.07	0
904	4	coop	0	1	0.18	0.59	0	BR	1	1	1	NA	NA	NA	NA	NA	NA	1	1	1	NA	NA	NA	NA	NA	NA	0.105	0.105	0.105	NA	NA	NA	NA	NA	NA	0.105	0.105	0.105	NA	NA	NA	NA	NA	NA	0.1	0	0.17	0.07	0
905	5	coop	0	1	0.18	0.59	0	BR	1	1	1	1	NA	NA	NA	NA	NA	1	1	1	1	NA	NA	NA	NA	NA	0.105	0.105	0.105	0.105	NA	NA	NA	NA	NA	0.105	0.105	0.105	0.105	NA	NA	NA	NA	NA	0.1	0	0.17	0.07	0
906	6	coop	0	1	0.18	0.59	0	BR	1	1	1	1	1	NA	NA	NA	NA	1	1	1	1	1	NA	NA	NA	NA	0.105	0.105	0.105	0.105	0.105	NA	NA	NA	NA	0.105	0.105	0.105	0.105	0.105	NA	NA	NA	NA	0.1	0	0.17	0.07	0
907	7	coop	0	1	0.18	0.59	0	BR	1	1	1	1	1	1	NA	NA	NA	1	1	1	1	1	1	NA	NA	NA	0.105	0.105	0.105	0.105	0.105	0.105	NA	NA	NA	0.105	0.105	0.105	0.105	0.105	0.105	NA	NA	NA	0.1	0	0.17	0.07	0
908	8	defect	0	1	0.18	0.59	0	BR	1	1	1	1	1	1	1	NA	NA	1	1	1	1	1	1	1	NA	NA	0.105	0.105	0.105	0.105	0.105	0.105	0.105	NA	NA	0.105	0.105	0.105	0.105	0.105	0.105	0.105	NA	NA	0.1	0	0.17	0.07	0
909	9	defect	0	1	0.18	0.59	0	BR	0	1	1	1	1	1	1	1	NA	1	1	1	1	1	1	1	1	NA	0.175	0.105	0.105	0.105	0.105	0.105	0.105	0.105	NA	0.005	0.105	0.105	0.105	0.105	0.105	0.105	0.105	NA	0.1	0	0.17	0.07	0
910	10	defect	0	0	0.18	0.59	0	BR	0	0	1	1	1	1	1	1	1	0	1	1	1	1	1	1	1	1	0.075	0.175	0.105	0.105	0.105	0.105	0.105	0.105	0.105	0.075	0.005	0.105	0.105	0.105	0.105	0.105	0.105	0.105	0.1	0	0.17	0.07	0
911	1	coop	0	1	0.18	0.59	0	BR	NA	NA	NA	NA	NA	NA	NA	NA	NA	NA	NA	NA	NA	NA	NA	NA	NA	NA	NA	NA	NA	NA	NA	NA	NA	NA	NA	NA	NA	NA	NA	NA	NA	NA	NA	NA	0.1	0	0.17	0.07	0
912	2	coop	0	1	0.18	0.59	0	BR	1	NA	NA	NA	NA	NA	NA	NA	NA	1	NA	NA	NA	NA	NA	NA	NA	NA	0.105	NA	NA	NA	NA	NA	NA	NA	NA	0.105	NA	NA	NA	NA	NA	NA	NA	NA	0.1	0	0.17	0.07	0
913	3	coop	0	1	0.18	0.59	0	BR	1	1	NA	NA	NA	NA	NA	NA	NA	1	1	NA	NA	NA	NA	NA	NA	NA	0.105	0.105	NA	NA	NA	NA	NA	NA	NA	0.105	0.105	NA	NA	NA	NA	NA	NA	NA	0.1	0	0.17	0.07	0
914	4	coop	0	1	0.18	0.59	0	BR	1	1	1	NA	NA	NA	NA	NA	NA	1	1	1	NA	NA	NA	NA	NA	NA	0.105	0.105	0.105	NA	NA	NA	NA	NA	NA	0.105	0.105	0.105	NA	NA	NA	NA	NA	NA	0.1	0	0.17	0.07	0
915	5	coop	0	1	0.18	0.59	0	BR	1	1	1	1	NA	NA	NA	NA	NA	1	1	1	1	NA	NA	NA	NA	NA	0.105	0.105	0.105	0.105	NA	NA	NA	NA	NA	0.105	0.105	0.105	0.105	NA	NA	NA	NA	NA	0.1	0	0.17	0.07	0
916	6	coop	0	1	0.18	0.59	0	BR	1	1	1	1	1	NA	NA	NA	NA	1	1	1	1	1	NA	NA	NA	NA	0.105	0.105	0.105	0.105	0.105	NA	NA	NA	NA	0.105	0.105	0.105	0.105	0.105	NA	NA	NA	NA	0.1	0	0.17	0.07	0
917	7	coop	0	1	0.18	0.59	0	BR	1	1	1	1	1	1	NA	NA	NA	1	1	1	1	1	1	NA	NA	NA	0.105	0.105	0.105	0.105	0.105	0.105	NA	NA	NA	0.105	0.105	0.105	0.105	0.105	0.105	NA	NA	NA	0.1	0	0.17	0.07	0
918	8	coop	0	1	0.18	0.59	0	BR	1	1	1	1	1	1	1	NA	NA	1	1	1	1	1	1	1	NA	NA	0.105	0.105	0.105	0.105	0.105	0.105	0.105	NA	NA	0.105	0.105	0.105	0.105	0.105	0.105	0.105	NA	NA	0.1	0	0.17	0.07	0
919	9	defect	0	1	0.18	0.59	0	BR	1	1	1	1	1	1	1	1	NA	0	1	1	1	1	1	1	1	NA	0.005	0.105	0.105	0.105	0.105	0.105	0.105	0.105	NA	0.175	0.105	0.105	0.105	0.105	0.105	0.105	0.105	NA	0.1	0	0.17	0.07	0
920	10	defect	0	0	0.18	0.59	0	BR	0	1	1	1	1	1	1	1	1	0	0	1	1	1	1	1	1	1	0.075	0.005	0.105	0.105	0.105	0.105	0.105	0.105	0.105	0.075	0.175	0.105	0.105	0.105	0.105	0.105	0.105	0.105	0.1	0	0.17	0.07	0
921	1	defect	0	1	0.18	0.59	0	BR	NA	NA	NA	NA	NA	NA	NA	NA	NA	NA	NA	NA	NA	NA	NA	NA	NA	NA	NA	NA	NA	NA	NA	NA	NA	NA	NA	NA	NA	NA	NA	NA	NA	NA	NA	NA	0.1	0	0.17	0.07	0
922	2	coop	0	1	0.18	0.59	0	BR	0	NA	NA	NA	NA	NA	NA	NA	NA	1	NA	NA	NA	NA	NA	NA	NA	NA	0.175	NA	NA	NA	NA	NA	NA	NA	NA	0.005	NA	NA	NA	NA	NA	NA	NA	NA	0.1	0	0.17	0.07	0
923	3	coop	0	1	0.18	0.59	0	BR	1	0	NA	NA	NA	NA	NA	NA	NA	0	1	NA	NA	NA	NA	NA	NA	NA	0.005	0.175	NA	NA	NA	NA	NA	NA	NA	0.175	0.005	NA	NA	NA	NA	NA	NA	NA	0.1	0	0.17	0.07	0
924	4	coop	0	1	0.18	0.59	0	BR	1	1	0	NA	NA	NA	NA	NA	NA	1	0	1	NA	NA	NA	NA	NA	NA	0.105	0.005	0.175	NA	NA	NA	NA	NA	NA	0.105	0.175	0.005	NA	NA	NA	NA	NA	NA	0.1	0	0.17	0.07	0
925	5	coop	0	1	0.18	0.59	0	BR	1	1	1	0	NA	NA	NA	NA	NA	1	1	0	1	NA	NA	NA	NA	NA	0.105	0.105	0.005	0.175	NA	NA	NA	NA	NA	0.105	0.105	0.175	0.005	NA	NA	NA	NA	NA	0.1	0	0.17	0.07	0
926	6	coop	0	1	0.18	0.59	0	BR	1	1	1	1	0	NA	NA	NA	NA	1	1	1	0	1	NA	NA	NA	NA	0.105	0.105	0.105	0.005	0.175	NA	NA	NA	NA	0.105	0.105	0.105	0.175	0.005	NA	NA	NA	NA	0.1	0	0.17	0.07	0
927	7	coop	0	1	0.18	0.59	0	BR	1	1	1	1	1	0	NA	NA	NA	1	1	1	1	0	1	NA	NA	NA	0.105	0.105	0.105	0.105	0.005	0.175	NA	NA	NA	0.105	0.105	0.105	0.105	0.175	0.005	NA	NA	NA	0.1	0	0.17	0.07	0
928	8	coop	0	1	0.18	0.59	0	BR	1	1	1	1	1	1	0	NA	NA	1	1	1	1	1	0	1	NA	NA	0.105	0.105	0.105	0.105	0.105	0.005	0.175	NA	NA	0.105	0.105	0.105	0.105	0.105	0.175	0.005	NA	NA	0.1	0	0.17	0.07	0
929	9	defect	0	1	0.18	0.59	0	BR	1	1	1	1	1	1	1	0	NA	1	1	1	1	1	1	0	1	NA	0.105	0.105	0.105	0.105	0.105	0.105	0.005	0.175	NA	0.105	0.105	0.105	0.105	0.105	0.105	0.175	0.005	NA	0.1	0	0.17	0.07	0
930	10	defect	0	0	0.18	0.59	0	BR	0	1	1	1	1	1	1	1	0	1	1	1	1	1	1	1	0	1	0.175	0.105	0.105	0.105	0.105	0.105	0.105	0.005	0.175	0.005	0.105	0.105	0.105	0.105	0.105	0.105	0.175	0.005	0.1	0	0.17	0.07	0
931	1	coop	0	1	0.18	0.59	0	BR	NA	NA	NA	NA	NA	NA	NA	NA	NA	NA	NA	NA	NA	NA	NA	NA	NA	NA	NA	NA	NA	NA	NA	NA	NA	NA	NA	NA	NA	NA	NA	NA	NA	NA	NA	NA	0.1	0	0.17	0.07	0
932	2	coop	0	1	0.18	0.59	0	BR	1	NA	NA	NA	NA	NA	NA	NA	NA	1	NA	NA	NA	NA	NA	NA	NA	NA	0.105	NA	NA	NA	NA	NA	NA	NA	NA	0.105	NA	NA	NA	NA	NA	NA	NA	NA	0.1	0	0.17	0.07	0
933	3	coop	0	1	0.18	0.59	0	BR	1	1	NA	NA	NA	NA	NA	NA	NA	1	1	NA	NA	NA	NA	NA	NA	NA	0.105	0.105	NA	NA	NA	NA	NA	NA	NA	0.105	0.105	NA	NA	NA	NA	NA	NA	NA	0.1	0	0.17	0.07	0
934	4	coop	0	1	0.18	0.59	0	BR	1	1	1	NA	NA	NA	NA	NA	NA	1	1	1	NA	NA	NA	NA	NA	NA	0.105	0.105	0.105	NA	NA	NA	NA	NA	NA	0.105	0.105	0.105	NA	NA	NA	NA	NA	NA	0.1	0	0.17	0.07	0
935	5	coop	0	1	0.18	0.59	0	BR	1	1	1	1	NA	NA	NA	NA	NA	1	1	1	1	NA	NA	NA	NA	NA	0.105	0.105	0.105	0.105	NA	NA	NA	NA	NA	0.105	0.105	0.105	0.105	NA	NA	NA	NA	NA	0.1	0	0.17	0.07	0
936	6	coop	0	1	0.18	0.59	0	BR	1	1	1	1	1	NA	NA	NA	NA	1	1	1	1	1	NA	NA	NA	NA	0.105	0.105	0.105	0.105	0.105	NA	NA	NA	NA	0.105	0.105	0.105	0.105	0.105	NA	NA	NA	NA	0.1	0	0.17	0.07	0
937	7	coop	0	1	0.18	0.59	0	BR	1	1	1	1	1	1	NA	NA	NA	1	1	1	1	1	1	NA	NA	NA	0.105	0.105	0.105	0.105	0.105	0.105	NA	NA	NA	0.105	0.105	0.105	0.105	0.105	0.105	NA	NA	NA	0.1	0	0.17	0.07	0
938	8	coop	0	1	0.18	0.59	0	BR	1	1	1	1	1	1	1	NA	NA	1	1	1	1	1	1	1	NA	NA	0.105	0.105	0.105	0.105	0.105	0.105	0.105	NA	NA	0.105	0.105	0.105	0.105	0.105	0.105	0.105	NA	NA	0.1	0	0.17	0.07	0
939	9	defect	0	1	0.18	0.59	0	BR	1	1	1	1	1	1	1	1	NA	1	1	1	1	1	1	1	1	NA	0.105	0.105	0.105	0.105	0.105	0.105	0.105	0.105	NA	0.105	0.105	0.105	0.105	0.105	0.105	0.105	0.105	NA	0.1	0	0.17	0.07	0
940	10	defect	0	0	0.18	0.59	0	BR	0	1	1	1	1	1	1	1	1	0	1	1	1	1	1	1	1	1	0.075	0.105	0.105	0.105	0.105	0.105	0.105	0.105	0.105	0.075	0.105	0.105	0.105	0.105	0.105	0.105	0.105	0.105	0.1	0	0.17	0.07	0
941	1	coop	0	1	0.18	0.59	0	BR	NA	NA	NA	NA	NA	NA	NA	NA	NA	NA	NA	NA	NA	NA	NA	NA	NA	NA	NA	NA	NA	NA	NA	NA	NA	NA	NA	NA	NA	NA	NA	NA	NA	NA	NA	NA	0.1	0	0.17	0.07	0
942	2	coop	0	1	0.18	0.59	0	BR	1	NA	NA	NA	NA	NA	NA	NA	NA	1	NA	NA	NA	NA	NA	NA	NA	NA	0.105	NA	NA	NA	NA	NA	NA	NA	NA	0.105	NA	NA	NA	NA	NA	NA	NA	NA	0.1	0	0.17	0.07	0
943	3	coop	0	1	0.18	0.59	0	BR	1	1	NA	NA	NA	NA	NA	NA	NA	1	1	NA	NA	NA	NA	NA	NA	NA	0.105	0.105	NA	NA	NA	NA	NA	NA	NA	0.105	0.105	NA	NA	NA	NA	NA	NA	NA	0.1	0	0.17	0.07	0
944	4	coop	0	1	0.18	0.59	0	BR	1	1	1	NA	NA	NA	NA	NA	NA	1	1	1	NA	NA	NA	NA	NA	NA	0.105	0.105	0.105	NA	NA	NA	NA	NA	NA	0.105	0.105	0.105	NA	NA	NA	NA	NA	NA	0.1	0	0.17	0.07	0
945	5	coop	0	1	0.18	0.59	0	BR	1	1	1	1	NA	NA	NA	NA	NA	1	1	1	1	NA	NA	NA	NA	NA	0.105	0.105	0.105	0.105	NA	NA	NA	NA	NA	0.105	0.105	0.105	0.105	NA	NA	NA	NA	NA	0.1	0	0.17	0.07	0
946	6	coop	0	1	0.18	0.59	0	BR	1	1	1	1	1	NA	NA	NA	NA	1	1	1	1	1	NA	NA	NA	NA	0.105	0.105	0.105	0.105	0.105	NA	NA	NA	NA	0.105	0.105	0.105	0.105	0.105	NA	NA	NA	NA	0.1	0	0.17	0.07	0
947	7	coop	0	1	0.18	0.59	0	BR	1	1	1	1	1	1	NA	NA	NA	1	1	1	1	1	1	NA	NA	NA	0.105	0.105	0.105	0.105	0.105	0.105	NA	NA	NA	0.105	0.105	0.105	0.105	0.105	0.105	NA	NA	NA	0.1	0	0.17	0.07	0
948	8	defect	0	1	0.18	0.59	0	BR	1	1	1	1	1	1	1	NA	NA	1	1	1	1	1	1	1	NA	NA	0.105	0.105	0.105	0.105	0.105	0.105	0.105	NA	NA	0.105	0.105	0.105	0.105	0.105	0.105	0.105	NA	NA	0.1	0	0.17	0.07	0
949	9	defect	0	1	0.18	0.59	0	BR	0	1	1	1	1	1	1	1	NA	0	1	1	1	1	1	1	1	NA	0.075	0.105	0.105	0.105	0.105	0.105	0.105	0.105	NA	0.075	0.105	0.105	0.105	0.105	0.105	0.105	0.105	NA	0.1	0	0.17	0.07	0
950	10	defect	0	0	0.18	0.59	0	BR	0	0	1	1	1	1	1	1	1	0	0	1	1	1	1	1	1	1	0.075	0.075	0.105	0.105	0.105	0.105	0.105	0.105	0.105	0.075	0.075	0.105	0.105	0.105	0.105	0.105	0.105	0.105	0.1	0	0.17	0.07	0
951	1	coop	0	1	0.18	0.59	0	BR	NA	NA	NA	NA	NA	NA	NA	NA	NA	NA	NA	NA	NA	NA	NA	NA	NA	NA	NA	NA	NA	NA	NA	NA	NA	NA	NA	NA	NA	NA	NA	NA	NA	NA	NA	NA	0.1	0	0.17	0.07	0
952	2	defect	0	1	0.18	0.59	0	BR	1	NA	NA	NA	NA	NA	NA	NA	NA	0	NA	NA	NA	NA	NA	NA	NA	NA	0.005	NA	NA	NA	NA	NA	NA	NA	NA	0.175	NA	NA	NA	NA	NA	NA	NA	NA	0.1	0	0.17	0.07	0
953	3	defect	0	1	0.18	0.59	0	BR	0	1	NA	NA	NA	NA	NA	NA	NA	0	0	NA	NA	NA	NA	NA	NA	NA	0.075	0.005	NA	NA	NA	NA	NA	NA	NA	0.075	0.175	NA	NA	NA	NA	NA	NA	NA	0.1	0	0.17	0.07	0
954	4	defect	0	1	0.18	0.59	0	BR	0	0	1	NA	NA	NA	NA	NA	NA	0	0	0	NA	NA	NA	NA	NA	NA	0.075	0.075	0.005	NA	NA	NA	NA	NA	NA	0.075	0.075	0.175	NA	NA	NA	NA	NA	NA	0.1	0	0.17	0.07	0
955	5	defect	0	1	0.18	0.59	0	BR	0	0	0	1	NA	NA	NA	NA	NA	0	0	0	0	NA	NA	NA	NA	NA	0.075	0.075	0.075	0.005	NA	NA	NA	NA	NA	0.075	0.075	0.075	0.175	NA	NA	NA	NA	NA	0.1	0	0.17	0.07	0
956	6	defect	0	1	0.18	0.59	0	BR	0	0	0	0	1	NA	NA	NA	NA	0	0	0	0	0	NA	NA	NA	NA	0.075	0.075	0.075	0.075	0.005	NA	NA	NA	NA	0.075	0.075	0.075	0.075	0.175	NA	NA	NA	NA	0.1	0	0.17	0.07	0
957	7	defect	0	1	0.18	0.59	0	BR	0	0	0	0	0	1	NA	NA	NA	0	0	0	0	0	0	NA	NA	NA	0.075	0.075	0.075	0.075	0.075	0.005	NA	NA	NA	0.075	0.075	0.075	0.075	0.075	0.175	NA	NA	NA	0.1	0	0.17	0.07	0
958	8	defect	0	1	0.18	0.59	0	BR	0	0	0	0	0	0	1	NA	NA	0	0	0	0	0	0	0	NA	NA	0.075	0.075	0.075	0.075	0.075	0.075	0.005	NA	NA	0.075	0.075	0.075	0.075	0.075	0.075	0.175	NA	NA	0.1	0	0.17	0.07	0
959	9	defect	0	1	0.18	0.59	0	BR	0	0	0	0	0	0	0	1	NA	0	0	0	0	0	0	0	0	NA	0.075	0.075	0.075	0.075	0.075	0.075	0.075	0.005	NA	0.075	0.075	0.075	0.075	0.075	0.075	0.075	0.175	NA	0.1	0	0.17	0.07	0
960	10	defect	0	0	0.18	0.59	0	BR	0	0	0	0	0	0	0	0	1	0	0	0	0	0	0	0	0	0	0.075	0.075	0.075	0.075	0.075	0.075	0.075	0.075	0.005	0.075	0.075	0.075	0.075	0.075	0.075	0.075	0.075	0.175	0.1	0	0.17	0.07	0
961	1	coop	0	1	0.18	0.59	0	BR	NA	NA	NA	NA	NA	NA	NA	NA	NA	NA	NA	NA	NA	NA	NA	NA	NA	NA	NA	NA	NA	NA	NA	NA	NA	NA	NA	NA	NA	NA	NA	NA	NA	NA	NA	NA	0.1	0	0.17	0.07	0
962	2	coop	0	1	0.18	0.59	0	BR	1	NA	NA	NA	NA	NA	NA	NA	NA	1	NA	NA	NA	NA	NA	NA	NA	NA	0.105	NA	NA	NA	NA	NA	NA	NA	NA	0.105	NA	NA	NA	NA	NA	NA	NA	NA	0.1	0	0.17	0.07	0
963	3	coop	0	1	0.18	0.59	0	BR	1	1	NA	NA	NA	NA	NA	NA	NA	1	1	NA	NA	NA	NA	NA	NA	NA	0.105	0.105	NA	NA	NA	NA	NA	NA	NA	0.105	0.105	NA	NA	NA	NA	NA	NA	NA	0.1	0	0.17	0.07	0
964	4	coop	0	1	0.18	0.59	0	BR	1	1	1	NA	NA	NA	NA	NA	NA	1	1	1	NA	NA	NA	NA	NA	NA	0.105	0.105	0.105	NA	NA	NA	NA	NA	NA	0.105	0.105	0.105	NA	NA	NA	NA	NA	NA	0.1	0	0.17	0.07	0
965	5	coop	0	1	0.18	0.59	0	BR	1	1	1	1	NA	NA	NA	NA	NA	1	1	1	1	NA	NA	NA	NA	NA	0.105	0.105	0.105	0.105	NA	NA	NA	NA	NA	0.105	0.105	0.105	0.105	NA	NA	NA	NA	NA	0.1	0	0.17	0.07	0
966	6	coop	0	1	0.18	0.59	0	BR	1	1	1	1	1	NA	NA	NA	NA	1	1	1	1	1	NA	NA	NA	NA	0.105	0.105	0.105	0.105	0.105	NA	NA	NA	NA	0.105	0.105	0.105	0.105	0.105	NA	NA	NA	NA	0.1	0	0.17	0.07	0
967	7	coop	0	1	0.18	0.59	0	BR	1	1	1	1	1	1	NA	NA	NA	1	1	1	1	1	1	NA	NA	NA	0.105	0.105	0.105	0.105	0.105	0.105	NA	NA	NA	0.105	0.105	0.105	0.105	0.105	0.105	NA	NA	NA	0.1	0	0.17	0.07	0
968	8	defect	0	1	0.18	0.59	0	BR	1	1	1	1	1	1	1	NA	NA	1	1	1	1	1	1	1	NA	NA	0.105	0.105	0.105	0.105	0.105	0.105	0.105	NA	NA	0.105	0.105	0.105	0.105	0.105	0.105	0.105	NA	NA	0.1	0	0.17	0.07	0
969	9	defect	0	1	0.18	0.59	0	BR	0	1	1	1	1	1	1	1	NA	0	1	1	1	1	1	1	1	NA	0.075	0.105	0.105	0.105	0.105	0.105	0.105	0.105	NA	0.075	0.105	0.105	0.105	0.105	0.105	0.105	0.105	NA	0.1	0	0.17	0.07	0
970	10	defect	0	0	0.18	0.59	0	BR	0	0	1	1	1	1	1	1	1	0	0	1	1	1	1	1	1	1	0.075	0.075	0.105	0.105	0.105	0.105	0.105	0.105	0.105	0.075	0.075	0.105	0.105	0.105	0.105	0.105	0.105	0.105	0.1	0	0.17	0.07	0
971	1	coop	0	1	0.18	0.59	0	BR	NA	NA	NA	NA	NA	NA	NA	NA	NA	NA	NA	NA	NA	NA	NA	NA	NA	NA	NA	NA	NA	NA	NA	NA	NA	NA	NA	NA	NA	NA	NA	NA	NA	NA	NA	NA	0.1	0	0.17	0.07	0
972	2	coop	0	1	0.18	0.59	0	BR	1	NA	NA	NA	NA	NA	NA	NA	NA	1	NA	NA	NA	NA	NA	NA	NA	NA	0.105	NA	NA	NA	NA	NA	NA	NA	NA	0.105	NA	NA	NA	NA	NA	NA	NA	NA	0.1	0	0.17	0.07	0
973	3	coop	0	1	0.18	0.59	0	BR	1	1	NA	NA	NA	NA	NA	NA	NA	1	1	NA	NA	NA	NA	NA	NA	NA	0.105	0.105	NA	NA	NA	NA	NA	NA	NA	0.105	0.105	NA	NA	NA	NA	NA	NA	NA	0.1	0	0.17	0.07	0
974	4	coop	0	1	0.18	0.59	0	BR	1	1	1	NA	NA	NA	NA	NA	NA	1	1	1	NA	NA	NA	NA	NA	NA	0.105	0.105	0.105	NA	NA	NA	NA	NA	NA	0.105	0.105	0.105	NA	NA	NA	NA	NA	NA	0.1	0	0.17	0.07	0
975	5	coop	0	1	0.18	0.59	0	BR	1	1	1	1	NA	NA	NA	NA	NA	1	1	1	1	NA	NA	NA	NA	NA	0.105	0.105	0.105	0.105	NA	NA	NA	NA	NA	0.105	0.105	0.105	0.105	NA	NA	NA	NA	NA	0.1	0	0.17	0.07	0
976	6	coop	0	1	0.18	0.59	0	BR	1	1	1	1	1	NA	NA	NA	NA	1	1	1	1	1	NA	NA	NA	NA	0.105	0.105	0.105	0.105	0.105	NA	NA	NA	NA	0.105	0.105	0.105	0.105	0.105	NA	NA	NA	NA	0.1	0	0.17	0.07	0
977	7	coop	0	1	0.18	0.59	0	BR	1	1	1	1	1	1	NA	NA	NA	1	1	1	1	1	1	NA	NA	NA	0.105	0.105	0.105	0.105	0.105	0.105	NA	NA	NA	0.105	0.105	0.105	0.105	0.105	0.105	NA	NA	NA	0.1	0	0.17	0.07	0
978	8	defect	0	1	0.18	0.59	0	BR	1	1	1	1	1	1	1	NA	NA	1	1	1	1	1	1	1	NA	NA	0.105	0.105	0.105	0.105	0.105	0.105	0.105	NA	NA	0.105	0.105	0.105	0.105	0.105	0.105	0.105	NA	NA	0.1	0	0.17	0.07	0
979	9	defect	0	1	0.18	0.59	0	BR	0	1	1	1	1	1	1	1	NA	0	1	1	1	1	1	1	1	NA	0.075	0.105	0.105	0.105	0.105	0.105	0.105	0.105	NA	0.075	0.105	0.105	0.105	0.105	0.105	0.105	0.105	NA	0.1	0	0.17	0.07	0
980	10	defect	0	0	0.18	0.59	0	BR	0	0	1	1	1	1	1	1	1	0	0	1	1	1	1	1	1	1	0.075	0.075	0.105	0.105	0.105	0.105	0.105	0.105	0.105	0.075	0.075	0.105	0.105	0.105	0.105	0.105	0.105	0.105	0.1	0	0.17	0.07	0
981	1	coop	0	1	0.18	0.59	0	BR	NA	NA	NA	NA	NA	NA	NA	NA	NA	NA	NA	NA	NA	NA	NA	NA	NA	NA	NA	NA	NA	NA	NA	NA	NA	NA	NA	NA	NA	NA	NA	NA	NA	NA	NA	NA	0.1	0	0.17	0.07	0
982	2	coop	0	1	0.18	0.59	0	BR	1	NA	NA	NA	NA	NA	NA	NA	NA	1	NA	NA	NA	NA	NA	NA	NA	NA	0.105	NA	NA	NA	NA	NA	NA	NA	NA	0.105	NA	NA	NA	NA	NA	NA	NA	NA	0.1	0	0.17	0.07	0
983	3	coop	0	1	0.18	0.59	0	BR	1	1	NA	NA	NA	NA	NA	NA	NA	1	1	NA	NA	NA	NA	NA	NA	NA	0.105	0.105	NA	NA	NA	NA	NA	NA	NA	0.105	0.105	NA	NA	NA	NA	NA	NA	NA	0.1	0	0.17	0.07	0
984	4	coop	0	1	0.18	0.59	0	BR	1	1	1	NA	NA	NA	NA	NA	NA	1	1	1	NA	NA	NA	NA	NA	NA	0.105	0.105	0.105	NA	NA	NA	NA	NA	NA	0.105	0.105	0.105	NA	NA	NA	NA	NA	NA	0.1	0	0.17	0.07	0
985	5	coop	0	1	0.18	0.59	0	BR	1	1	1	1	NA	NA	NA	NA	NA	1	1	1	1	NA	NA	NA	NA	NA	0.105	0.105	0.105	0.105	NA	NA	NA	NA	NA	0.105	0.105	0.105	0.105	NA	NA	NA	NA	NA	0.1	0	0.17	0.07	0
986	6	coop	0	1	0.18	0.59	0	BR	1	1	1	1	1	NA	NA	NA	NA	1	1	1	1	1	NA	NA	NA	NA	0.105	0.105	0.105	0.105	0.105	NA	NA	NA	NA	0.105	0.105	0.105	0.105	0.105	NA	NA	NA	NA	0.1	0	0.17	0.07	0
987	7	coop	0	1	0.18	0.59	0	BR	1	1	1	1	1	1	NA	NA	NA	1	1	1	1	1	1	NA	NA	NA	0.105	0.105	0.105	0.105	0.105	0.105	NA	NA	NA	0.105	0.105	0.105	0.105	0.105	0.105	NA	NA	NA	0.1	0	0.17	0.07	0
988	8	coop	0	1	0.18	0.59	0	BR	1	1	1	1	1	1	1	NA	NA	1	1	1	1	1	1	1	NA	NA	0.105	0.105	0.105	0.105	0.105	0.105	0.105	NA	NA	0.105	0.105	0.105	0.105	0.105	0.105	0.105	NA	NA	0.1	0	0.17	0.07	0
989	9	coop	0	1	0.18	0.59	0	BR	1	1	1	1	1	1	1	1	NA	1	1	1	1	1	1	1	1	NA	0.105	0.105	0.105	0.105	0.105	0.105	0.105	0.105	NA	0.105	0.105	0.105	0.105	0.105	0.105	0.105	0.105	NA	0.1	0	0.17	0.07	0
990	10	defect	0	0	0.18	0.59	0	BR	1	1	1	1	1	1	1	1	1	0	1	1	1	1	1	1	1	1	0.005	0.105	0.105	0.105	0.105	0.105	0.105	0.105	0.105	0.175	0.105	0.105	0.105	0.105	0.105	0.105	0.105	0.105	0.1	0	0.17	0.07	0
991	1	coop	0	1	0.18	0.59	0	BR	NA	NA	NA	NA	NA	NA	NA	NA	NA	NA	NA	NA	NA	NA	NA	NA	NA	NA	NA	NA	NA	NA	NA	NA	NA	NA	NA	NA	NA	NA	NA	NA	NA	NA	NA	NA	0.1	0	0.17	0.07	0
992	2	coop	0	1	0.18	0.59	0	BR	1	NA	NA	NA	NA	NA	NA	NA	NA	1	NA	NA	NA	NA	NA	NA	NA	NA	0.105	NA	NA	NA	NA	NA	NA	NA	NA	0.105	NA	NA	NA	NA	NA	NA	NA	NA	0.1	0	0.17	0.07	0
993	3	coop	0	1	0.18	0.59	0	BR	1	1	NA	NA	NA	NA	NA	NA	NA	1	1	NA	NA	NA	NA	NA	NA	NA	0.105	0.105	NA	NA	NA	NA	NA	NA	NA	0.105	0.105	NA	NA	NA	NA	NA	NA	NA	0.1	0	0.17	0.07	0
994	4	coop	0	1	0.18	0.59	0	BR	1	1	1	NA	NA	NA	NA	NA	NA	1	1	1	NA	NA	NA	NA	NA	NA	0.105	0.105	0.105	NA	NA	NA	NA	NA	NA	0.105	0.105	0.105	NA	NA	NA	NA	NA	NA	0.1	0	0.17	0.07	0
995	5	coop	0	1	0.18	0.59	0	BR	1	1	1	1	NA	NA	NA	NA	NA	1	1	1	1	NA	NA	NA	NA	NA	0.105	0.105	0.105	0.105	NA	NA	NA	NA	NA	0.105	0.105	0.105	0.105	NA	NA	NA	NA	NA	0.1	0	0.17	0.07	0
996	6	defect	0	1	0.18	0.59	0	BR	1	1	1	1	1	NA	NA	NA	NA	1	1	1	1	1	NA	NA	NA	NA	0.105	0.105	0.105	0.105	0.105	NA	NA	NA	NA	0.105	0.105	0.105	0.105	0.105	NA	NA	NA	NA	0.1	0	0.17	0.07	0
997	7	defect	0	1	0.18	0.59	0	BR	0	1	1	1	1	1	NA	NA	NA	1	1	1	1	1	1	NA	NA	NA	0.175	0.105	0.105	0.105	0.105	0.105	NA	NA	NA	0.005	0.105	0.105	0.105	0.105	0.105	NA	NA	NA	0.1	0	0.17	0.07	0
998	8	coop	0	1	0.18	0.59	0	BR	0	0	1	1	1	1	1	NA	NA	0	1	1	1	1	1	1	NA	NA	0.075	0.175	0.105	0.105	0.105	0.105	0.105	NA	NA	0.075	0.005	0.105	0.105	0.105	0.105	0.105	NA	NA	0.1	0	0.17	0.07	0
999	9	defect	0	1	0.18	0.59	0	BR	1	0	0	1	1	1	1	1	NA	0	0	1	1	1	1	1	1	NA	0.005	0.075	0.175	0.105	0.105	0.105	0.105	0.105	NA	0.175	0.075	0.005	0.105	0.105	0.105	0.105	0.105	NA	0.1	0	0.17	0.07	0
1000	10	defect	0	0	0.18	0.59	0	BR	0	1	0	0	1	1	1	1	1	0	0	0	1	1	1	1	1	1	0.075	0.005	0.075	0.175	0.105	0.105	0.105	0.105	0.105	0.075	0.175	0.075	0.005	0.105	0.105	0.105	0.105	0.105	0.1	0	0.17	0.07	0
1001	1	coop	0	1	0.18	0.59	0	BR	NA	NA	NA	NA	NA	NA	NA	NA	NA	NA	NA	NA	NA	NA	NA	NA	NA	NA	NA	NA	NA	NA	NA	NA	NA	NA	NA	NA	NA	NA	NA	NA	NA	NA	NA	NA	0.1	0	0.17	0.07	0
1002	2	defect	0	1	0.18	0.59	0	BR	1	NA	NA	NA	NA	NA	NA	NA	NA	1	NA	NA	NA	NA	NA	NA	NA	NA	0.105	NA	NA	NA	NA	NA	NA	NA	NA	0.105	NA	NA	NA	NA	NA	NA	NA	NA	0.1	0	0.17	0.07	0
1003	3	defect	0	1	0.18	0.59	0	BR	0	1	NA	NA	NA	NA	NA	NA	NA	1	1	NA	NA	NA	NA	NA	NA	NA	0.175	0.105	NA	NA	NA	NA	NA	NA	NA	0.005	0.105	NA	NA	NA	NA	NA	NA	NA	0.1	0	0.17	0.07	0
1004	4	coop	0	1	0.18	0.59	0	BR	0	0	1	NA	NA	NA	NA	NA	NA	1	1	1	NA	NA	NA	NA	NA	NA	0.175	0.175	0.105	NA	NA	NA	NA	NA	NA	0.005	0.005	0.105	NA	NA	NA	NA	NA	NA	0.1	0	0.17	0.07	0
1005	5	coop	0	1	0.18	0.59	0	BR	1	0	0	1	NA	NA	NA	NA	NA	0	1	1	1	NA	NA	NA	NA	NA	0.005	0.175	0.175	0.105	NA	NA	NA	NA	NA	0.175	0.005	0.005	0.105	NA	NA	NA	NA	NA	0.1	0	0.17	0.07	0
1006	6	coop	0	1	0.18	0.59	0	BR	1	1	0	0	1	NA	NA	NA	NA	0	0	1	1	1	NA	NA	NA	NA	0.005	0.005	0.175	0.175	0.105	NA	NA	NA	NA	0.175	0.175	0.005	0.005	0.105	NA	NA	NA	NA	0.1	0	0.17	0.07	0
1007	7	defect	0	1	0.18	0.59	0	BR	1	1	1	0	0	1	NA	NA	NA	0	0	0	1	1	1	NA	NA	NA	0.005	0.005	0.005	0.175	0.175	0.105	NA	NA	NA	0.175	0.175	0.175	0.005	0.005	0.105	NA	NA	NA	0.1	0	0.17	0.07	0
1008	8	defect	0	1	0.18	0.59	0	BR	0	1	1	1	0	0	1	NA	NA	0	0	0	0	1	1	1	NA	NA	0.075	0.005	0.005	0.005	0.175	0.175	0.105	NA	NA	0.075	0.175	0.175	0.175	0.005	0.005	0.105	NA	NA	0.1	0	0.17	0.07	0
1009	9	defect	0	1	0.18	0.59	0	BR	0	0	1	1	1	0	0	1	NA	0	0	0	0	0	1	1	1	NA	0.075	0.075	0.005	0.005	0.005	0.175	0.175	0.105	NA	0.075	0.075	0.175	0.175	0.175	0.005	0.005	0.105	NA	0.1	0	0.17	0.07	0
1010	10	defect	0	0	0.18	0.59	0	BR	0	0	0	1	1	1	0	0	1	1	0	0	0	0	0	1	1	1	0.175	0.075	0.075	0.005	0.005	0.005	0.175	0.175	0.105	0.005	0.075	0.075	0.175	0.175	0.175	0.005	0.005	0.105	0.1	0	0.17	0.07	0
1011	1	coop	0	1	0.18	0.59	0	BR	NA	NA	NA	NA	NA	NA	NA	NA	NA	NA	NA	NA	NA	NA	NA	NA	NA	NA	NA	NA	NA	NA	NA	NA	NA	NA	NA	NA	NA	NA	NA	NA	NA	NA	NA	NA	0.1	0	0.17	0.07	0
1012	2	coop	0	1	0.18	0.59	0	BR	1	NA	NA	NA	NA	NA	NA	NA	NA	1	NA	NA	NA	NA	NA	NA	NA	NA	0.105	NA	NA	NA	NA	NA	NA	NA	NA	0.105	NA	NA	NA	NA	NA	NA	NA	NA	0.1	0	0.17	0.07	0
1013	3	coop	0	1	0.18	0.59	0	BR	1	1	NA	NA	NA	NA	NA	NA	NA	1	1	NA	NA	NA	NA	NA	NA	NA	0.105	0.105	NA	NA	NA	NA	NA	NA	NA	0.105	0.105	NA	NA	NA	NA	NA	NA	NA	0.1	0	0.17	0.07	0
1014	4	coop	0	1	0.18	0.59	0	BR	1	1	1	NA	NA	NA	NA	NA	NA	1	1	1	NA	NA	NA	NA	NA	NA	0.105	0.105	0.105	NA	NA	NA	NA	NA	NA	0.105	0.105	0.105	NA	NA	NA	NA	NA	NA	0.1	0	0.17	0.07	0
1015	5	coop	0	1	0.18	0.59	0	BR	1	1	1	1	NA	NA	NA	NA	NA	1	1	1	1	NA	NA	NA	NA	NA	0.105	0.105	0.105	0.105	NA	NA	NA	NA	NA	0.105	0.105	0.105	0.105	NA	NA	NA	NA	NA	0.1	0	0.17	0.07	0
1016	6	coop	0	1	0.18	0.59	0	BR	1	1	1	1	1	NA	NA	NA	NA	1	1	1	1	1	NA	NA	NA	NA	0.105	0.105	0.105	0.105	0.105	NA	NA	NA	NA	0.105	0.105	0.105	0.105	0.105	NA	NA	NA	NA	0.1	0	0.17	0.07	0
1017	7	coop	0	1	0.18	0.59	0	BR	1	1	1	1	1	1	NA	NA	NA	1	1	1	1	1	1	NA	NA	NA	0.105	0.105	0.105	0.105	0.105	0.105	NA	NA	NA	0.105	0.105	0.105	0.105	0.105	0.105	NA	NA	NA	0.1	0	0.17	0.07	0
1018	8	coop	0	1	0.18	0.59	0	BR	1	1	1	1	1	1	1	NA	NA	1	1	1	1	1	1	1	NA	NA	0.105	0.105	0.105	0.105	0.105	0.105	0.105	NA	NA	0.105	0.105	0.105	0.105	0.105	0.105	0.105	NA	NA	0.1	0	0.17	0.07	0
1019	9	coop	0	1	0.18	0.59	0	BR	1	1	1	1	1	1	1	1	NA	1	1	1	1	1	1	1	1	NA	0.105	0.105	0.105	0.105	0.105	0.105	0.105	0.105	NA	0.105	0.105	0.105	0.105	0.105	0.105	0.105	0.105	NA	0.1	0	0.17	0.07	0
1020	10	coop	0	0	0.18	0.59	0	BR	1	1	1	1	1	1	1	1	1	1	1	1	1	1	1	1	1	1	0.105	0.105	0.105	0.105	0.105	0.105	0.105	0.105	0.105	0.105	0.105	0.105	0.105	0.105	0.105	0.105	0.105	0.105	0.1	0	0.17	0.07	0
1021	1	defect	0	1	0.18	0.59	0	BR	NA	NA	NA	NA	NA	NA	NA	NA	NA	NA	NA	NA	NA	NA	NA	NA	NA	NA	NA	NA	NA	NA	NA	NA	NA	NA	NA	NA	NA	NA	NA	NA	NA	NA	NA	NA	0.1	0	0.17	0.07	0
1022	2	coop	0	1	0.18	0.59	0	BR	0	NA	NA	NA	NA	NA	NA	NA	NA	1	NA	NA	NA	NA	NA	NA	NA	NA	0.175	NA	NA	NA	NA	NA	NA	NA	NA	0.005	NA	NA	NA	NA	NA	NA	NA	NA	0.1	0	0.17	0.07	0
1023	3	coop	0	1	0.18	0.59	0	BR	1	0	NA	NA	NA	NA	NA	NA	NA	0	1	NA	NA	NA	NA	NA	NA	NA	0.005	0.175	NA	NA	NA	NA	NA	NA	NA	0.175	0.005	NA	NA	NA	NA	NA	NA	NA	0.1	0	0.17	0.07	0
1024	4	coop	0	1	0.18	0.59	0	BR	1	1	0	NA	NA	NA	NA	NA	NA	1	0	1	NA	NA	NA	NA	NA	NA	0.105	0.005	0.175	NA	NA	NA	NA	NA	NA	0.105	0.175	0.005	NA	NA	NA	NA	NA	NA	0.1	0	0.17	0.07	0
1025	5	coop	0	1	0.18	0.59	0	BR	1	1	1	0	NA	NA	NA	NA	NA	1	1	0	1	NA	NA	NA	NA	NA	0.105	0.105	0.005	0.175	NA	NA	NA	NA	NA	0.105	0.105	0.175	0.005	NA	NA	NA	NA	NA	0.1	0	0.17	0.07	0
1026	6	coop	0	1	0.18	0.59	0	BR	1	1	1	1	0	NA	NA	NA	NA	1	1	1	0	1	NA	NA	NA	NA	0.105	0.105	0.105	0.005	0.175	NA	NA	NA	NA	0.105	0.105	0.105	0.175	0.005	NA	NA	NA	NA	0.1	0	0.17	0.07	0
1027	7	coop	0	1	0.18	0.59	0	BR	1	1	1	1	1	0	NA	NA	NA	1	1	1	1	0	1	NA	NA	NA	0.105	0.105	0.105	0.105	0.005	0.175	NA	NA	NA	0.105	0.105	0.105	0.105	0.175	0.005	NA	NA	NA	0.1	0	0.17	0.07	0
1028	8	coop	0	1	0.18	0.59	0	BR	1	1	1	1	1	1	0	NA	NA	1	1	1	1	1	0	1	NA	NA	0.105	0.105	0.105	0.105	0.105	0.005	0.175	NA	NA	0.105	0.105	0.105	0.105	0.105	0.175	0.005	NA	NA	0.1	0	0.17	0.07	0
1029	9	defect	0	1	0.18	0.59	0	BR	1	1	1	1	1	1	1	0	NA	1	1	1	1	1	1	0	1	NA	0.105	0.105	0.105	0.105	0.105	0.105	0.005	0.175	NA	0.105	0.105	0.105	0.105	0.105	0.105	0.175	0.005	NA	0.1	0	0.17	0.07	0
1030	10	defect	0	0	0.18	0.59	0	BR	0	1	1	1	1	1	1	1	0	0	1	1	1	1	1	1	0	1	0.075	0.105	0.105	0.105	0.105	0.105	0.105	0.005	0.175	0.075	0.105	0.105	0.105	0.105	0.105	0.105	0.175	0.005	0.1	0	0.17	0.07	0
1031	1	coop	0	1	0.18	0.59	0	BR	NA	NA	NA	NA	NA	NA	NA	NA	NA	NA	NA	NA	NA	NA	NA	NA	NA	NA	NA	NA	NA	NA	NA	NA	NA	NA	NA	NA	NA	NA	NA	NA	NA	NA	NA	NA	0.1	0	0.17	0.07	0
1032	2	coop	0	1	0.18	0.59	0	BR	1	NA	NA	NA	NA	NA	NA	NA	NA	1	NA	NA	NA	NA	NA	NA	NA	NA	0.105	NA	NA	NA	NA	NA	NA	NA	NA	0.105	NA	NA	NA	NA	NA	NA	NA	NA	0.1	0	0.17	0.07	0
1033	3	coop	0	1	0.18	0.59	0	BR	1	1	NA	NA	NA	NA	NA	NA	NA	1	1	NA	NA	NA	NA	NA	NA	NA	0.105	0.105	NA	NA	NA	NA	NA	NA	NA	0.105	0.105	NA	NA	NA	NA	NA	NA	NA	0.1	0	0.17	0.07	0
1034	4	coop	0	1	0.18	0.59	0	BR	1	1	1	NA	NA	NA	NA	NA	NA	1	1	1	NA	NA	NA	NA	NA	NA	0.105	0.105	0.105	NA	NA	NA	NA	NA	NA	0.105	0.105	0.105	NA	NA	NA	NA	NA	NA	0.1	0	0.17	0.07	0
1035	5	coop	0	1	0.18	0.59	0	BR	1	1	1	1	NA	NA	NA	NA	NA	1	1	1	1	NA	NA	NA	NA	NA	0.105	0.105	0.105	0.105	NA	NA	NA	NA	NA	0.105	0.105	0.105	0.105	NA	NA	NA	NA	NA	0.1	0	0.17	0.07	0
1036	6	coop	0	1	0.18	0.59	0	BR	1	1	1	1	1	NA	NA	NA	NA	1	1	1	1	1	NA	NA	NA	NA	0.105	0.105	0.105	0.105	0.105	NA	NA	NA	NA	0.105	0.105	0.105	0.105	0.105	NA	NA	NA	NA	0.1	0	0.17	0.07	0
1037	7	coop	0	1	0.18	0.59	0	BR	1	1	1	1	1	1	NA	NA	NA	1	1	1	1	1	1	NA	NA	NA	0.105	0.105	0.105	0.105	0.105	0.105	NA	NA	NA	0.105	0.105	0.105	0.105	0.105	0.105	NA	NA	NA	0.1	0	0.17	0.07	0
1038	8	coop	0	1	0.18	0.59	0	BR	1	1	1	1	1	1	1	NA	NA	1	1	1	1	1	1	1	NA	NA	0.105	0.105	0.105	0.105	0.105	0.105	0.105	NA	NA	0.105	0.105	0.105	0.105	0.105	0.105	0.105	NA	NA	0.1	0	0.17	0.07	0
1039	9	defect	0	1	0.18	0.59	0	BR	1	1	1	1	1	1	1	1	NA	0	1	1	1	1	1	1	1	NA	0.005	0.105	0.105	0.105	0.105	0.105	0.105	0.105	NA	0.175	0.105	0.105	0.105	0.105	0.105	0.105	0.105	NA	0.1	0	0.17	0.07	0
1040	10	coop	0	0	0.18	0.59	0	BR	0	1	1	1	1	1	1	1	1	1	0	1	1	1	1	1	1	1	0.175	0.005	0.105	0.105	0.105	0.105	0.105	0.105	0.105	0.005	0.175	0.105	0.105	0.105	0.105	0.105	0.105	0.105	0.1	0	0.17	0.07	0
1041	1	coop	0	1	0.18	0.59	0	BR	NA	NA	NA	NA	NA	NA	NA	NA	NA	NA	NA	NA	NA	NA	NA	NA	NA	NA	NA	NA	NA	NA	NA	NA	NA	NA	NA	NA	NA	NA	NA	NA	NA	NA	NA	NA	0.1	0	0.17	0.07	0
1042	2	coop	0	1	0.18	0.59	0	BR	1	NA	NA	NA	NA	NA	NA	NA	NA	1	NA	NA	NA	NA	NA	NA	NA	NA	0.105	NA	NA	NA	NA	NA	NA	NA	NA	0.105	NA	NA	NA	NA	NA	NA	NA	NA	0.1	0	0.17	0.07	0
1043	3	coop	0	1	0.18	0.59	0	BR	1	1	NA	NA	NA	NA	NA	NA	NA	1	1	NA	NA	NA	NA	NA	NA	NA	0.105	0.105	NA	NA	NA	NA	NA	NA	NA	0.105	0.105	NA	NA	NA	NA	NA	NA	NA	0.1	0	0.17	0.07	0
1044	4	coop	0	1	0.18	0.59	0	BR	1	1	1	NA	NA	NA	NA	NA	NA	1	1	1	NA	NA	NA	NA	NA	NA	0.105	0.105	0.105	NA	NA	NA	NA	NA	NA	0.105	0.105	0.105	NA	NA	NA	NA	NA	NA	0.1	0	0.17	0.07	0
1045	5	coop	0	1	0.18	0.59	0	BR	1	1	1	1	NA	NA	NA	NA	NA	1	1	1	1	NA	NA	NA	NA	NA	0.105	0.105	0.105	0.105	NA	NA	NA	NA	NA	0.105	0.105	0.105	0.105	NA	NA	NA	NA	NA	0.1	0	0.17	0.07	0
1046	6	coop	0	1	0.18	0.59	0	BR	1	1	1	1	1	NA	NA	NA	NA	1	1	1	1	1	NA	NA	NA	NA	0.105	0.105	0.105	0.105	0.105	NA	NA	NA	NA	0.105	0.105	0.105	0.105	0.105	NA	NA	NA	NA	0.1	0	0.17	0.07	0
1047	7	coop	0	1	0.18	0.59	0	BR	1	1	1	1	1	1	NA	NA	NA	1	1	1	1	1	1	NA	NA	NA	0.105	0.105	0.105	0.105	0.105	0.105	NA	NA	NA	0.105	0.105	0.105	0.105	0.105	0.105	NA	NA	NA	0.1	0	0.17	0.07	0
1048	8	coop	0	1	0.18	0.59	0	BR	1	1	1	1	1	1	1	NA	NA	1	1	1	1	1	1	1	NA	NA	0.105	0.105	0.105	0.105	0.105	0.105	0.105	NA	NA	0.105	0.105	0.105	0.105	0.105	0.105	0.105	NA	NA	0.1	0	0.17	0.07	0
1049	9	coop	0	1	0.18	0.59	0	BR	1	1	1	1	1	1	1	1	NA	1	1	1	1	1	1	1	1	NA	0.105	0.105	0.105	0.105	0.105	0.105	0.105	0.105	NA	0.105	0.105	0.105	0.105	0.105	0.105	0.105	0.105	NA	0.1	0	0.17	0.07	0
1050	10	defect	0	0	0.18	0.59	0	BR	1	1	1	1	1	1	1	1	1	1	1	1	1	1	1	1	1	1	0.105	0.105	0.105	0.105	0.105	0.105	0.105	0.105	0.105	0.105	0.105	0.105	0.105	0.105	0.105	0.105	0.105	0.105	0.1	0	0.17	0.07	0
1051	1	coop	0	1	0.18	0.59	0	BR	NA	NA	NA	NA	NA	NA	NA	NA	NA	NA	NA	NA	NA	NA	NA	NA	NA	NA	NA	NA	NA	NA	NA	NA	NA	NA	NA	NA	NA	NA	NA	NA	NA	NA	NA	NA	0.1	0	0.17	0.07	0
1052	2	coop	0	1	0.18	0.59	0	BR	1	NA	NA	NA	NA	NA	NA	NA	NA	1	NA	NA	NA	NA	NA	NA	NA	NA	0.105	NA	NA	NA	NA	NA	NA	NA	NA	0.105	NA	NA	NA	NA	NA	NA	NA	NA	0.1	0	0.17	0.07	0
1053	3	coop	0	1	0.18	0.59	0	BR	1	1	NA	NA	NA	NA	NA	NA	NA	1	1	NA	NA	NA	NA	NA	NA	NA	0.105	0.105	NA	NA	NA	NA	NA	NA	NA	0.105	0.105	NA	NA	NA	NA	NA	NA	NA	0.1	0	0.17	0.07	0
1054	4	coop	0	1	0.18	0.59	0	BR	1	1	1	NA	NA	NA	NA	NA	NA	1	1	1	NA	NA	NA	NA	NA	NA	0.105	0.105	0.105	NA	NA	NA	NA	NA	NA	0.105	0.105	0.105	NA	NA	NA	NA	NA	NA	0.1	0	0.17	0.07	0
1055	5	coop	0	1	0.18	0.59	0	BR	1	1	1	1	NA	NA	NA	NA	NA	1	1	1	1	NA	NA	NA	NA	NA	0.105	0.105	0.105	0.105	NA	NA	NA	NA	NA	0.105	0.105	0.105	0.105	NA	NA	NA	NA	NA	0.1	0	0.17	0.07	0
1056	6	coop	0	1	0.18	0.59	0	BR	1	1	1	1	1	NA	NA	NA	NA	1	1	1	1	1	NA	NA	NA	NA	0.105	0.105	0.105	0.105	0.105	NA	NA	NA	NA	0.105	0.105	0.105	0.105	0.105	NA	NA	NA	NA	0.1	0	0.17	0.07	0
1057	7	coop	0	1	0.18	0.59	0	BR	1	1	1	1	1	1	NA	NA	NA	1	1	1	1	1	1	NA	NA	NA	0.105	0.105	0.105	0.105	0.105	0.105	NA	NA	NA	0.105	0.105	0.105	0.105	0.105	0.105	NA	NA	NA	0.1	0	0.17	0.07	0
1058	8	defect	0	1	0.18	0.59	0	BR	1	1	1	1	1	1	1	NA	NA	1	1	1	1	1	1	1	NA	NA	0.105	0.105	0.105	0.105	0.105	0.105	0.105	NA	NA	0.105	0.105	0.105	0.105	0.105	0.105	0.105	NA	NA	0.1	0	0.17	0.07	0
1059	9	defect	0	1	0.18	0.59	0	BR	0	1	1	1	1	1	1	1	NA	1	1	1	1	1	1	1	1	NA	0.175	0.105	0.105	0.105	0.105	0.105	0.105	0.105	NA	0.005	0.105	0.105	0.105	0.105	0.105	0.105	0.105	NA	0.1	0	0.17	0.07	0
1060	10	defect	0	0	0.18	0.59	0	BR	0	0	1	1	1	1	1	1	1	0	1	1	1	1	1	1	1	1	0.075	0.175	0.105	0.105	0.105	0.105	0.105	0.105	0.105	0.075	0.005	0.105	0.105	0.105	0.105	0.105	0.105	0.105	0.1	0	0.17	0.07	0
1061	1	coop	0	1	0.18	0.59	0	BR	NA	NA	NA	NA	NA	NA	NA	NA	NA	NA	NA	NA	NA	NA	NA	NA	NA	NA	NA	NA	NA	NA	NA	NA	NA	NA	NA	NA	NA	NA	NA	NA	NA	NA	NA	NA	0.1	0	0.17	0.07	0
1062	2	coop	0	1	0.18	0.59	0	BR	1	NA	NA	NA	NA	NA	NA	NA	NA	1	NA	NA	NA	NA	NA	NA	NA	NA	0.105	NA	NA	NA	NA	NA	NA	NA	NA	0.105	NA	NA	NA	NA	NA	NA	NA	NA	0.1	0	0.17	0.07	0
1063	3	coop	0	1	0.18	0.59	0	BR	1	1	NA	NA	NA	NA	NA	NA	NA	1	1	NA	NA	NA	NA	NA	NA	NA	0.105	0.105	NA	NA	NA	NA	NA	NA	NA	0.105	0.105	NA	NA	NA	NA	NA	NA	NA	0.1	0	0.17	0.07	0
1064	4	coop	0	1	0.18	0.59	0	BR	1	1	1	NA	NA	NA	NA	NA	NA	1	1	1	NA	NA	NA	NA	NA	NA	0.105	0.105	0.105	NA	NA	NA	NA	NA	NA	0.105	0.105	0.105	NA	NA	NA	NA	NA	NA	0.1	0	0.17	0.07	0
1065	5	coop	0	1	0.18	0.59	0	BR	1	1	1	1	NA	NA	NA	NA	NA	1	1	1	1	NA	NA	NA	NA	NA	0.105	0.105	0.105	0.105	NA	NA	NA	NA	NA	0.105	0.105	0.105	0.105	NA	NA	NA	NA	NA	0.1	0	0.17	0.07	0
1066	6	coop	0	1	0.18	0.59	0	BR	1	1	1	1	1	NA	NA	NA	NA	1	1	1	1	1	NA	NA	NA	NA	0.105	0.105	0.105	0.105	0.105	NA	NA	NA	NA	0.105	0.105	0.105	0.105	0.105	NA	NA	NA	NA	0.1	0	0.17	0.07	0
1067	7	defect	0	1	0.18	0.59	0	BR	1	1	1	1	1	1	NA	NA	NA	1	1	1	1	1	1	NA	NA	NA	0.105	0.105	0.105	0.105	0.105	0.105	NA	NA	NA	0.105	0.105	0.105	0.105	0.105	0.105	NA	NA	NA	0.1	0	0.17	0.07	0
1068	8	defect	0	1	0.18	0.59	0	BR	0	1	1	1	1	1	1	NA	NA	0	1	1	1	1	1	1	NA	NA	0.075	0.105	0.105	0.105	0.105	0.105	0.105	NA	NA	0.075	0.105	0.105	0.105	0.105	0.105	0.105	NA	NA	0.1	0	0.17	0.07	0
1069	9	defect	0	1	0.18	0.59	0	BR	0	0	1	1	1	1	1	1	NA	0	0	1	1	1	1	1	1	NA	0.075	0.075	0.105	0.105	0.105	0.105	0.105	0.105	NA	0.075	0.075	0.105	0.105	0.105	0.105	0.105	0.105	NA	0.1	0	0.17	0.07	0
1070	10	defect	0	0	0.18	0.59	0	BR	0	0	0	1	1	1	1	1	1	0	0	0	1	1	1	1	1	1	0.075	0.075	0.075	0.105	0.105	0.105	0.105	0.105	0.105	0.075	0.075	0.075	0.105	0.105	0.105	0.105	0.105	0.105	0.1	0	0.17	0.07	0
1071	1	coop	0	1	0.18	0.59	0	BR	NA	NA	NA	NA	NA	NA	NA	NA	NA	NA	NA	NA	NA	NA	NA	NA	NA	NA	NA	NA	NA	NA	NA	NA	NA	NA	NA	NA	NA	NA	NA	NA	NA	NA	NA	NA	0.1	0	0.17	0.07	0
1072	2	coop	0	1	0.18	0.59	0	BR	1	NA	NA	NA	NA	NA	NA	NA	NA	1	NA	NA	NA	NA	NA	NA	NA	NA	0.105	NA	NA	NA	NA	NA	NA	NA	NA	0.105	NA	NA	NA	NA	NA	NA	NA	NA	0.1	0	0.17	0.07	0
1073	3	coop	0	1	0.18	0.59	0	BR	1	1	NA	NA	NA	NA	NA	NA	NA	1	1	NA	NA	NA	NA	NA	NA	NA	0.105	0.105	NA	NA	NA	NA	NA	NA	NA	0.105	0.105	NA	NA	NA	NA	NA	NA	NA	0.1	0	0.17	0.07	0
1074	4	coop	0	1	0.18	0.59	0	BR	1	1	1	NA	NA	NA	NA	NA	NA	1	1	1	NA	NA	NA	NA	NA	NA	0.105	0.105	0.105	NA	NA	NA	NA	NA	NA	0.105	0.105	0.105	NA	NA	NA	NA	NA	NA	0.1	0	0.17	0.07	0
1075	5	coop	0	1	0.18	0.59	0	BR	1	1	1	1	NA	NA	NA	NA	NA	1	1	1	1	NA	NA	NA	NA	NA	0.105	0.105	0.105	0.105	NA	NA	NA	NA	NA	0.105	0.105	0.105	0.105	NA	NA	NA	NA	NA	0.1	0	0.17	0.07	0
1076	6	coop	0	1	0.18	0.59	0	BR	1	1	1	1	1	NA	NA	NA	NA	1	1	1	1	1	NA	NA	NA	NA	0.105	0.105	0.105	0.105	0.105	NA	NA	NA	NA	0.105	0.105	0.105	0.105	0.105	NA	NA	NA	NA	0.1	0	0.17	0.07	0
1077	7	coop	0	1	0.18	0.59	0	BR	1	1	1	1	1	1	NA	NA	NA	1	1	1	1	1	1	NA	NA	NA	0.105	0.105	0.105	0.105	0.105	0.105	NA	NA	NA	0.105	0.105	0.105	0.105	0.105	0.105	NA	NA	NA	0.1	0	0.17	0.07	0
1078	8	coop	0	1	0.18	0.59	0	BR	1	1	1	1	1	1	1	NA	NA	1	1	1	1	1	1	1	NA	NA	0.105	0.105	0.105	0.105	0.105	0.105	0.105	NA	NA	0.105	0.105	0.105	0.105	0.105	0.105	0.105	NA	NA	0.1	0	0.17	0.07	0
1079	9	defect	0	1	0.18	0.59	0	BR	1	1	1	1	1	1	1	1	NA	1	1	1	1	1	1	1	1	NA	0.105	0.105	0.105	0.105	0.105	0.105	0.105	0.105	NA	0.105	0.105	0.105	0.105	0.105	0.105	0.105	0.105	NA	0.1	0	0.17	0.07	0
1080	10	defect	0	0	0.18	0.59	0	BR	0	1	1	1	1	1	1	1	1	1	1	1	1	1	1	1	1	1	0.175	0.105	0.105	0.105	0.105	0.105	0.105	0.105	0.105	0.005	0.105	0.105	0.105	0.105	0.105	0.105	0.105	0.105	0.1	0	0.17	0.07	0
1081	1	coop	0	1	0.18	0.59	0	BR	NA	NA	NA	NA	NA	NA	NA	NA	NA	NA	NA	NA	NA	NA	NA	NA	NA	NA	NA	NA	NA	NA	NA	NA	NA	NA	NA	NA	NA	NA	NA	NA	NA	NA	NA	NA	0.1	0	0.17	0.07	0
1082	2	coop	0	1	0.18	0.59	0	BR	1	NA	NA	NA	NA	NA	NA	NA	NA	1	NA	NA	NA	NA	NA	NA	NA	NA	0.105	NA	NA	NA	NA	NA	NA	NA	NA	0.105	NA	NA	NA	NA	NA	NA	NA	NA	0.1	0	0.17	0.07	0
1083	3	coop	0	1	0.18	0.59	0	BR	1	1	NA	NA	NA	NA	NA	NA	NA	1	1	NA	NA	NA	NA	NA	NA	NA	0.105	0.105	NA	NA	NA	NA	NA	NA	NA	0.105	0.105	NA	NA	NA	NA	NA	NA	NA	0.1	0	0.17	0.07	0
1084	4	coop	0	1	0.18	0.59	0	BR	1	1	1	NA	NA	NA	NA	NA	NA	1	1	1	NA	NA	NA	NA	NA	NA	0.105	0.105	0.105	NA	NA	NA	NA	NA	NA	0.105	0.105	0.105	NA	NA	NA	NA	NA	NA	0.1	0	0.17	0.07	0
1085	5	coop	0	1	0.18	0.59	0	BR	1	1	1	1	NA	NA	NA	NA	NA	1	1	1	1	NA	NA	NA	NA	NA	0.105	0.105	0.105	0.105	NA	NA	NA	NA	NA	0.105	0.105	0.105	0.105	NA	NA	NA	NA	NA	0.1	0	0.17	0.07	0
1086	6	coop	0	1	0.18	0.59	0	BR	1	1	1	1	1	NA	NA	NA	NA	1	1	1	1	1	NA	NA	NA	NA	0.105	0.105	0.105	0.105	0.105	NA	NA	NA	NA	0.105	0.105	0.105	0.105	0.105	NA	NA	NA	NA	0.1	0	0.17	0.07	0
1087	7	coop	0	1	0.18	0.59	0	BR	1	1	1	1	1	1	NA	NA	NA	1	1	1	1	1	1	NA	NA	NA	0.105	0.105	0.105	0.105	0.105	0.105	NA	NA	NA	0.105	0.105	0.105	0.105	0.105	0.105	NA	NA	NA	0.1	0	0.17	0.07	0
1088	8	defect	0	1	0.18	0.59	0	BR	1	1	1	1	1	1	1	NA	NA	1	1	1	1	1	1	1	NA	NA	0.105	0.105	0.105	0.105	0.105	0.105	0.105	NA	NA	0.105	0.105	0.105	0.105	0.105	0.105	0.105	NA	NA	0.1	0	0.17	0.07	0
1089	9	defect	0	1	0.18	0.59	0	BR	0	1	1	1	1	1	1	1	NA	1	1	1	1	1	1	1	1	NA	0.175	0.105	0.105	0.105	0.105	0.105	0.105	0.105	NA	0.005	0.105	0.105	0.105	0.105	0.105	0.105	0.105	NA	0.1	0	0.17	0.07	0
1090	10	defect	0	0	0.18	0.59	0	BR	0	0	1	1	1	1	1	1	1	1	1	1	1	1	1	1	1	1	0.175	0.175	0.105	0.105	0.105	0.105	0.105	0.105	0.105	0.005	0.005	0.105	0.105	0.105	0.105	0.105	0.105	0.105	0.1	0	0.17	0.07	0
1091	1	coop	0	1	0.18	0.59	0	BR	NA	NA	NA	NA	NA	NA	NA	NA	NA	NA	NA	NA	NA	NA	NA	NA	NA	NA	NA	NA	NA	NA	NA	NA	NA	NA	NA	NA	NA	NA	NA	NA	NA	NA	NA	NA	0.1	0	0.17	0.07	0
1092	2	coop	0	1	0.18	0.59	0	BR	1	NA	NA	NA	NA	NA	NA	NA	NA	1	NA	NA	NA	NA	NA	NA	NA	NA	0.105	NA	NA	NA	NA	NA	NA	NA	NA	0.105	NA	NA	NA	NA	NA	NA	NA	NA	0.1	0	0.17	0.07	0
1093	3	defect	0	1	0.18	0.59	0	BR	1	1	NA	NA	NA	NA	NA	NA	NA	1	1	NA	NA	NA	NA	NA	NA	NA	0.105	0.105	NA	NA	NA	NA	NA	NA	NA	0.105	0.105	NA	NA	NA	NA	NA	NA	NA	0.1	0	0.17	0.07	0
1094	4	coop	0	1	0.18	0.59	0	BR	0	1	1	NA	NA	NA	NA	NA	NA	1	1	1	NA	NA	NA	NA	NA	NA	0.175	0.105	0.105	NA	NA	NA	NA	NA	NA	0.005	0.105	0.105	NA	NA	NA	NA	NA	NA	0.1	0	0.17	0.07	0
1095	5	coop	0	1	0.18	0.59	0	BR	1	0	1	1	NA	NA	NA	NA	NA	1	1	1	1	NA	NA	NA	NA	NA	0.105	0.175	0.105	0.105	NA	NA	NA	NA	NA	0.105	0.005	0.105	0.105	NA	NA	NA	NA	NA	0.1	0	0.17	0.07	0
1096	6	coop	0	1	0.18	0.59	0	BR	1	1	0	1	1	NA	NA	NA	NA	1	1	1	1	1	NA	NA	NA	NA	0.105	0.105	0.175	0.105	0.105	NA	NA	NA	NA	0.105	0.105	0.005	0.105	0.105	NA	NA	NA	NA	0.1	0	0.17	0.07	0
1097	7	coop	0	1	0.18	0.59	0	BR	1	1	1	0	1	1	NA	NA	NA	1	1	1	1	1	1	NA	NA	NA	0.105	0.105	0.105	0.175	0.105	0.105	NA	NA	NA	0.105	0.105	0.105	0.005	0.105	0.105	NA	NA	NA	0.1	0	0.17	0.07	0
1098	8	defect	0	1	0.18	0.59	0	BR	1	1	1	1	0	1	1	NA	NA	1	1	1	1	1	1	1	NA	NA	0.105	0.105	0.105	0.105	0.175	0.105	0.105	NA	NA	0.105	0.105	0.105	0.105	0.005	0.105	0.105	NA	NA	0.1	0	0.17	0.07	0
1099	9	defect	0	1	0.18	0.59	0	BR	0	1	1	1	1	0	1	1	NA	0	1	1	1	1	1	1	1	NA	0.075	0.105	0.105	0.105	0.105	0.175	0.105	0.105	NA	0.075	0.105	0.105	0.105	0.105	0.005	0.105	0.105	NA	0.1	0	0.17	0.07	0
1100	10	defect	0	0	0.18	0.59	0	BR	0	0	1	1	1	1	0	1	1	0	0	1	1	1	1	1	1	1	0.075	0.075	0.105	0.105	0.105	0.105	0.175	0.105	0.105	0.075	0.075	0.105	0.105	0.105	0.105	0.005	0.105	0.105	0.1	0	0.17	0.07	0
1101	1	coop	0	1	0.18	0.59	0	BR	NA	NA	NA	NA	NA	NA	NA	NA	NA	NA	NA	NA	NA	NA	NA	NA	NA	NA	NA	NA	NA	NA	NA	NA	NA	NA	NA	NA	NA	NA	NA	NA	NA	NA	NA	NA	0.1	0	0.17	0.07	0
1102	2	coop	0	1	0.18	0.59	0	BR	1	NA	NA	NA	NA	NA	NA	NA	NA	1	NA	NA	NA	NA	NA	NA	NA	NA	0.105	NA	NA	NA	NA	NA	NA	NA	NA	0.105	NA	NA	NA	NA	NA	NA	NA	NA	0.1	0	0.17	0.07	0
1103	3	coop	0	1	0.18	0.59	0	BR	1	1	NA	NA	NA	NA	NA	NA	NA	1	1	NA	NA	NA	NA	NA	NA	NA	0.105	0.105	NA	NA	NA	NA	NA	NA	NA	0.105	0.105	NA	NA	NA	NA	NA	NA	NA	0.1	0	0.17	0.07	0
1104	4	coop	0	1	0.18	0.59	0	BR	1	1	1	NA	NA	NA	NA	NA	NA	1	1	1	NA	NA	NA	NA	NA	NA	0.105	0.105	0.105	NA	NA	NA	NA	NA	NA	0.105	0.105	0.105	NA	NA	NA	NA	NA	NA	0.1	0	0.17	0.07	0
1105	5	coop	0	1	0.18	0.59	0	BR	1	1	1	1	NA	NA	NA	NA	NA	1	1	1	1	NA	NA	NA	NA	NA	0.105	0.105	0.105	0.105	NA	NA	NA	NA	NA	0.105	0.105	0.105	0.105	NA	NA	NA	NA	NA	0.1	0	0.17	0.07	0
1106	6	coop	0	1	0.18	0.59	0	BR	1	1	1	1	1	NA	NA	NA	NA	1	1	1	1	1	NA	NA	NA	NA	0.105	0.105	0.105	0.105	0.105	NA	NA	NA	NA	0.105	0.105	0.105	0.105	0.105	NA	NA	NA	NA	0.1	0	0.17	0.07	0
1107	7	coop	0	1	0.18	0.59	0	BR	1	1	1	1	1	1	NA	NA	NA	1	1	1	1	1	1	NA	NA	NA	0.105	0.105	0.105	0.105	0.105	0.105	NA	NA	NA	0.105	0.105	0.105	0.105	0.105	0.105	NA	NA	NA	0.1	0	0.17	0.07	0
1108	8	coop	0	1	0.18	0.59	0	BR	1	1	1	1	1	1	1	NA	NA	1	1	1	1	1	1	1	NA	NA	0.105	0.105	0.105	0.105	0.105	0.105	0.105	NA	NA	0.105	0.105	0.105	0.105	0.105	0.105	0.105	NA	NA	0.1	0	0.17	0.07	0
1109	9	coop	0	1	0.18	0.59	0	BR	1	1	1	1	1	1	1	1	NA	1	1	1	1	1	1	1	1	NA	0.105	0.105	0.105	0.105	0.105	0.105	0.105	0.105	NA	0.105	0.105	0.105	0.105	0.105	0.105	0.105	0.105	NA	0.1	0	0.17	0.07	0
1110	10	defect	0	0	0.18	0.59	0	BR	1	1	1	1	1	1	1	1	1	0	1	1	1	1	1	1	1	1	0.005	0.105	0.105	0.105	0.105	0.105	0.105	0.105	0.105	0.175	0.105	0.105	0.105	0.105	0.105	0.105	0.105	0.105	0.1	0	0.17	0.07	0
1111	1	coop	0	1	0.18	0.59	0	BR	NA	NA	NA	NA	NA	NA	NA	NA	NA	NA	NA	NA	NA	NA	NA	NA	NA	NA	NA	NA	NA	NA	NA	NA	NA	NA	NA	NA	NA	NA	NA	NA	NA	NA	NA	NA	0.1	0	0.17	0.07	0
1112	2	coop	0	1	0.18	0.59	0	BR	1	NA	NA	NA	NA	NA	NA	NA	NA	1	NA	NA	NA	NA	NA	NA	NA	NA	0.105	NA	NA	NA	NA	NA	NA	NA	NA	0.105	NA	NA	NA	NA	NA	NA	NA	NA	0.1	0	0.17	0.07	0
1113	3	coop	0	1	0.18	0.59	0	BR	1	1	NA	NA	NA	NA	NA	NA	NA	1	1	NA	NA	NA	NA	NA	NA	NA	0.105	0.105	NA	NA	NA	NA	NA	NA	NA	0.105	0.105	NA	NA	NA	NA	NA	NA	NA	0.1	0	0.17	0.07	0
1114	4	defect	0	1	0.18	0.59	0	BR	1	1	1	NA	NA	NA	NA	NA	NA	0	1	1	NA	NA	NA	NA	NA	NA	0.005	0.105	0.105	NA	NA	NA	NA	NA	NA	0.175	0.105	0.105	NA	NA	NA	NA	NA	NA	0.1	0	0.17	0.07	0
1115	5	defect	0	1	0.18	0.59	0	BR	0	1	1	1	NA	NA	NA	NA	NA	1	0	1	1	NA	NA	NA	NA	NA	0.175	0.005	0.105	0.105	NA	NA	NA	NA	NA	0.005	0.175	0.105	0.105	NA	NA	NA	NA	NA	0.1	0	0.17	0.07	0
1116	6	defect	0	1	0.18	0.59	0	BR	0	0	1	1	1	NA	NA	NA	NA	1	1	0	1	1	NA	NA	NA	NA	0.175	0.175	0.005	0.105	0.105	NA	NA	NA	NA	0.005	0.005	0.175	0.105	0.105	NA	NA	NA	NA	0.1	0	0.17	0.07	0
1117	7	defect	0	1	0.18	0.59	0	BR	0	0	0	1	1	1	NA	NA	NA	0	1	1	0	1	1	NA	NA	NA	0.075	0.175	0.175	0.005	0.105	0.105	NA	NA	NA	0.075	0.005	0.005	0.175	0.105	0.105	NA	NA	NA	0.1	0	0.17	0.07	0
1118	8	defect	0	1	0.18	0.59	0	BR	0	0	0	0	1	1	1	NA	NA	0	0	1	1	0	1	1	NA	NA	0.075	0.075	0.175	0.175	0.005	0.105	0.105	NA	NA	0.075	0.075	0.005	0.005	0.175	0.105	0.105	NA	NA	0.1	0	0.17	0.07	0
1119	9	defect	0	1	0.18	0.59	0	BR	0	0	0	0	0	1	1	1	NA	0	0	0	1	1	0	1	1	NA	0.075	0.075	0.075	0.175	0.175	0.005	0.105	0.105	NA	0.075	0.075	0.075	0.005	0.005	0.175	0.105	0.105	NA	0.1	0	0.17	0.07	0
1120	10	defect	0	0	0.18	0.59	0	BR	0	0	0	0	0	0	1	1	1	0	0	0	0	1	1	0	1	1	0.075	0.075	0.075	0.075	0.175	0.175	0.005	0.105	0.105	0.075	0.075	0.075	0.075	0.005	0.005	0.175	0.105	0.105	0.1	0	0.17	0.07	0
1121	1	defect	0	1	0.18	0.59	0	BR	NA	NA	NA	NA	NA	NA	NA	NA	NA	NA	NA	NA	NA	NA	NA	NA	NA	NA	NA	NA	NA	NA	NA	NA	NA	NA	NA	NA	NA	NA	NA	NA	NA	NA	NA	NA	0.1	0	0.17	0.07	0
1122	2	defect	0	1	0.18	0.59	0	BR	0	NA	NA	NA	NA	NA	NA	NA	NA	0	NA	NA	NA	NA	NA	NA	NA	NA	0.075	NA	NA	NA	NA	NA	NA	NA	NA	0.075	NA	NA	NA	NA	NA	NA	NA	NA	0.1	0	0.17	0.07	0
1123	3	coop	0	1	0.18	0.59	0	BR	0	0	NA	NA	NA	NA	NA	NA	NA	1	0	NA	NA	NA	NA	NA	NA	NA	0.175	0.075	NA	NA	NA	NA	NA	NA	NA	0.005	0.075	NA	NA	NA	NA	NA	NA	NA	0.1	0	0.17	0.07	0
1124	4	coop	0	1	0.18	0.59	0	BR	1	0	0	NA	NA	NA	NA	NA	NA	1	1	0	NA	NA	NA	NA	NA	NA	0.105	0.175	0.075	NA	NA	NA	NA	NA	NA	0.105	0.005	0.075	NA	NA	NA	NA	NA	NA	0.1	0	0.17	0.07	0
1125	5	coop	0	1	0.18	0.59	0	BR	1	1	0	0	NA	NA	NA	NA	NA	1	1	1	0	NA	NA	NA	NA	NA	0.105	0.105	0.175	0.075	NA	NA	NA	NA	NA	0.105	0.105	0.005	0.075	NA	NA	NA	NA	NA	0.1	0	0.17	0.07	0
1126	6	coop	0	1	0.18	0.59	0	BR	1	1	1	0	0	NA	NA	NA	NA	1	1	1	1	0	NA	NA	NA	NA	0.105	0.105	0.105	0.175	0.075	NA	NA	NA	NA	0.105	0.105	0.105	0.005	0.075	NA	NA	NA	NA	0.1	0	0.17	0.07	0
1127	7	coop	0	1	0.18	0.59	0	BR	1	1	1	1	0	0	NA	NA	NA	1	1	1	1	1	0	NA	NA	NA	0.105	0.105	0.105	0.105	0.175	0.075	NA	NA	NA	0.105	0.105	0.105	0.105	0.005	0.075	NA	NA	NA	0.1	0	0.17	0.07	0
1128	8	coop	0	1	0.18	0.59	0	BR	1	1	1	1	1	0	0	NA	NA	1	1	1	1	1	1	0	NA	NA	0.105	0.105	0.105	0.105	0.105	0.175	0.075	NA	NA	0.105	0.105	0.105	0.105	0.105	0.005	0.075	NA	NA	0.1	0	0.17	0.07	0
1129	9	defect	0	1	0.18	0.59	0	BR	1	1	1	1	1	1	0	0	NA	1	1	1	1	1	1	1	0	NA	0.105	0.105	0.105	0.105	0.105	0.105	0.175	0.075	NA	0.105	0.105	0.105	0.105	0.105	0.105	0.005	0.075	NA	0.1	0	0.17	0.07	0
1130	10	defect	0	0	0.18	0.59	0	BR	0	1	1	1	1	1	1	0	0	1	1	1	1	1	1	1	1	0	0.175	0.105	0.105	0.105	0.105	0.105	0.105	0.175	0.075	0.005	0.105	0.105	0.105	0.105	0.105	0.105	0.005	0.075	0.1	0	0.17	0.07	0
1131	1	defect	0	1	0.18	0.59	0	BR	NA	NA	NA	NA	NA	NA	NA	NA	NA	NA	NA	NA	NA	NA	NA	NA	NA	NA	NA	NA	NA	NA	NA	NA	NA	NA	NA	NA	NA	NA	NA	NA	NA	NA	NA	NA	0.1	0	0.17	0.07	0
1132	2	defect	0	1	0.18	0.59	0	BR	0	NA	NA	NA	NA	NA	NA	NA	NA	0	NA	NA	NA	NA	NA	NA	NA	NA	0.075	NA	NA	NA	NA	NA	NA	NA	NA	0.075	NA	NA	NA	NA	NA	NA	NA	NA	0.1	0	0.17	0.07	0
1133	3	coop	0	1	0.18	0.59	0	BR	0	0	NA	NA	NA	NA	NA	NA	NA	1	0	NA	NA	NA	NA	NA	NA	NA	0.175	0.075	NA	NA	NA	NA	NA	NA	NA	0.005	0.075	NA	NA	NA	NA	NA	NA	NA	0.1	0	0.17	0.07	0
1134	4	coop	0	1	0.18	0.59	0	BR	1	0	0	NA	NA	NA	NA	NA	NA	0	1	0	NA	NA	NA	NA	NA	NA	0.005	0.175	0.075	NA	NA	NA	NA	NA	NA	0.175	0.005	0.075	NA	NA	NA	NA	NA	NA	0.1	0	0.17	0.07	0
1135	5	coop	0	1	0.18	0.59	0	BR	1	1	0	0	NA	NA	NA	NA	NA	1	0	1	0	NA	NA	NA	NA	NA	0.105	0.005	0.175	0.075	NA	NA	NA	NA	NA	0.105	0.175	0.005	0.075	NA	NA	NA	NA	NA	0.1	0	0.17	0.07	0
1136	6	coop	0	1	0.18	0.59	0	BR	1	1	1	0	0	NA	NA	NA	NA	1	1	0	1	0	NA	NA	NA	NA	0.105	0.105	0.005	0.175	0.075	NA	NA	NA	NA	0.105	0.105	0.175	0.005	0.075	NA	NA	NA	NA	0.1	0	0.17	0.07	0
1137	7	coop	0	1	0.18	0.59	0	BR	1	1	1	1	0	0	NA	NA	NA	1	1	1	0	1	0	NA	NA	NA	0.105	0.105	0.105	0.005	0.175	0.075	NA	NA	NA	0.105	0.105	0.105	0.175	0.005	0.075	NA	NA	NA	0.1	0	0.17	0.07	0
1138	8	coop	0	1	0.18	0.59	0	BR	1	1	1	1	1	0	0	NA	NA	1	1	1	1	0	1	0	NA	NA	0.105	0.105	0.105	0.105	0.005	0.175	0.075	NA	NA	0.105	0.105	0.105	0.105	0.175	0.005	0.075	NA	NA	0.1	0	0.17	0.07	0
1139	9	defect	0	1	0.18	0.59	0	BR	1	1	1	1	1	1	0	0	NA	0	1	1	1	1	0	1	0	NA	0.005	0.105	0.105	0.105	0.105	0.005	0.175	0.075	NA	0.175	0.105	0.105	0.105	0.105	0.175	0.005	0.075	NA	0.1	0	0.17	0.07	0
1140	10	defect	0	0	0.18	0.59	0	BR	0	1	1	1	1	1	1	0	0	0	0	1	1	1	1	0	1	0	0.075	0.005	0.105	0.105	0.105	0.105	0.005	0.175	0.075	0.075	0.175	0.105	0.105	0.105	0.105	0.175	0.005	0.075	0.1	0	0.17	0.07	0
1141	1	coop	0	1	0.18	0.59	0	BR	NA	NA	NA	NA	NA	NA	NA	NA	NA	NA	NA	NA	NA	NA	NA	NA	NA	NA	NA	NA	NA	NA	NA	NA	NA	NA	NA	NA	NA	NA	NA	NA	NA	NA	NA	NA	0.1	0	0.17	0.07	0
1142	2	coop	0	1	0.18	0.59	0	BR	1	NA	NA	NA	NA	NA	NA	NA	NA	1	NA	NA	NA	NA	NA	NA	NA	NA	0.105	NA	NA	NA	NA	NA	NA	NA	NA	0.105	NA	NA	NA	NA	NA	NA	NA	NA	0.1	0	0.17	0.07	0
1143	3	coop	0	1	0.18	0.59	0	BR	1	1	NA	NA	NA	NA	NA	NA	NA	1	1	NA	NA	NA	NA	NA	NA	NA	0.105	0.105	NA	NA	NA	NA	NA	NA	NA	0.105	0.105	NA	NA	NA	NA	NA	NA	NA	0.1	0	0.17	0.07	0
1144	4	coop	0	1	0.18	0.59	0	BR	1	1	1	NA	NA	NA	NA	NA	NA	1	1	1	NA	NA	NA	NA	NA	NA	0.105	0.105	0.105	NA	NA	NA	NA	NA	NA	0.105	0.105	0.105	NA	NA	NA	NA	NA	NA	0.1	0	0.17	0.07	0
1145	5	coop	0	1	0.18	0.59	0	BR	1	1	1	1	NA	NA	NA	NA	NA	1	1	1	1	NA	NA	NA	NA	NA	0.105	0.105	0.105	0.105	NA	NA	NA	NA	NA	0.105	0.105	0.105	0.105	NA	NA	NA	NA	NA	0.1	0	0.17	0.07	0
1146	6	coop	0	1	0.18	0.59	0	BR	1	1	1	1	1	NA	NA	NA	NA	1	1	1	1	1	NA	NA	NA	NA	0.105	0.105	0.105	0.105	0.105	NA	NA	NA	NA	0.105	0.105	0.105	0.105	0.105	NA	NA	NA	NA	0.1	0	0.17	0.07	0
1147	7	coop	0	1	0.18	0.59	0	BR	1	1	1	1	1	1	NA	NA	NA	1	1	1	1	1	1	NA	NA	NA	0.105	0.105	0.105	0.105	0.105	0.105	NA	NA	NA	0.105	0.105	0.105	0.105	0.105	0.105	NA	NA	NA	0.1	0	0.17	0.07	0
1148	8	coop	0	1	0.18	0.59	0	BR	1	1	1	1	1	1	1	NA	NA	1	1	1	1	1	1	1	NA	NA	0.105	0.105	0.105	0.105	0.105	0.105	0.105	NA	NA	0.105	0.105	0.105	0.105	0.105	0.105	0.105	NA	NA	0.1	0	0.17	0.07	0
1149	9	defect	0	1	0.18	0.59	0	BR	1	1	1	1	1	1	1	1	NA	1	1	1	1	1	1	1	1	NA	0.105	0.105	0.105	0.105	0.105	0.105	0.105	0.105	NA	0.105	0.105	0.105	0.105	0.105	0.105	0.105	0.105	NA	0.1	0	0.17	0.07	0
1150	10	defect	0	0	0.18	0.59	0	BR	0	1	1	1	1	1	1	1	1	1	1	1	1	1	1	1	1	1	0.175	0.105	0.105	0.105	0.105	0.105	0.105	0.105	0.105	0.005	0.105	0.105	0.105	0.105	0.105	0.105	0.105	0.105	0.1	0	0.17	0.07	0
1151	1	coop	0	1	0.18	0.59	0	BR	NA	NA	NA	NA	NA	NA	NA	NA	NA	NA	NA	NA	NA	NA	NA	NA	NA	NA	NA	NA	NA	NA	NA	NA	NA	NA	NA	NA	NA	NA	NA	NA	NA	NA	NA	NA	0.1	0	0.17	0.07	0
1152	2	coop	0	1	0.18	0.59	0	BR	1	NA	NA	NA	NA	NA	NA	NA	NA	1	NA	NA	NA	NA	NA	NA	NA	NA	0.105	NA	NA	NA	NA	NA	NA	NA	NA	0.105	NA	NA	NA	NA	NA	NA	NA	NA	0.1	0	0.17	0.07	0
1153	3	coop	0	1	0.18	0.59	0	BR	1	1	NA	NA	NA	NA	NA	NA	NA	1	1	NA	NA	NA	NA	NA	NA	NA	0.105	0.105	NA	NA	NA	NA	NA	NA	NA	0.105	0.105	NA	NA	NA	NA	NA	NA	NA	0.1	0	0.17	0.07	0
1154	4	coop	0	1	0.18	0.59	0	BR	1	1	1	NA	NA	NA	NA	NA	NA	1	1	1	NA	NA	NA	NA	NA	NA	0.105	0.105	0.105	NA	NA	NA	NA	NA	NA	0.105	0.105	0.105	NA	NA	NA	NA	NA	NA	0.1	0	0.17	0.07	0
1155	5	coop	0	1	0.18	0.59	0	BR	1	1	1	1	NA	NA	NA	NA	NA	1	1	1	1	NA	NA	NA	NA	NA	0.105	0.105	0.105	0.105	NA	NA	NA	NA	NA	0.105	0.105	0.105	0.105	NA	NA	NA	NA	NA	0.1	0	0.17	0.07	0
1156	6	coop	0	1	0.18	0.59	0	BR	1	1	1	1	1	NA	NA	NA	NA	1	1	1	1	1	NA	NA	NA	NA	0.105	0.105	0.105	0.105	0.105	NA	NA	NA	NA	0.105	0.105	0.105	0.105	0.105	NA	NA	NA	NA	0.1	0	0.17	0.07	0
1157	7	coop	0	1	0.18	0.59	0	BR	1	1	1	1	1	1	NA	NA	NA	1	1	1	1	1	1	NA	NA	NA	0.105	0.105	0.105	0.105	0.105	0.105	NA	NA	NA	0.105	0.105	0.105	0.105	0.105	0.105	NA	NA	NA	0.1	0	0.17	0.07	0
1158	8	defect	0	1	0.18	0.59	0	BR	1	1	1	1	1	1	1	NA	NA	1	1	1	1	1	1	1	NA	NA	0.105	0.105	0.105	0.105	0.105	0.105	0.105	NA	NA	0.105	0.105	0.105	0.105	0.105	0.105	0.105	NA	NA	0.1	0	0.17	0.07	0
1159	9	defect	0	1	0.18	0.59	0	BR	0	1	1	1	1	1	1	1	NA	1	1	1	1	1	1	1	1	NA	0.175	0.105	0.105	0.105	0.105	0.105	0.105	0.105	NA	0.005	0.105	0.105	0.105	0.105	0.105	0.105	0.105	NA	0.1	0	0.17	0.07	0
1160	10	defect	0	0	0.18	0.59	0	BR	0	0	1	1	1	1	1	1	1	0	1	1	1	1	1	1	1	1	0.075	0.175	0.105	0.105	0.105	0.105	0.105	0.105	0.105	0.075	0.005	0.105	0.105	0.105	0.105	0.105	0.105	0.105	0.1	0	0.17	0.07	0
1161	1	coop	0	1	0.18	0.59	0	BR	NA	NA	NA	NA	NA	NA	NA	NA	NA	NA	NA	NA	NA	NA	NA	NA	NA	NA	NA	NA	NA	NA	NA	NA	NA	NA	NA	NA	NA	NA	NA	NA	NA	NA	NA	NA	0.1	0	0.17	0.07	0
1162	2	coop	0	1	0.18	0.59	0	BR	1	NA	NA	NA	NA	NA	NA	NA	NA	1	NA	NA	NA	NA	NA	NA	NA	NA	0.105	NA	NA	NA	NA	NA	NA	NA	NA	0.105	NA	NA	NA	NA	NA	NA	NA	NA	0.1	0	0.17	0.07	0
1163	3	coop	0	1	0.18	0.59	0	BR	1	1	NA	NA	NA	NA	NA	NA	NA	1	1	NA	NA	NA	NA	NA	NA	NA	0.105	0.105	NA	NA	NA	NA	NA	NA	NA	0.105	0.105	NA	NA	NA	NA	NA	NA	NA	0.1	0	0.17	0.07	0
1164	4	coop	0	1	0.18	0.59	0	BR	1	1	1	NA	NA	NA	NA	NA	NA	1	1	1	NA	NA	NA	NA	NA	NA	0.105	0.105	0.105	NA	NA	NA	NA	NA	NA	0.105	0.105	0.105	NA	NA	NA	NA	NA	NA	0.1	0	0.17	0.07	0
1165	5	coop	0	1	0.18	0.59	0	BR	1	1	1	1	NA	NA	NA	NA	NA	1	1	1	1	NA	NA	NA	NA	NA	0.105	0.105	0.105	0.105	NA	NA	NA	NA	NA	0.105	0.105	0.105	0.105	NA	NA	NA	NA	NA	0.1	0	0.17	0.07	0
1166	6	coop	0	1	0.18	0.59	0	BR	1	1	1	1	1	NA	NA	NA	NA	1	1	1	1	1	NA	NA	NA	NA	0.105	0.105	0.105	0.105	0.105	NA	NA	NA	NA	0.105	0.105	0.105	0.105	0.105	NA	NA	NA	NA	0.1	0	0.17	0.07	0
1167	7	defect	0	1	0.18	0.59	0	BR	1	1	1	1	1	1	NA	NA	NA	1	1	1	1	1	1	NA	NA	NA	0.105	0.105	0.105	0.105	0.105	0.105	NA	NA	NA	0.105	0.105	0.105	0.105	0.105	0.105	NA	NA	NA	0.1	0	0.17	0.07	0
1168	8	defect	0	1	0.18	0.59	0	BR	0	1	1	1	1	1	1	NA	NA	1	1	1	1	1	1	1	NA	NA	0.175	0.105	0.105	0.105	0.105	0.105	0.105	NA	NA	0.005	0.105	0.105	0.105	0.105	0.105	0.105	NA	NA	0.1	0	0.17	0.07	0
1169	9	defect	0	1	0.18	0.59	0	BR	0	0	1	1	1	1	1	1	NA	0	1	1	1	1	1	1	1	NA	0.075	0.175	0.105	0.105	0.105	0.105	0.105	0.105	NA	0.075	0.005	0.105	0.105	0.105	0.105	0.105	0.105	NA	0.1	0	0.17	0.07	0
1170	10	defect	0	0	0.18	0.59	0	BR	0	0	0	1	1	1	1	1	1	0	0	1	1	1	1	1	1	1	0.075	0.075	0.175	0.105	0.105	0.105	0.105	0.105	0.105	0.075	0.075	0.005	0.105	0.105	0.105	0.105	0.105	0.105	0.1	0	0.17	0.07	0
1171	1	coop	0	1	0.18	0.59	0	BR	NA	NA	NA	NA	NA	NA	NA	NA	NA	NA	NA	NA	NA	NA	NA	NA	NA	NA	NA	NA	NA	NA	NA	NA	NA	NA	NA	NA	NA	NA	NA	NA	NA	NA	NA	NA	0.1	0	0.17	0.07	0
1172	2	coop	0	1	0.18	0.59	0	BR	1	NA	NA	NA	NA	NA	NA	NA	NA	1	NA	NA	NA	NA	NA	NA	NA	NA	0.105	NA	NA	NA	NA	NA	NA	NA	NA	0.105	NA	NA	NA	NA	NA	NA	NA	NA	0.1	0	0.17	0.07	0
1173	3	coop	0	1	0.18	0.59	0	BR	1	1	NA	NA	NA	NA	NA	NA	NA	1	1	NA	NA	NA	NA	NA	NA	NA	0.105	0.105	NA	NA	NA	NA	NA	NA	NA	0.105	0.105	NA	NA	NA	NA	NA	NA	NA	0.1	0	0.17	0.07	0
1174	4	coop	0	1	0.18	0.59	0	BR	1	1	1	NA	NA	NA	NA	NA	NA	1	1	1	NA	NA	NA	NA	NA	NA	0.105	0.105	0.105	NA	NA	NA	NA	NA	NA	0.105	0.105	0.105	NA	NA	NA	NA	NA	NA	0.1	0	0.17	0.07	0
1175	5	coop	0	1	0.18	0.59	0	BR	1	1	1	1	NA	NA	NA	NA	NA	1	1	1	1	NA	NA	NA	NA	NA	0.105	0.105	0.105	0.105	NA	NA	NA	NA	NA	0.105	0.105	0.105	0.105	NA	NA	NA	NA	NA	0.1	0	0.17	0.07	0
1176	6	coop	0	1	0.18	0.59	0	BR	1	1	1	1	1	NA	NA	NA	NA	1	1	1	1	1	NA	NA	NA	NA	0.105	0.105	0.105	0.105	0.105	NA	NA	NA	NA	0.105	0.105	0.105	0.105	0.105	NA	NA	NA	NA	0.1	0	0.17	0.07	0
1177	7	coop	0	1	0.18	0.59	0	BR	1	1	1	1	1	1	NA	NA	NA	1	1	1	1	1	1	NA	NA	NA	0.105	0.105	0.105	0.105	0.105	0.105	NA	NA	NA	0.105	0.105	0.105	0.105	0.105	0.105	NA	NA	NA	0.1	0	0.17	0.07	0
1178	8	coop	0	1	0.18	0.59	0	BR	1	1	1	1	1	1	1	NA	NA	1	1	1	1	1	1	1	NA	NA	0.105	0.105	0.105	0.105	0.105	0.105	0.105	NA	NA	0.105	0.105	0.105	0.105	0.105	0.105	0.105	NA	NA	0.1	0	0.17	0.07	0
1179	9	defect	0	1	0.18	0.59	0	BR	1	1	1	1	1	1	1	1	NA	0	1	1	1	1	1	1	1	NA	0.005	0.105	0.105	0.105	0.105	0.105	0.105	0.105	NA	0.175	0.105	0.105	0.105	0.105	0.105	0.105	0.105	NA	0.1	0	0.17	0.07	0
1180	10	defect	0	0	0.18	0.59	0	BR	0	1	1	1	1	1	1	1	1	0	0	1	1	1	1	1	1	1	0.075	0.005	0.105	0.105	0.105	0.105	0.105	0.105	0.105	0.075	0.175	0.105	0.105	0.105	0.105	0.105	0.105	0.105	0.1	0	0.17	0.07	0
1181	1	coop	0	1	0.18	0.59	0	BR	NA	NA	NA	NA	NA	NA	NA	NA	NA	NA	NA	NA	NA	NA	NA	NA	NA	NA	NA	NA	NA	NA	NA	NA	NA	NA	NA	NA	NA	NA	NA	NA	NA	NA	NA	NA	0.1	0	0.17	0.07	0
1182	2	defect	0	1	0.18	0.59	0	BR	1	NA	NA	NA	NA	NA	NA	NA	NA	0	NA	NA	NA	NA	NA	NA	NA	NA	0.005	NA	NA	NA	NA	NA	NA	NA	NA	0.175	NA	NA	NA	NA	NA	NA	NA	NA	0.1	0	0.17	0.07	0
1183	3	defect	0	1	0.18	0.59	0	BR	0	1	NA	NA	NA	NA	NA	NA	NA	0	0	NA	NA	NA	NA	NA	NA	NA	0.075	0.005	NA	NA	NA	NA	NA	NA	NA	0.075	0.175	NA	NA	NA	NA	NA	NA	NA	0.1	0	0.17	0.07	0
1184	4	defect	0	1	0.18	0.59	0	BR	0	0	1	NA	NA	NA	NA	NA	NA	0	0	0	NA	NA	NA	NA	NA	NA	0.075	0.075	0.005	NA	NA	NA	NA	NA	NA	0.075	0.075	0.175	NA	NA	NA	NA	NA	NA	0.1	0	0.17	0.07	0
1185	5	defect	0	1	0.18	0.59	0	BR	0	0	0	1	NA	NA	NA	NA	NA	0	0	0	0	NA	NA	NA	NA	NA	0.075	0.075	0.075	0.005	NA	NA	NA	NA	NA	0.075	0.075	0.075	0.175	NA	NA	NA	NA	NA	0.1	0	0.17	0.07	0
1186	6	defect	0	1	0.18	0.59	0	BR	0	0	0	0	1	NA	NA	NA	NA	0	0	0	0	0	NA	NA	NA	NA	0.075	0.075	0.075	0.075	0.005	NA	NA	NA	NA	0.075	0.075	0.075	0.075	0.175	NA	NA	NA	NA	0.1	0	0.17	0.07	0
1187	7	defect	0	1	0.18	0.59	0	BR	0	0	0	0	0	1	NA	NA	NA	0	0	0	0	0	0	NA	NA	NA	0.075	0.075	0.075	0.075	0.075	0.005	NA	NA	NA	0.075	0.075	0.075	0.075	0.075	0.175	NA	NA	NA	0.1	0	0.17	0.07	0
1188	8	defect	0	1	0.18	0.59	0	BR	0	0	0	0	0	0	1	NA	NA	0	0	0	0	0	0	0	NA	NA	0.075	0.075	0.075	0.075	0.075	0.075	0.005	NA	NA	0.075	0.075	0.075	0.075	0.075	0.075	0.175	NA	NA	0.1	0	0.17	0.07	0
1189	9	defect	0	1	0.18	0.59	0	BR	0	0	0	0	0	0	0	1	NA	0	0	0	0	0	0	0	0	NA	0.075	0.075	0.075	0.075	0.075	0.075	0.075	0.005	NA	0.075	0.075	0.075	0.075	0.075	0.075	0.075	0.175	NA	0.1	0	0.17	0.07	0
1190	10	defect	0	0	0.18	0.59	0	BR	0	0	0	0	0	0	0	0	1	0	0	0	0	0	0	0	0	0	0.075	0.075	0.075	0.075	0.075	0.075	0.075	0.075	0.005	0.075	0.075	0.075	0.075	0.075	0.075	0.075	0.075	0.175	0.1	0	0.17	0.07	0
1191	1	coop	0	1	0.18	0.59	0	BR	NA	NA	NA	NA	NA	NA	NA	NA	NA	NA	NA	NA	NA	NA	NA	NA	NA	NA	NA	NA	NA	NA	NA	NA	NA	NA	NA	NA	NA	NA	NA	NA	NA	NA	NA	NA	0.1	0	0.17	0.07	0
1192	2	coop	0	1	0.18	0.59	0	BR	1	NA	NA	NA	NA	NA	NA	NA	NA	1	NA	NA	NA	NA	NA	NA	NA	NA	0.105	NA	NA	NA	NA	NA	NA	NA	NA	0.105	NA	NA	NA	NA	NA	NA	NA	NA	0.1	0	0.17	0.07	0
1193	3	coop	0	1	0.18	0.59	0	BR	1	1	NA	NA	NA	NA	NA	NA	NA	1	1	NA	NA	NA	NA	NA	NA	NA	0.105	0.105	NA	NA	NA	NA	NA	NA	NA	0.105	0.105	NA	NA	NA	NA	NA	NA	NA	0.1	0	0.17	0.07	0
1194	4	defect	0	1	0.18	0.59	0	BR	1	1	1	NA	NA	NA	NA	NA	NA	0	1	1	NA	NA	NA	NA	NA	NA	0.005	0.105	0.105	NA	NA	NA	NA	NA	NA	0.175	0.105	0.105	NA	NA	NA	NA	NA	NA	0.1	0	0.17	0.07	0
1195	5	defect	0	1	0.18	0.59	0	BR	0	1	1	1	NA	NA	NA	NA	NA	1	0	1	1	NA	NA	NA	NA	NA	0.175	0.005	0.105	0.105	NA	NA	NA	NA	NA	0.005	0.175	0.105	0.105	NA	NA	NA	NA	NA	0.1	0	0.17	0.07	0
1196	6	defect	0	1	0.18	0.59	0	BR	0	0	1	1	1	NA	NA	NA	NA	0	1	0	1	1	NA	NA	NA	NA	0.075	0.175	0.005	0.105	0.105	NA	NA	NA	NA	0.075	0.005	0.175	0.105	0.105	NA	NA	NA	NA	0.1	0	0.17	0.07	0
1197	7	defect	0	1	0.18	0.59	0	BR	0	0	0	1	1	1	NA	NA	NA	1	0	1	0	1	1	NA	NA	NA	0.175	0.075	0.175	0.005	0.105	0.105	NA	NA	NA	0.005	0.075	0.005	0.175	0.105	0.105	NA	NA	NA	0.1	0	0.17	0.07	0
1198	8	defect	0	1	0.18	0.59	0	BR	0	0	0	0	1	1	1	NA	NA	0	1	0	1	0	1	1	NA	NA	0.075	0.175	0.075	0.175	0.005	0.105	0.105	NA	NA	0.075	0.005	0.075	0.005	0.175	0.105	0.105	NA	NA	0.1	0	0.17	0.07	0
1199	9	defect	0	1	0.18	0.59	0	BR	0	0	0	0	0	1	1	1	NA	0	0	1	0	1	0	1	1	NA	0.075	0.075	0.175	0.075	0.175	0.005	0.105	0.105	NA	0.075	0.075	0.005	0.075	0.005	0.175	0.105	0.105	NA	0.1	0	0.17	0.07	0
1200	10	defect	0	0	0.18	0.59	0	BR	0	0	0	0	0	0	1	1	1	0	0	0	1	0	1	0	1	1	0.075	0.075	0.075	0.175	0.075	0.175	0.005	0.105	0.105	0.075	0.075	0.075	0.005	0.075	0.005	0.175	0.105	0.105	0.1	0	0.17	0.07	0
1201	1	coop	0	1	0.18	0.59	0	BR	NA	NA	NA	NA	NA	NA	NA	NA	NA	NA	NA	NA	NA	NA	NA	NA	NA	NA	NA	NA	NA	NA	NA	NA	NA	NA	NA	NA	NA	NA	NA	NA	NA	NA	NA	NA	0.1	0	0.17	0.07	0
1202	2	defect	0	1	0.18	0.59	0	BR	1	NA	NA	NA	NA	NA	NA	NA	NA	0	NA	NA	NA	NA	NA	NA	NA	NA	0.005	NA	NA	NA	NA	NA	NA	NA	NA	0.175	NA	NA	NA	NA	NA	NA	NA	NA	0.1	0	0.17	0.07	0
1203	3	defect	0	1	0.18	0.59	0	BR	0	1	NA	NA	NA	NA	NA	NA	NA	1	0	NA	NA	NA	NA	NA	NA	NA	0.175	0.005	NA	NA	NA	NA	NA	NA	NA	0.005	0.175	NA	NA	NA	NA	NA	NA	NA	0.1	0	0.17	0.07	0
1204	4	defect	0	1	0.18	0.59	0	BR	0	0	1	NA	NA	NA	NA	NA	NA	1	1	0	NA	NA	NA	NA	NA	NA	0.175	0.175	0.005	NA	NA	NA	NA	NA	NA	0.005	0.005	0.175	NA	NA	NA	NA	NA	NA	0.1	0	0.17	0.07	0
1205	5	coop	0	1	0.18	0.59	0	BR	0	0	0	1	NA	NA	NA	NA	NA	1	1	1	0	NA	NA	NA	NA	NA	0.175	0.175	0.175	0.005	NA	NA	NA	NA	NA	0.005	0.005	0.005	0.175	NA	NA	NA	NA	NA	0.1	0	0.17	0.07	0
1206	6	defect	0	1	0.18	0.59	0	BR	1	0	0	0	1	NA	NA	NA	NA	0	1	1	1	0	NA	NA	NA	NA	0.005	0.175	0.175	0.175	0.005	NA	NA	NA	NA	0.175	0.005	0.005	0.005	0.175	NA	NA	NA	NA	0.1	0	0.17	0.07	0
1207	7	defect	0	1	0.18	0.59	0	BR	0	1	0	0	0	1	NA	NA	NA	0	0	1	1	1	0	NA	NA	NA	0.075	0.005	0.175	0.175	0.175	0.005	NA	NA	NA	0.075	0.175	0.005	0.005	0.005	0.175	NA	NA	NA	0.1	0	0.17	0.07	0
1208	8	defect	0	1	0.18	0.59	0	BR	0	0	1	0	0	0	1	NA	NA	0	0	0	1	1	1	0	NA	NA	0.075	0.075	0.005	0.175	0.175	0.175	0.005	NA	NA	0.075	0.075	0.175	0.005	0.005	0.005	0.175	NA	NA	0.1	0	0.17	0.07	0
1209	9	defect	0	1	0.18	0.59	0	BR	0	0	0	1	0	0	0	1	NA	0	0	0	0	1	1	1	0	NA	0.075	0.075	0.075	0.005	0.175	0.175	0.175	0.005	NA	0.075	0.075	0.075	0.175	0.005	0.005	0.005	0.175	NA	0.1	0	0.17	0.07	0
1210	10	defect	0	0	0.18	0.59	0	BR	0	0	0	0	1	0	0	0	1	0	0	0	0	0	1	1	1	0	0.075	0.075	0.075	0.075	0.005	0.175	0.175	0.175	0.005	0.075	0.075	0.075	0.075	0.175	0.005	0.005	0.005	0.175	0.1	0	0.17	0.07	0
1211	1	coop	0	1	0.18	0.59	0	BR	NA	NA	NA	NA	NA	NA	NA	NA	NA	NA	NA	NA	NA	NA	NA	NA	NA	NA	NA	NA	NA	NA	NA	NA	NA	NA	NA	NA	NA	NA	NA	NA	NA	NA	NA	NA	0.1	0	0.17	0.07	0
1212	2	coop	0	1	0.18	0.59	0	BR	1	NA	NA	NA	NA	NA	NA	NA	NA	1	NA	NA	NA	NA	NA	NA	NA	NA	0.105	NA	NA	NA	NA	NA	NA	NA	NA	0.105	NA	NA	NA	NA	NA	NA	NA	NA	0.1	0	0.17	0.07	0
1213	3	coop	0	1	0.18	0.59	0	BR	1	1	NA	NA	NA	NA	NA	NA	NA	1	1	NA	NA	NA	NA	NA	NA	NA	0.105	0.105	NA	NA	NA	NA	NA	NA	NA	0.105	0.105	NA	NA	NA	NA	NA	NA	NA	0.1	0	0.17	0.07	0
1214	4	coop	0	1	0.18	0.59	0	BR	1	1	1	NA	NA	NA	NA	NA	NA	1	1	1	NA	NA	NA	NA	NA	NA	0.105	0.105	0.105	NA	NA	NA	NA	NA	NA	0.105	0.105	0.105	NA	NA	NA	NA	NA	NA	0.1	0	0.17	0.07	0
1215	5	coop	0	1	0.18	0.59	0	BR	1	1	1	1	NA	NA	NA	NA	NA	1	1	1	1	NA	NA	NA	NA	NA	0.105	0.105	0.105	0.105	NA	NA	NA	NA	NA	0.105	0.105	0.105	0.105	NA	NA	NA	NA	NA	0.1	0	0.17	0.07	0
1216	6	coop	0	1	0.18	0.59	0	BR	1	1	1	1	1	NA	NA	NA	NA	1	1	1	1	1	NA	NA	NA	NA	0.105	0.105	0.105	0.105	0.105	NA	NA	NA	NA	0.105	0.105	0.105	0.105	0.105	NA	NA	NA	NA	0.1	0	0.17	0.07	0
1217	7	coop	0	1	0.18	0.59	0	BR	1	1	1	1	1	1	NA	NA	NA	1	1	1	1	1	1	NA	NA	NA	0.105	0.105	0.105	0.105	0.105	0.105	NA	NA	NA	0.105	0.105	0.105	0.105	0.105	0.105	NA	NA	NA	0.1	0	0.17	0.07	0
1218	8	coop	0	1	0.18	0.59	0	BR	1	1	1	1	1	1	1	NA	NA	1	1	1	1	1	1	1	NA	NA	0.105	0.105	0.105	0.105	0.105	0.105	0.105	NA	NA	0.105	0.105	0.105	0.105	0.105	0.105	0.105	NA	NA	0.1	0	0.17	0.07	0
1219	9	coop	0	1	0.18	0.59	0	BR	1	1	1	1	1	1	1	1	NA	1	1	1	1	1	1	1	1	NA	0.105	0.105	0.105	0.105	0.105	0.105	0.105	0.105	NA	0.105	0.105	0.105	0.105	0.105	0.105	0.105	0.105	NA	0.1	0	0.17	0.07	0
1220	10	defect	0	0	0.18	0.59	0	BR	1	1	1	1	1	1	1	1	1	0	1	1	1	1	1	1	1	1	0.005	0.105	0.105	0.105	0.105	0.105	0.105	0.105	0.105	0.175	0.105	0.105	0.105	0.105	0.105	0.105	0.105	0.105	0.1	0	0.17	0.07	0
1221	1	coop	0	1	0.18	0.59	0	BR	NA	NA	NA	NA	NA	NA	NA	NA	NA	NA	NA	NA	NA	NA	NA	NA	NA	NA	NA	NA	NA	NA	NA	NA	NA	NA	NA	NA	NA	NA	NA	NA	NA	NA	NA	NA	0.1	0	0.17	0.07	0
1222	2	coop	0	1	0.18	0.59	0	BR	1	NA	NA	NA	NA	NA	NA	NA	NA	1	NA	NA	NA	NA	NA	NA	NA	NA	0.105	NA	NA	NA	NA	NA	NA	NA	NA	0.105	NA	NA	NA	NA	NA	NA	NA	NA	0.1	0	0.17	0.07	0
1223	3	coop	0	1	0.18	0.59	0	BR	1	1	NA	NA	NA	NA	NA	NA	NA	1	1	NA	NA	NA	NA	NA	NA	NA	0.105	0.105	NA	NA	NA	NA	NA	NA	NA	0.105	0.105	NA	NA	NA	NA	NA	NA	NA	0.1	0	0.17	0.07	0
1224	4	coop	0	1	0.18	0.59	0	BR	1	1	1	NA	NA	NA	NA	NA	NA	1	1	1	NA	NA	NA	NA	NA	NA	0.105	0.105	0.105	NA	NA	NA	NA	NA	NA	0.105	0.105	0.105	NA	NA	NA	NA	NA	NA	0.1	0	0.17	0.07	0
1225	5	coop	0	1	0.18	0.59	0	BR	1	1	1	1	NA	NA	NA	NA	NA	1	1	1	1	NA	NA	NA	NA	NA	0.105	0.105	0.105	0.105	NA	NA	NA	NA	NA	0.105	0.105	0.105	0.105	NA	NA	NA	NA	NA	0.1	0	0.17	0.07	0
1226	6	coop	0	1	0.18	0.59	0	BR	1	1	1	1	1	NA	NA	NA	NA	1	1	1	1	1	NA	NA	NA	NA	0.105	0.105	0.105	0.105	0.105	NA	NA	NA	NA	0.105	0.105	0.105	0.105	0.105	NA	NA	NA	NA	0.1	0	0.17	0.07	0
1227	7	coop	0	1	0.18	0.59	0	BR	1	1	1	1	1	1	NA	NA	NA	1	1	1	1	1	1	NA	NA	NA	0.105	0.105	0.105	0.105	0.105	0.105	NA	NA	NA	0.105	0.105	0.105	0.105	0.105	0.105	NA	NA	NA	0.1	0	0.17	0.07	0
1228	8	defect	0	1	0.18	0.59	0	BR	1	1	1	1	1	1	1	NA	NA	0	1	1	1	1	1	1	NA	NA	0.005	0.105	0.105	0.105	0.105	0.105	0.105	NA	NA	0.175	0.105	0.105	0.105	0.105	0.105	0.105	NA	NA	0.1	0	0.17	0.07	0
1229	9	defect	0	1	0.18	0.59	0	BR	0	1	1	1	1	1	1	1	NA	0	0	1	1	1	1	1	1	NA	0.075	0.005	0.105	0.105	0.105	0.105	0.105	0.105	NA	0.075	0.175	0.105	0.105	0.105	0.105	0.105	0.105	NA	0.1	0	0.17	0.07	0
1230	10	defect	0	0	0.18	0.59	0	BR	0	0	1	1	1	1	1	1	1	0	0	0	1	1	1	1	1	1	0.075	0.075	0.005	0.105	0.105	0.105	0.105	0.105	0.105	0.075	0.075	0.175	0.105	0.105	0.105	0.105	0.105	0.105	0.1	0	0.17	0.07	0
1231	1	coop	0	1	0.18	0.59	0	BR	NA	NA	NA	NA	NA	NA	NA	NA	NA	NA	NA	NA	NA	NA	NA	NA	NA	NA	NA	NA	NA	NA	NA	NA	NA	NA	NA	NA	NA	NA	NA	NA	NA	NA	NA	NA	0.1	0	0.17	0.07	0
1232	2	coop	0	1	0.18	0.59	0	BR	1	NA	NA	NA	NA	NA	NA	NA	NA	1	NA	NA	NA	NA	NA	NA	NA	NA	0.105	NA	NA	NA	NA	NA	NA	NA	NA	0.105	NA	NA	NA	NA	NA	NA	NA	NA	0.1	0	0.17	0.07	0
1233	3	coop	0	1	0.18	0.59	0	BR	1	1	NA	NA	NA	NA	NA	NA	NA	1	1	NA	NA	NA	NA	NA	NA	NA	0.105	0.105	NA	NA	NA	NA	NA	NA	NA	0.105	0.105	NA	NA	NA	NA	NA	NA	NA	0.1	0	0.17	0.07	0
1234	4	coop	0	1	0.18	0.59	0	BR	1	1	1	NA	NA	NA	NA	NA	NA	1	1	1	NA	NA	NA	NA	NA	NA	0.105	0.105	0.105	NA	NA	NA	NA	NA	NA	0.105	0.105	0.105	NA	NA	NA	NA	NA	NA	0.1	0	0.17	0.07	0
1235	5	coop	0	1	0.18	0.59	0	BR	1	1	1	1	NA	NA	NA	NA	NA	1	1	1	1	NA	NA	NA	NA	NA	0.105	0.105	0.105	0.105	NA	NA	NA	NA	NA	0.105	0.105	0.105	0.105	NA	NA	NA	NA	NA	0.1	0	0.17	0.07	0
1236	6	coop	0	1	0.18	0.59	0	BR	1	1	1	1	1	NA	NA	NA	NA	1	1	1	1	1	NA	NA	NA	NA	0.105	0.105	0.105	0.105	0.105	NA	NA	NA	NA	0.105	0.105	0.105	0.105	0.105	NA	NA	NA	NA	0.1	0	0.17	0.07	0
1237	7	coop	0	1	0.18	0.59	0	BR	1	1	1	1	1	1	NA	NA	NA	1	1	1	1	1	1	NA	NA	NA	0.105	0.105	0.105	0.105	0.105	0.105	NA	NA	NA	0.105	0.105	0.105	0.105	0.105	0.105	NA	NA	NA	0.1	0	0.17	0.07	0
1238	8	coop	0	1	0.18	0.59	0	BR	1	1	1	1	1	1	1	NA	NA	1	1	1	1	1	1	1	NA	NA	0.105	0.105	0.105	0.105	0.105	0.105	0.105	NA	NA	0.105	0.105	0.105	0.105	0.105	0.105	0.105	NA	NA	0.1	0	0.17	0.07	0
1239	9	coop	0	1	0.18	0.59	0	BR	1	1	1	1	1	1	1	1	NA	1	1	1	1	1	1	1	1	NA	0.105	0.105	0.105	0.105	0.105	0.105	0.105	0.105	NA	0.105	0.105	0.105	0.105	0.105	0.105	0.105	0.105	NA	0.1	0	0.17	0.07	0
1240	10	coop	0	0	0.18	0.59	0	BR	1	1	1	1	1	1	1	1	1	1	1	1	1	1	1	1	1	1	0.105	0.105	0.105	0.105	0.105	0.105	0.105	0.105	0.105	0.105	0.105	0.105	0.105	0.105	0.105	0.105	0.105	0.105	0.1	0	0.17	0.07	0
1241	1	coop	0	1	0.18	0.59	0	BR	NA	NA	NA	NA	NA	NA	NA	NA	NA	NA	NA	NA	NA	NA	NA	NA	NA	NA	NA	NA	NA	NA	NA	NA	NA	NA	NA	NA	NA	NA	NA	NA	NA	NA	NA	NA	0.1	0	0.17	0.07	0
1242	2	coop	0	1	0.18	0.59	0	BR	1	NA	NA	NA	NA	NA	NA	NA	NA	1	NA	NA	NA	NA	NA	NA	NA	NA	0.105	NA	NA	NA	NA	NA	NA	NA	NA	0.105	NA	NA	NA	NA	NA	NA	NA	NA	0.1	0	0.17	0.07	0
1243	3	coop	0	1	0.18	0.59	0	BR	1	1	NA	NA	NA	NA	NA	NA	NA	1	1	NA	NA	NA	NA	NA	NA	NA	0.105	0.105	NA	NA	NA	NA	NA	NA	NA	0.105	0.105	NA	NA	NA	NA	NA	NA	NA	0.1	0	0.17	0.07	0
1244	4	coop	0	1	0.18	0.59	0	BR	1	1	1	NA	NA	NA	NA	NA	NA	1	1	1	NA	NA	NA	NA	NA	NA	0.105	0.105	0.105	NA	NA	NA	NA	NA	NA	0.105	0.105	0.105	NA	NA	NA	NA	NA	NA	0.1	0	0.17	0.07	0
1245	5	coop	0	1	0.18	0.59	0	BR	1	1	1	1	NA	NA	NA	NA	NA	1	1	1	1	NA	NA	NA	NA	NA	0.105	0.105	0.105	0.105	NA	NA	NA	NA	NA	0.105	0.105	0.105	0.105	NA	NA	NA	NA	NA	0.1	0	0.17	0.07	0
1246	6	coop	0	1	0.18	0.59	0	BR	1	1	1	1	1	NA	NA	NA	NA	1	1	1	1	1	NA	NA	NA	NA	0.105	0.105	0.105	0.105	0.105	NA	NA	NA	NA	0.105	0.105	0.105	0.105	0.105	NA	NA	NA	NA	0.1	0	0.17	0.07	0
1247	7	coop	0	1	0.18	0.59	0	BR	1	1	1	1	1	1	NA	NA	NA	1	1	1	1	1	1	NA	NA	NA	0.105	0.105	0.105	0.105	0.105	0.105	NA	NA	NA	0.105	0.105	0.105	0.105	0.105	0.105	NA	NA	NA	0.1	0	0.17	0.07	0
1248	8	defect	0	1	0.18	0.59	0	BR	1	1	1	1	1	1	1	NA	NA	1	1	1	1	1	1	1	NA	NA	0.105	0.105	0.105	0.105	0.105	0.105	0.105	NA	NA	0.105	0.105	0.105	0.105	0.105	0.105	0.105	NA	NA	0.1	0	0.17	0.07	0
1249	9	defect	0	1	0.18	0.59	0	BR	0	1	1	1	1	1	1	1	NA	0	1	1	1	1	1	1	1	NA	0.075	0.105	0.105	0.105	0.105	0.105	0.105	0.105	NA	0.075	0.105	0.105	0.105	0.105	0.105	0.105	0.105	NA	0.1	0	0.17	0.07	0
1250	10	defect	0	0	0.18	0.59	0	BR	0	0	1	1	1	1	1	1	1	0	0	1	1	1	1	1	1	1	0.075	0.075	0.105	0.105	0.105	0.105	0.105	0.105	0.105	0.075	0.075	0.105	0.105	0.105	0.105	0.105	0.105	0.105	0.1	0	0.17	0.07	0
1251	1	defect	0	1	0.18	0.59	0	BR	NA	NA	NA	NA	NA	NA	NA	NA	NA	NA	NA	NA	NA	NA	NA	NA	NA	NA	NA	NA	NA	NA	NA	NA	NA	NA	NA	NA	NA	NA	NA	NA	NA	NA	NA	NA	0.1	0	0.17	0.07	0
1252	2	defect	0	1	0.18	0.59	0	BR	0	NA	NA	NA	NA	NA	NA	NA	NA	1	NA	NA	NA	NA	NA	NA	NA	NA	0.175	NA	NA	NA	NA	NA	NA	NA	NA	0.005	NA	NA	NA	NA	NA	NA	NA	NA	0.1	0	0.17	0.07	0
1253	3	defect	0	1	0.18	0.59	0	BR	0	0	NA	NA	NA	NA	NA	NA	NA	1	1	NA	NA	NA	NA	NA	NA	NA	0.175	0.175	NA	NA	NA	NA	NA	NA	NA	0.005	0.005	NA	NA	NA	NA	NA	NA	NA	0.1	0	0.17	0.07	0
1254	4	defect	0	1	0.18	0.59	0	BR	0	0	0	NA	NA	NA	NA	NA	NA	0	1	1	NA	NA	NA	NA	NA	NA	0.075	0.175	0.175	NA	NA	NA	NA	NA	NA	0.075	0.005	0.005	NA	NA	NA	NA	NA	NA	0.1	0	0.17	0.07	0
1255	5	defect	0	1	0.18	0.59	0	BR	0	0	0	0	NA	NA	NA	NA	NA	0	0	1	1	NA	NA	NA	NA	NA	0.075	0.075	0.175	0.175	NA	NA	NA	NA	NA	0.075	0.075	0.005	0.005	NA	NA	NA	NA	NA	0.1	0	0.17	0.07	0
1256	6	defect	0	1	0.18	0.59	0	BR	0	0	0	0	0	NA	NA	NA	NA	0	0	0	1	1	NA	NA	NA	NA	0.075	0.075	0.075	0.175	0.175	NA	NA	NA	NA	0.075	0.075	0.075	0.005	0.005	NA	NA	NA	NA	0.1	0	0.17	0.07	0
1257	7	coop	0	1	0.18	0.59	0	BR	0	0	0	0	0	0	NA	NA	NA	1	0	0	0	1	1	NA	NA	NA	0.175	0.075	0.075	0.075	0.175	0.175	NA	NA	NA	0.005	0.075	0.075	0.075	0.005	0.005	NA	NA	NA	0.1	0	0.17	0.07	0
1258	8	coop	0	1	0.18	0.59	0	BR	1	0	0	0	0	0	0	NA	NA	0	1	0	0	0	1	1	NA	NA	0.005	0.175	0.075	0.075	0.075	0.175	0.175	NA	NA	0.175	0.005	0.075	0.075	0.075	0.005	0.005	NA	NA	0.1	0	0.17	0.07	0
1259	9	defect	0	1	0.18	0.59	0	BR	1	1	0	0	0	0	0	0	NA	0	0	1	0	0	0	1	1	NA	0.005	0.005	0.175	0.075	0.075	0.075	0.175	0.175	NA	0.175	0.175	0.005	0.075	0.075	0.075	0.005	0.005	NA	0.1	0	0.17	0.07	0
1260	10	defect	0	0	0.18	0.59	0	BR	0	1	1	0	0	0	0	0	0	0	0	0	1	0	0	0	1	1	0.075	0.005	0.005	0.175	0.075	0.075	0.075	0.175	0.175	0.075	0.175	0.175	0.005	0.075	0.075	0.075	0.005	0.005	0.1	0	0.17	0.07	0
1261	1	coop	0	1	0.18	0.59	0	BR	NA	NA	NA	NA	NA	NA	NA	NA	NA	NA	NA	NA	NA	NA	NA	NA	NA	NA	NA	NA	NA	NA	NA	NA	NA	NA	NA	NA	NA	NA	NA	NA	NA	NA	NA	NA	0.1	0	0.17	0.07	0
1262	2	defect	0	1	0.18	0.59	0	BR	1	NA	NA	NA	NA	NA	NA	NA	NA	0	NA	NA	NA	NA	NA	NA	NA	NA	0.005	NA	NA	NA	NA	NA	NA	NA	NA	0.175	NA	NA	NA	NA	NA	NA	NA	NA	0.1	0	0.17	0.07	0
1263	3	coop	0	1	0.18	0.59	0	BR	0	1	NA	NA	NA	NA	NA	NA	NA	1	0	NA	NA	NA	NA	NA	NA	NA	0.175	0.005	NA	NA	NA	NA	NA	NA	NA	0.005	0.175	NA	NA	NA	NA	NA	NA	NA	0.1	0	0.17	0.07	0
1264	4	defect	0	1	0.18	0.59	0	BR	1	0	1	NA	NA	NA	NA	NA	NA	0	1	0	NA	NA	NA	NA	NA	NA	0.005	0.175	0.005	NA	NA	NA	NA	NA	NA	0.175	0.005	0.175	NA	NA	NA	NA	NA	NA	0.1	0	0.17	0.07	0
1265	5	defect	0	1	0.18	0.59	0	BR	0	1	0	1	NA	NA	NA	NA	NA	0	0	1	0	NA	NA	NA	NA	NA	0.075	0.005	0.175	0.005	NA	NA	NA	NA	NA	0.075	0.175	0.005	0.175	NA	NA	NA	NA	NA	0.1	0	0.17	0.07	0
1266	6	defect	0	1	0.18	0.59	0	BR	0	0	1	0	1	NA	NA	NA	NA	0	0	0	1	0	NA	NA	NA	NA	0.075	0.075	0.005	0.175	0.005	NA	NA	NA	NA	0.075	0.075	0.175	0.005	0.175	NA	NA	NA	NA	0.1	0	0.17	0.07	0
1267	7	defect	0	1	0.18	0.59	0	BR	0	0	0	1	0	1	NA	NA	NA	0	0	0	0	1	0	NA	NA	NA	0.075	0.075	0.075	0.005	0.175	0.005	NA	NA	NA	0.075	0.075	0.075	0.175	0.005	0.175	NA	NA	NA	0.1	0	0.17	0.07	0
1268	8	defect	0	1	0.18	0.59	0	BR	0	0	0	0	1	0	1	NA	NA	0	0	0	0	0	1	0	NA	NA	0.075	0.075	0.075	0.075	0.005	0.175	0.005	NA	NA	0.075	0.075	0.075	0.075	0.175	0.005	0.175	NA	NA	0.1	0	0.17	0.07	0
1269	9	defect	0	1	0.18	0.59	0	BR	0	0	0	0	0	1	0	1	NA	0	0	0	0	0	0	1	0	NA	0.075	0.075	0.075	0.075	0.075	0.005	0.175	0.005	NA	0.075	0.075	0.075	0.075	0.075	0.175	0.005	0.175	NA	0.1	0	0.17	0.07	0
1270	10	defect	0	0	0.18	0.59	0	BR	0	0	0	0	0	0	1	0	1	0	0	0	0	0	0	0	1	0	0.075	0.075	0.075	0.075	0.075	0.075	0.005	0.175	0.005	0.075	0.075	0.075	0.075	0.075	0.075	0.175	0.005	0.175	0.1	0	0.17	0.07	0
1271	1	coop	0	1	0.18	0.59	0	BR	NA	NA	NA	NA	NA	NA	NA	NA	NA	NA	NA	NA	NA	NA	NA	NA	NA	NA	NA	NA	NA	NA	NA	NA	NA	NA	NA	NA	NA	NA	NA	NA	NA	NA	NA	NA	0.1	0	0.17	0.07	0
1272	2	coop	0	1	0.18	0.59	0	BR	1	NA	NA	NA	NA	NA	NA	NA	NA	1	NA	NA	NA	NA	NA	NA	NA	NA	0.105	NA	NA	NA	NA	NA	NA	NA	NA	0.105	NA	NA	NA	NA	NA	NA	NA	NA	0.1	0	0.17	0.07	0
1273	3	coop	0	1	0.18	0.59	0	BR	1	1	NA	NA	NA	NA	NA	NA	NA	1	1	NA	NA	NA	NA	NA	NA	NA	0.105	0.105	NA	NA	NA	NA	NA	NA	NA	0.105	0.105	NA	NA	NA	NA	NA	NA	NA	0.1	0	0.17	0.07	0
1274	4	coop	0	1	0.18	0.59	0	BR	1	1	1	NA	NA	NA	NA	NA	NA	1	1	1	NA	NA	NA	NA	NA	NA	0.105	0.105	0.105	NA	NA	NA	NA	NA	NA	0.105	0.105	0.105	NA	NA	NA	NA	NA	NA	0.1	0	0.17	0.07	0
1275	5	coop	0	1	0.18	0.59	0	BR	1	1	1	1	NA	NA	NA	NA	NA	1	1	1	1	NA	NA	NA	NA	NA	0.105	0.105	0.105	0.105	NA	NA	NA	NA	NA	0.105	0.105	0.105	0.105	NA	NA	NA	NA	NA	0.1	0	0.17	0.07	0
1276	6	coop	0	1	0.18	0.59	0	BR	1	1	1	1	1	NA	NA	NA	NA	1	1	1	1	1	NA	NA	NA	NA	0.105	0.105	0.105	0.105	0.105	NA	NA	NA	NA	0.105	0.105	0.105	0.105	0.105	NA	NA	NA	NA	0.1	0	0.17	0.07	0
1277	7	coop	0	1	0.18	0.59	0	BR	1	1	1	1	1	1	NA	NA	NA	1	1	1	1	1	1	NA	NA	NA	0.105	0.105	0.105	0.105	0.105	0.105	NA	NA	NA	0.105	0.105	0.105	0.105	0.105	0.105	NA	NA	NA	0.1	0	0.17	0.07	0
1278	8	defect	0	1	0.18	0.59	0	BR	1	1	1	1	1	1	1	NA	NA	1	1	1	1	1	1	1	NA	NA	0.105	0.105	0.105	0.105	0.105	0.105	0.105	NA	NA	0.105	0.105	0.105	0.105	0.105	0.105	0.105	NA	NA	0.1	0	0.17	0.07	0
1279	9	defect	0	1	0.18	0.59	0	BR	0	1	1	1	1	1	1	1	NA	1	1	1	1	1	1	1	1	NA	0.175	0.105	0.105	0.105	0.105	0.105	0.105	0.105	NA	0.005	0.105	0.105	0.105	0.105	0.105	0.105	0.105	NA	0.1	0	0.17	0.07	0
1280	10	defect	0	0	0.18	0.59	0	BR	0	0	1	1	1	1	1	1	1	0	1	1	1	1	1	1	1	1	0.075	0.175	0.105	0.105	0.105	0.105	0.105	0.105	0.105	0.075	0.005	0.105	0.105	0.105	0.105	0.105	0.105	0.105	0.1	0	0.17	0.07	0
1281	1	coop	0	1	0.18	0.59	0	BR	NA	NA	NA	NA	NA	NA	NA	NA	NA	NA	NA	NA	NA	NA	NA	NA	NA	NA	NA	NA	NA	NA	NA	NA	NA	NA	NA	NA	NA	NA	NA	NA	NA	NA	NA	NA	0.1	0	0.17	0.07	0
1282	2	coop	0	1	0.18	0.59	0	BR	1	NA	NA	NA	NA	NA	NA	NA	NA	1	NA	NA	NA	NA	NA	NA	NA	NA	0.105	NA	NA	NA	NA	NA	NA	NA	NA	0.105	NA	NA	NA	NA	NA	NA	NA	NA	0.1	0	0.17	0.07	0
1283	3	coop	0	1	0.18	0.59	0	BR	1	1	NA	NA	NA	NA	NA	NA	NA	1	1	NA	NA	NA	NA	NA	NA	NA	0.105	0.105	NA	NA	NA	NA	NA	NA	NA	0.105	0.105	NA	NA	NA	NA	NA	NA	NA	0.1	0	0.17	0.07	0
1284	4	coop	0	1	0.18	0.59	0	BR	1	1	1	NA	NA	NA	NA	NA	NA	1	1	1	NA	NA	NA	NA	NA	NA	0.105	0.105	0.105	NA	NA	NA	NA	NA	NA	0.105	0.105	0.105	NA	NA	NA	NA	NA	NA	0.1	0	0.17	0.07	0
1285	5	coop	0	1	0.18	0.59	0	BR	1	1	1	1	NA	NA	NA	NA	NA	1	1	1	1	NA	NA	NA	NA	NA	0.105	0.105	0.105	0.105	NA	NA	NA	NA	NA	0.105	0.105	0.105	0.105	NA	NA	NA	NA	NA	0.1	0	0.17	0.07	0
1286	6	coop	0	1	0.18	0.59	0	BR	1	1	1	1	1	NA	NA	NA	NA	1	1	1	1	1	NA	NA	NA	NA	0.105	0.105	0.105	0.105	0.105	NA	NA	NA	NA	0.105	0.105	0.105	0.105	0.105	NA	NA	NA	NA	0.1	0	0.17	0.07	0
1287	7	coop	0	1	0.18	0.59	0	BR	1	1	1	1	1	1	NA	NA	NA	1	1	1	1	1	1	NA	NA	NA	0.105	0.105	0.105	0.105	0.105	0.105	NA	NA	NA	0.105	0.105	0.105	0.105	0.105	0.105	NA	NA	NA	0.1	0	0.17	0.07	0
1288	8	defect	0	1	0.18	0.59	0	BR	1	1	1	1	1	1	1	NA	NA	1	1	1	1	1	1	1	NA	NA	0.105	0.105	0.105	0.105	0.105	0.105	0.105	NA	NA	0.105	0.105	0.105	0.105	0.105	0.105	0.105	NA	NA	0.1	0	0.17	0.07	0
1289	9	defect	0	1	0.18	0.59	0	BR	0	1	1	1	1	1	1	1	NA	0	1	1	1	1	1	1	1	NA	0.075	0.105	0.105	0.105	0.105	0.105	0.105	0.105	NA	0.075	0.105	0.105	0.105	0.105	0.105	0.105	0.105	NA	0.1	0	0.17	0.07	0
1290	10	defect	0	0	0.18	0.59	0	BR	0	0	1	1	1	1	1	1	1	0	0	1	1	1	1	1	1	1	0.075	0.075	0.105	0.105	0.105	0.105	0.105	0.105	0.105	0.075	0.075	0.105	0.105	0.105	0.105	0.105	0.105	0.105	0.1	0	0.17	0.07	0
1291	1	coop	0	1	0.18	0.59	0	BR	NA	NA	NA	NA	NA	NA	NA	NA	NA	NA	NA	NA	NA	NA	NA	NA	NA	NA	NA	NA	NA	NA	NA	NA	NA	NA	NA	NA	NA	NA	NA	NA	NA	NA	NA	NA	0.1	0	0.17	0.07	0
1292	2	coop	0	1	0.18	0.59	0	BR	1	NA	NA	NA	NA	NA	NA	NA	NA	1	NA	NA	NA	NA	NA	NA	NA	NA	0.105	NA	NA	NA	NA	NA	NA	NA	NA	0.105	NA	NA	NA	NA	NA	NA	NA	NA	0.1	0	0.17	0.07	0
1293	3	coop	0	1	0.18	0.59	0	BR	1	1	NA	NA	NA	NA	NA	NA	NA	1	1	NA	NA	NA	NA	NA	NA	NA	0.105	0.105	NA	NA	NA	NA	NA	NA	NA	0.105	0.105	NA	NA	NA	NA	NA	NA	NA	0.1	0	0.17	0.07	0
1294	4	coop	0	1	0.18	0.59	0	BR	1	1	1	NA	NA	NA	NA	NA	NA	1	1	1	NA	NA	NA	NA	NA	NA	0.105	0.105	0.105	NA	NA	NA	NA	NA	NA	0.105	0.105	0.105	NA	NA	NA	NA	NA	NA	0.1	0	0.17	0.07	0
1295	5	coop	0	1	0.18	0.59	0	BR	1	1	1	1	NA	NA	NA	NA	NA	1	1	1	1	NA	NA	NA	NA	NA	0.105	0.105	0.105	0.105	NA	NA	NA	NA	NA	0.105	0.105	0.105	0.105	NA	NA	NA	NA	NA	0.1	0	0.17	0.07	0
1296	6	coop	0	1	0.18	0.59	0	BR	1	1	1	1	1	NA	NA	NA	NA	1	1	1	1	1	NA	NA	NA	NA	0.105	0.105	0.105	0.105	0.105	NA	NA	NA	NA	0.105	0.105	0.105	0.105	0.105	NA	NA	NA	NA	0.1	0	0.17	0.07	0
1297	7	coop	0	1	0.18	0.59	0	BR	1	1	1	1	1	1	NA	NA	NA	1	1	1	1	1	1	NA	NA	NA	0.105	0.105	0.105	0.105	0.105	0.105	NA	NA	NA	0.105	0.105	0.105	0.105	0.105	0.105	NA	NA	NA	0.1	0	0.17	0.07	0
1298	8	coop	0	1	0.18	0.59	0	BR	1	1	1	1	1	1	1	NA	NA	1	1	1	1	1	1	1	NA	NA	0.105	0.105	0.105	0.105	0.105	0.105	0.105	NA	NA	0.105	0.105	0.105	0.105	0.105	0.105	0.105	NA	NA	0.1	0	0.17	0.07	0
1299	9	defect	0	1	0.18	0.59	0	BR	1	1	1	1	1	1	1	1	NA	1	1	1	1	1	1	1	1	NA	0.105	0.105	0.105	0.105	0.105	0.105	0.105	0.105	NA	0.105	0.105	0.105	0.105	0.105	0.105	0.105	0.105	NA	0.1	0	0.17	0.07	0
1300	10	defect	0	0	0.18	0.59	0	BR	0	1	1	1	1	1	1	1	1	1	1	1	1	1	1	1	1	1	0.175	0.105	0.105	0.105	0.105	0.105	0.105	0.105	0.105	0.005	0.105	0.105	0.105	0.105	0.105	0.105	0.105	0.105	0.1	0	0.17	0.07	0
1301	1	coop	0	1	0.18	0.59	0	BR	NA	NA	NA	NA	NA	NA	NA	NA	NA	NA	NA	NA	NA	NA	NA	NA	NA	NA	NA	NA	NA	NA	NA	NA	NA	NA	NA	NA	NA	NA	NA	NA	NA	NA	NA	NA	0.1	0	0.17	0.07	0
1302	2	coop	0	1	0.18	0.59	0	BR	1	NA	NA	NA	NA	NA	NA	NA	NA	1	NA	NA	NA	NA	NA	NA	NA	NA	0.105	NA	NA	NA	NA	NA	NA	NA	NA	0.105	NA	NA	NA	NA	NA	NA	NA	NA	0.1	0	0.17	0.07	0
1303	3	coop	0	1	0.18	0.59	0	BR	1	1	NA	NA	NA	NA	NA	NA	NA	1	1	NA	NA	NA	NA	NA	NA	NA	0.105	0.105	NA	NA	NA	NA	NA	NA	NA	0.105	0.105	NA	NA	NA	NA	NA	NA	NA	0.1	0	0.17	0.07	0
1304	4	coop	0	1	0.18	0.59	0	BR	1	1	1	NA	NA	NA	NA	NA	NA	1	1	1	NA	NA	NA	NA	NA	NA	0.105	0.105	0.105	NA	NA	NA	NA	NA	NA	0.105	0.105	0.105	NA	NA	NA	NA	NA	NA	0.1	0	0.17	0.07	0
1305	5	coop	0	1	0.18	0.59	0	BR	1	1	1	1	NA	NA	NA	NA	NA	1	1	1	1	NA	NA	NA	NA	NA	0.105	0.105	0.105	0.105	NA	NA	NA	NA	NA	0.105	0.105	0.105	0.105	NA	NA	NA	NA	NA	0.1	0	0.17	0.07	0
1306	6	coop	0	1	0.18	0.59	0	BR	1	1	1	1	1	NA	NA	NA	NA	1	1	1	1	1	NA	NA	NA	NA	0.105	0.105	0.105	0.105	0.105	NA	NA	NA	NA	0.105	0.105	0.105	0.105	0.105	NA	NA	NA	NA	0.1	0	0.17	0.07	0
1307	7	coop	0	1	0.18	0.59	0	BR	1	1	1	1	1	1	NA	NA	NA	1	1	1	1	1	1	NA	NA	NA	0.105	0.105	0.105	0.105	0.105	0.105	NA	NA	NA	0.105	0.105	0.105	0.105	0.105	0.105	NA	NA	NA	0.1	0	0.17	0.07	0
1308	8	coop	0	1	0.18	0.59	0	BR	1	1	1	1	1	1	1	NA	NA	1	1	1	1	1	1	1	NA	NA	0.105	0.105	0.105	0.105	0.105	0.105	0.105	NA	NA	0.105	0.105	0.105	0.105	0.105	0.105	0.105	NA	NA	0.1	0	0.17	0.07	0
1309	9	coop	0	1	0.18	0.59	0	BR	1	1	1	1	1	1	1	1	NA	1	1	1	1	1	1	1	1	NA	0.105	0.105	0.105	0.105	0.105	0.105	0.105	0.105	NA	0.105	0.105	0.105	0.105	0.105	0.105	0.105	0.105	NA	0.1	0	0.17	0.07	0
1310	10	defect	0	0	0.18	0.59	0	BR	1	1	1	1	1	1	1	1	1	0	1	1	1	1	1	1	1	1	0.005	0.105	0.105	0.105	0.105	0.105	0.105	0.105	0.105	0.175	0.105	0.105	0.105	0.105	0.105	0.105	0.105	0.105	0.1	0	0.17	0.07	0
1311	1	coop	0	1	0.18	0.59	0	BR	NA	NA	NA	NA	NA	NA	NA	NA	NA	NA	NA	NA	NA	NA	NA	NA	NA	NA	NA	NA	NA	NA	NA	NA	NA	NA	NA	NA	NA	NA	NA	NA	NA	NA	NA	NA	0.1	0	0.17	0.07	0
1312	2	coop	0	1	0.18	0.59	0	BR	1	NA	NA	NA	NA	NA	NA	NA	NA	1	NA	NA	NA	NA	NA	NA	NA	NA	0.105	NA	NA	NA	NA	NA	NA	NA	NA	0.105	NA	NA	NA	NA	NA	NA	NA	NA	0.1	0	0.17	0.07	0
1313	3	coop	0	1	0.18	0.59	0	BR	1	1	NA	NA	NA	NA	NA	NA	NA	1	1	NA	NA	NA	NA	NA	NA	NA	0.105	0.105	NA	NA	NA	NA	NA	NA	NA	0.105	0.105	NA	NA	NA	NA	NA	NA	NA	0.1	0	0.17	0.07	0
1314	4	coop	0	1	0.18	0.59	0	BR	1	1	1	NA	NA	NA	NA	NA	NA	1	1	1	NA	NA	NA	NA	NA	NA	0.105	0.105	0.105	NA	NA	NA	NA	NA	NA	0.105	0.105	0.105	NA	NA	NA	NA	NA	NA	0.1	0	0.17	0.07	0
1315	5	coop	0	1	0.18	0.59	0	BR	1	1	1	1	NA	NA	NA	NA	NA	1	1	1	1	NA	NA	NA	NA	NA	0.105	0.105	0.105	0.105	NA	NA	NA	NA	NA	0.105	0.105	0.105	0.105	NA	NA	NA	NA	NA	0.1	0	0.17	0.07	0
1316	6	coop	0	1	0.18	0.59	0	BR	1	1	1	1	1	NA	NA	NA	NA	1	1	1	1	1	NA	NA	NA	NA	0.105	0.105	0.105	0.105	0.105	NA	NA	NA	NA	0.105	0.105	0.105	0.105	0.105	NA	NA	NA	NA	0.1	0	0.17	0.07	0
1317	7	defect	0	1	0.18	0.59	0	BR	1	1	1	1	1	1	NA	NA	NA	0	1	1	1	1	1	NA	NA	NA	0.005	0.105	0.105	0.105	0.105	0.105	NA	NA	NA	0.175	0.105	0.105	0.105	0.105	0.105	NA	NA	NA	0.1	0	0.17	0.07	0
1318	8	defect	0	1	0.18	0.59	0	BR	0	1	1	1	1	1	1	NA	NA	0	0	1	1	1	1	1	NA	NA	0.075	0.005	0.105	0.105	0.105	0.105	0.105	NA	NA	0.075	0.175	0.105	0.105	0.105	0.105	0.105	NA	NA	0.1	0	0.17	0.07	0
1319	9	defect	0	1	0.18	0.59	0	BR	0	0	1	1	1	1	1	1	NA	0	0	0	1	1	1	1	1	NA	0.075	0.075	0.005	0.105	0.105	0.105	0.105	0.105	NA	0.075	0.075	0.175	0.105	0.105	0.105	0.105	0.105	NA	0.1	0	0.17	0.07	0
1320	10	defect	0	0	0.18	0.59	0	BR	0	0	0	1	1	1	1	1	1	0	0	0	0	1	1	1	1	1	0.075	0.075	0.075	0.005	0.105	0.105	0.105	0.105	0.105	0.075	0.075	0.075	0.175	0.105	0.105	0.105	0.105	0.105	0.1	0	0.17	0.07	0
1321	1	coop	0	1	0.18	0.59	0	BR	NA	NA	NA	NA	NA	NA	NA	NA	NA	NA	NA	NA	NA	NA	NA	NA	NA	NA	NA	NA	NA	NA	NA	NA	NA	NA	NA	NA	NA	NA	NA	NA	NA	NA	NA	NA	0.1	0	0.17	0.07	0
1322	2	coop	0	1	0.18	0.59	0	BR	1	NA	NA	NA	NA	NA	NA	NA	NA	1	NA	NA	NA	NA	NA	NA	NA	NA	0.105	NA	NA	NA	NA	NA	NA	NA	NA	0.105	NA	NA	NA	NA	NA	NA	NA	NA	0.1	0	0.17	0.07	0
1323	3	coop	0	1	0.18	0.59	0	BR	1	1	NA	NA	NA	NA	NA	NA	NA	1	1	NA	NA	NA	NA	NA	NA	NA	0.105	0.105	NA	NA	NA	NA	NA	NA	NA	0.105	0.105	NA	NA	NA	NA	NA	NA	NA	0.1	0	0.17	0.07	0
1324	4	coop	0	1	0.18	0.59	0	BR	1	1	1	NA	NA	NA	NA	NA	NA	1	1	1	NA	NA	NA	NA	NA	NA	0.105	0.105	0.105	NA	NA	NA	NA	NA	NA	0.105	0.105	0.105	NA	NA	NA	NA	NA	NA	0.1	0	0.17	0.07	0
1325	5	coop	0	1	0.18	0.59	0	BR	1	1	1	1	NA	NA	NA	NA	NA	1	1	1	1	NA	NA	NA	NA	NA	0.105	0.105	0.105	0.105	NA	NA	NA	NA	NA	0.105	0.105	0.105	0.105	NA	NA	NA	NA	NA	0.1	0	0.17	0.07	0
1326	6	coop	0	1	0.18	0.59	0	BR	1	1	1	1	1	NA	NA	NA	NA	1	1	1	1	1	NA	NA	NA	NA	0.105	0.105	0.105	0.105	0.105	NA	NA	NA	NA	0.105	0.105	0.105	0.105	0.105	NA	NA	NA	NA	0.1	0	0.17	0.07	0
1327	7	coop	0	1	0.18	0.59	0	BR	1	1	1	1	1	1	NA	NA	NA	1	1	1	1	1	1	NA	NA	NA	0.105	0.105	0.105	0.105	0.105	0.105	NA	NA	NA	0.105	0.105	0.105	0.105	0.105	0.105	NA	NA	NA	0.1	0	0.17	0.07	0
1328	8	coop	0	1	0.18	0.59	0	BR	1	1	1	1	1	1	1	NA	NA	1	1	1	1	1	1	1	NA	NA	0.105	0.105	0.105	0.105	0.105	0.105	0.105	NA	NA	0.105	0.105	0.105	0.105	0.105	0.105	0.105	NA	NA	0.1	0	0.17	0.07	0
1329	9	coop	0	1	0.18	0.59	0	BR	1	1	1	1	1	1	1	1	NA	1	1	1	1	1	1	1	1	NA	0.105	0.105	0.105	0.105	0.105	0.105	0.105	0.105	NA	0.105	0.105	0.105	0.105	0.105	0.105	0.105	0.105	NA	0.1	0	0.17	0.07	0
1330	10	coop	0	0	0.18	0.59	0	BR	1	1	1	1	1	1	1	1	1	1	1	1	1	1	1	1	1	1	0.105	0.105	0.105	0.105	0.105	0.105	0.105	0.105	0.105	0.105	0.105	0.105	0.105	0.105	0.105	0.105	0.105	0.105	0.1	0	0.17	0.07	0
1331	1	coop	0	1	0.18	0.59	0	BR	NA	NA	NA	NA	NA	NA	NA	NA	NA	NA	NA	NA	NA	NA	NA	NA	NA	NA	NA	NA	NA	NA	NA	NA	NA	NA	NA	NA	NA	NA	NA	NA	NA	NA	NA	NA	0.1	0	0.17	0.07	0
1332	2	coop	0	1	0.18	0.59	0	BR	1	NA	NA	NA	NA	NA	NA	NA	NA	1	NA	NA	NA	NA	NA	NA	NA	NA	0.105	NA	NA	NA	NA	NA	NA	NA	NA	0.105	NA	NA	NA	NA	NA	NA	NA	NA	0.1	0	0.17	0.07	0
1333	3	coop	0	1	0.18	0.59	0	BR	1	1	NA	NA	NA	NA	NA	NA	NA	1	1	NA	NA	NA	NA	NA	NA	NA	0.105	0.105	NA	NA	NA	NA	NA	NA	NA	0.105	0.105	NA	NA	NA	NA	NA	NA	NA	0.1	0	0.17	0.07	0
1334	4	coop	0	1	0.18	0.59	0	BR	1	1	1	NA	NA	NA	NA	NA	NA	1	1	1	NA	NA	NA	NA	NA	NA	0.105	0.105	0.105	NA	NA	NA	NA	NA	NA	0.105	0.105	0.105	NA	NA	NA	NA	NA	NA	0.1	0	0.17	0.07	0
1335	5	coop	0	1	0.18	0.59	0	BR	1	1	1	1	NA	NA	NA	NA	NA	1	1	1	1	NA	NA	NA	NA	NA	0.105	0.105	0.105	0.105	NA	NA	NA	NA	NA	0.105	0.105	0.105	0.105	NA	NA	NA	NA	NA	0.1	0	0.17	0.07	0
1336	6	coop	0	1	0.18	0.59	0	BR	1	1	1	1	1	NA	NA	NA	NA	1	1	1	1	1	NA	NA	NA	NA	0.105	0.105	0.105	0.105	0.105	NA	NA	NA	NA	0.105	0.105	0.105	0.105	0.105	NA	NA	NA	NA	0.1	0	0.17	0.07	0
1337	7	coop	0	1	0.18	0.59	0	BR	1	1	1	1	1	1	NA	NA	NA	1	1	1	1	1	1	NA	NA	NA	0.105	0.105	0.105	0.105	0.105	0.105	NA	NA	NA	0.105	0.105	0.105	0.105	0.105	0.105	NA	NA	NA	0.1	0	0.17	0.07	0
1338	8	defect	0	1	0.18	0.59	0	BR	1	1	1	1	1	1	1	NA	NA	1	1	1	1	1	1	1	NA	NA	0.105	0.105	0.105	0.105	0.105	0.105	0.105	NA	NA	0.105	0.105	0.105	0.105	0.105	0.105	0.105	NA	NA	0.1	0	0.17	0.07	0
1339	9	defect	0	1	0.18	0.59	0	BR	0	1	1	1	1	1	1	1	NA	1	1	1	1	1	1	1	1	NA	0.175	0.105	0.105	0.105	0.105	0.105	0.105	0.105	NA	0.005	0.105	0.105	0.105	0.105	0.105	0.105	0.105	NA	0.1	0	0.17	0.07	0
1340	10	defect	0	0	0.18	0.59	0	BR	0	0	1	1	1	1	1	1	1	0	1	1	1	1	1	1	1	1	0.075	0.175	0.105	0.105	0.105	0.105	0.105	0.105	0.105	0.075	0.005	0.105	0.105	0.105	0.105	0.105	0.105	0.105	0.1	0	0.17	0.07	0
1341	1	coop	0	1	0.18	0.59	0	BR	NA	NA	NA	NA	NA	NA	NA	NA	NA	NA	NA	NA	NA	NA	NA	NA	NA	NA	NA	NA	NA	NA	NA	NA	NA	NA	NA	NA	NA	NA	NA	NA	NA	NA	NA	NA	0.1	0	0.17	0.07	0
1342	2	coop	0	1	0.18	0.59	0	BR	1	NA	NA	NA	NA	NA	NA	NA	NA	1	NA	NA	NA	NA	NA	NA	NA	NA	0.105	NA	NA	NA	NA	NA	NA	NA	NA	0.105	NA	NA	NA	NA	NA	NA	NA	NA	0.1	0	0.17	0.07	0
1343	3	coop	0	1	0.18	0.59	0	BR	1	1	NA	NA	NA	NA	NA	NA	NA	1	1	NA	NA	NA	NA	NA	NA	NA	0.105	0.105	NA	NA	NA	NA	NA	NA	NA	0.105	0.105	NA	NA	NA	NA	NA	NA	NA	0.1	0	0.17	0.07	0
1344	4	coop	0	1	0.18	0.59	0	BR	1	1	1	NA	NA	NA	NA	NA	NA	1	1	1	NA	NA	NA	NA	NA	NA	0.105	0.105	0.105	NA	NA	NA	NA	NA	NA	0.105	0.105	0.105	NA	NA	NA	NA	NA	NA	0.1	0	0.17	0.07	0
1345	5	coop	0	1	0.18	0.59	0	BR	1	1	1	1	NA	NA	NA	NA	NA	1	1	1	1	NA	NA	NA	NA	NA	0.105	0.105	0.105	0.105	NA	NA	NA	NA	NA	0.105	0.105	0.105	0.105	NA	NA	NA	NA	NA	0.1	0	0.17	0.07	0
1346	6	coop	0	1	0.18	0.59	0	BR	1	1	1	1	1	NA	NA	NA	NA	1	1	1	1	1	NA	NA	NA	NA	0.105	0.105	0.105	0.105	0.105	NA	NA	NA	NA	0.105	0.105	0.105	0.105	0.105	NA	NA	NA	NA	0.1	0	0.17	0.07	0
1347	7	coop	0	1	0.18	0.59	0	BR	1	1	1	1	1	1	NA	NA	NA	1	1	1	1	1	1	NA	NA	NA	0.105	0.105	0.105	0.105	0.105	0.105	NA	NA	NA	0.105	0.105	0.105	0.105	0.105	0.105	NA	NA	NA	0.1	0	0.17	0.07	0
1348	8	coop	0	1	0.18	0.59	0	BR	1	1	1	1	1	1	1	NA	NA	1	1	1	1	1	1	1	NA	NA	0.105	0.105	0.105	0.105	0.105	0.105	0.105	NA	NA	0.105	0.105	0.105	0.105	0.105	0.105	0.105	NA	NA	0.1	0	0.17	0.07	0
1349	9	coop	0	1	0.18	0.59	0	BR	1	1	1	1	1	1	1	1	NA	1	1	1	1	1	1	1	1	NA	0.105	0.105	0.105	0.105	0.105	0.105	0.105	0.105	NA	0.105	0.105	0.105	0.105	0.105	0.105	0.105	0.105	NA	0.1	0	0.17	0.07	0
1350	10	coop	0	0	0.18	0.59	0	BR	1	1	1	1	1	1	1	1	1	1	1	1	1	1	1	1	1	1	0.105	0.105	0.105	0.105	0.105	0.105	0.105	0.105	0.105	0.105	0.105	0.105	0.105	0.105	0.105	0.105	0.105	0.105	0.1	0	0.17	0.07	0
1351	1	coop	0	1	0.18	0.59	0	BR	NA	NA	NA	NA	NA	NA	NA	NA	NA	NA	NA	NA	NA	NA	NA	NA	NA	NA	NA	NA	NA	NA	NA	NA	NA	NA	NA	NA	NA	NA	NA	NA	NA	NA	NA	NA	0.1	0	0.17	0.07	0
1352	2	coop	0	1	0.18	0.59	0	BR	1	NA	NA	NA	NA	NA	NA	NA	NA	1	NA	NA	NA	NA	NA	NA	NA	NA	0.105	NA	NA	NA	NA	NA	NA	NA	NA	0.105	NA	NA	NA	NA	NA	NA	NA	NA	0.1	0	0.17	0.07	0
1353	3	coop	0	1	0.18	0.59	0	BR	1	1	NA	NA	NA	NA	NA	NA	NA	1	1	NA	NA	NA	NA	NA	NA	NA	0.105	0.105	NA	NA	NA	NA	NA	NA	NA	0.105	0.105	NA	NA	NA	NA	NA	NA	NA	0.1	0	0.17	0.07	0
1354	4	coop	0	1	0.18	0.59	0	BR	1	1	1	NA	NA	NA	NA	NA	NA	1	1	1	NA	NA	NA	NA	NA	NA	0.105	0.105	0.105	NA	NA	NA	NA	NA	NA	0.105	0.105	0.105	NA	NA	NA	NA	NA	NA	0.1	0	0.17	0.07	0
1355	5	coop	0	1	0.18	0.59	0	BR	1	1	1	1	NA	NA	NA	NA	NA	1	1	1	1	NA	NA	NA	NA	NA	0.105	0.105	0.105	0.105	NA	NA	NA	NA	NA	0.105	0.105	0.105	0.105	NA	NA	NA	NA	NA	0.1	0	0.17	0.07	0
1356	6	coop	0	1	0.18	0.59	0	BR	1	1	1	1	1	NA	NA	NA	NA	1	1	1	1	1	NA	NA	NA	NA	0.105	0.105	0.105	0.105	0.105	NA	NA	NA	NA	0.105	0.105	0.105	0.105	0.105	NA	NA	NA	NA	0.1	0	0.17	0.07	0
1357	7	coop	0	1	0.18	0.59	0	BR	1	1	1	1	1	1	NA	NA	NA	1	1	1	1	1	1	NA	NA	NA	0.105	0.105	0.105	0.105	0.105	0.105	NA	NA	NA	0.105	0.105	0.105	0.105	0.105	0.105	NA	NA	NA	0.1	0	0.17	0.07	0
1358	8	defect	0	1	0.18	0.59	0	BR	1	1	1	1	1	1	1	NA	NA	1	1	1	1	1	1	1	NA	NA	0.105	0.105	0.105	0.105	0.105	0.105	0.105	NA	NA	0.105	0.105	0.105	0.105	0.105	0.105	0.105	NA	NA	0.1	0	0.17	0.07	0
1359	9	defect	0	1	0.18	0.59	0	BR	0	1	1	1	1	1	1	1	NA	1	1	1	1	1	1	1	1	NA	0.175	0.105	0.105	0.105	0.105	0.105	0.105	0.105	NA	0.005	0.105	0.105	0.105	0.105	0.105	0.105	0.105	NA	0.1	0	0.17	0.07	0
1360	10	defect	0	0	0.18	0.59	0	BR	0	0	1	1	1	1	1	1	1	0	1	1	1	1	1	1	1	1	0.075	0.175	0.105	0.105	0.105	0.105	0.105	0.105	0.105	0.075	0.005	0.105	0.105	0.105	0.105	0.105	0.105	0.105	0.1	0	0.17	0.07	0
1361	1	coop	0	1	0.18	0.59	0	BR	NA	NA	NA	NA	NA	NA	NA	NA	NA	NA	NA	NA	NA	NA	NA	NA	NA	NA	NA	NA	NA	NA	NA	NA	NA	NA	NA	NA	NA	NA	NA	NA	NA	NA	NA	NA	0.1	0	0.17	0.07	0
1362	2	defect	0	1	0.18	0.59	0	BR	1	NA	NA	NA	NA	NA	NA	NA	NA	0	NA	NA	NA	NA	NA	NA	NA	NA	0.005	NA	NA	NA	NA	NA	NA	NA	NA	0.175	NA	NA	NA	NA	NA	NA	NA	NA	0.1	0	0.17	0.07	0
1363	3	coop	0	1	0.18	0.59	0	BR	0	1	NA	NA	NA	NA	NA	NA	NA	1	0	NA	NA	NA	NA	NA	NA	NA	0.175	0.005	NA	NA	NA	NA	NA	NA	NA	0.005	0.175	NA	NA	NA	NA	NA	NA	NA	0.1	0	0.17	0.07	0
1364	4	coop	0	1	0.18	0.59	0	BR	1	0	1	NA	NA	NA	NA	NA	NA	1	1	0	NA	NA	NA	NA	NA	NA	0.105	0.175	0.005	NA	NA	NA	NA	NA	NA	0.105	0.005	0.175	NA	NA	NA	NA	NA	NA	0.1	0	0.17	0.07	0
1365	5	coop	0	1	0.18	0.59	0	BR	1	1	0	1	NA	NA	NA	NA	NA	1	1	1	0	NA	NA	NA	NA	NA	0.105	0.105	0.175	0.005	NA	NA	NA	NA	NA	0.105	0.105	0.005	0.175	NA	NA	NA	NA	NA	0.1	0	0.17	0.07	0
1366	6	coop	0	1	0.18	0.59	0	BR	1	1	1	0	1	NA	NA	NA	NA	1	1	1	1	0	NA	NA	NA	NA	0.105	0.105	0.105	0.175	0.005	NA	NA	NA	NA	0.105	0.105	0.105	0.005	0.175	NA	NA	NA	NA	0.1	0	0.17	0.07	0
1367	7	coop	0	1	0.18	0.59	0	BR	1	1	1	1	0	1	NA	NA	NA	1	1	1	1	1	0	NA	NA	NA	0.105	0.105	0.105	0.105	0.175	0.005	NA	NA	NA	0.105	0.105	0.105	0.105	0.005	0.175	NA	NA	NA	0.1	0	0.17	0.07	0
1368	8	coop	0	1	0.18	0.59	0	BR	1	1	1	1	1	0	1	NA	NA	1	1	1	1	1	1	0	NA	NA	0.105	0.105	0.105	0.105	0.105	0.175	0.005	NA	NA	0.105	0.105	0.105	0.105	0.105	0.005	0.175	NA	NA	0.1	0	0.17	0.07	0
1369	9	defect	0	1	0.18	0.59	0	BR	1	1	1	1	1	1	0	1	NA	1	1	1	1	1	1	1	0	NA	0.105	0.105	0.105	0.105	0.105	0.105	0.175	0.005	NA	0.105	0.105	0.105	0.105	0.105	0.105	0.005	0.175	NA	0.1	0	0.17	0.07	0
1370	10	defect	0	0	0.18	0.59	0	BR	0	1	1	1	1	1	1	0	1	0	1	1	1	1	1	1	1	0	0.075	0.105	0.105	0.105	0.105	0.105	0.105	0.175	0.005	0.075	0.105	0.105	0.105	0.105	0.105	0.105	0.005	0.175	0.1	0	0.17	0.07	0
1371	1	coop	0	1	0.18	0.59	0	BR	NA	NA	NA	NA	NA	NA	NA	NA	NA	NA	NA	NA	NA	NA	NA	NA	NA	NA	NA	NA	NA	NA	NA	NA	NA	NA	NA	NA	NA	NA	NA	NA	NA	NA	NA	NA	0.1	0	0.17	0.07	0
1372	2	coop	0	1	0.18	0.59	0	BR	1	NA	NA	NA	NA	NA	NA	NA	NA	1	NA	NA	NA	NA	NA	NA	NA	NA	0.105	NA	NA	NA	NA	NA	NA	NA	NA	0.105	NA	NA	NA	NA	NA	NA	NA	NA	0.1	0	0.17	0.07	0
1373	3	coop	0	1	0.18	0.59	0	BR	1	1	NA	NA	NA	NA	NA	NA	NA	1	1	NA	NA	NA	NA	NA	NA	NA	0.105	0.105	NA	NA	NA	NA	NA	NA	NA	0.105	0.105	NA	NA	NA	NA	NA	NA	NA	0.1	0	0.17	0.07	0
1374	4	coop	0	1	0.18	0.59	0	BR	1	1	1	NA	NA	NA	NA	NA	NA	1	1	1	NA	NA	NA	NA	NA	NA	0.105	0.105	0.105	NA	NA	NA	NA	NA	NA	0.105	0.105	0.105	NA	NA	NA	NA	NA	NA	0.1	0	0.17	0.07	0
1375	5	coop	0	1	0.18	0.59	0	BR	1	1	1	1	NA	NA	NA	NA	NA	1	1	1	1	NA	NA	NA	NA	NA	0.105	0.105	0.105	0.105	NA	NA	NA	NA	NA	0.105	0.105	0.105	0.105	NA	NA	NA	NA	NA	0.1	0	0.17	0.07	0
1376	6	coop	0	1	0.18	0.59	0	BR	1	1	1	1	1	NA	NA	NA	NA	1	1	1	1	1	NA	NA	NA	NA	0.105	0.105	0.105	0.105	0.105	NA	NA	NA	NA	0.105	0.105	0.105	0.105	0.105	NA	NA	NA	NA	0.1	0	0.17	0.07	0
1377	7	coop	0	1	0.18	0.59	0	BR	1	1	1	1	1	1	NA	NA	NA	1	1	1	1	1	1	NA	NA	NA	0.105	0.105	0.105	0.105	0.105	0.105	NA	NA	NA	0.105	0.105	0.105	0.105	0.105	0.105	NA	NA	NA	0.1	0	0.17	0.07	0
1378	8	coop	0	1	0.18	0.59	0	BR	1	1	1	1	1	1	1	NA	NA	1	1	1	1	1	1	1	NA	NA	0.105	0.105	0.105	0.105	0.105	0.105	0.105	NA	NA	0.105	0.105	0.105	0.105	0.105	0.105	0.105	NA	NA	0.1	0	0.17	0.07	0
1379	9	defect	0	1	0.18	0.59	0	BR	1	1	1	1	1	1	1	1	NA	0	1	1	1	1	1	1	1	NA	0.005	0.105	0.105	0.105	0.105	0.105	0.105	0.105	NA	0.175	0.105	0.105	0.105	0.105	0.105	0.105	0.105	NA	0.1	0	0.17	0.07	0
1380	10	defect	0	0	0.18	0.59	0	BR	0	1	1	1	1	1	1	1	1	0	0	1	1	1	1	1	1	1	0.075	0.005	0.105	0.105	0.105	0.105	0.105	0.105	0.105	0.075	0.175	0.105	0.105	0.105	0.105	0.105	0.105	0.105	0.1	0	0.17	0.07	0
1381	1	coop	0	1	0.18	0.59	0	BR	NA	NA	NA	NA	NA	NA	NA	NA	NA	NA	NA	NA	NA	NA	NA	NA	NA	NA	NA	NA	NA	NA	NA	NA	NA	NA	NA	NA	NA	NA	NA	NA	NA	NA	NA	NA	0.1	0	0.17	0.07	0
1382	2	coop	0	1	0.18	0.59	0	BR	1	NA	NA	NA	NA	NA	NA	NA	NA	1	NA	NA	NA	NA	NA	NA	NA	NA	0.105	NA	NA	NA	NA	NA	NA	NA	NA	0.105	NA	NA	NA	NA	NA	NA	NA	NA	0.1	0	0.17	0.07	0
1383	3	coop	0	1	0.18	0.59	0	BR	1	1	NA	NA	NA	NA	NA	NA	NA	1	1	NA	NA	NA	NA	NA	NA	NA	0.105	0.105	NA	NA	NA	NA	NA	NA	NA	0.105	0.105	NA	NA	NA	NA	NA	NA	NA	0.1	0	0.17	0.07	0
1384	4	coop	0	1	0.18	0.59	0	BR	1	1	1	NA	NA	NA	NA	NA	NA	1	1	1	NA	NA	NA	NA	NA	NA	0.105	0.105	0.105	NA	NA	NA	NA	NA	NA	0.105	0.105	0.105	NA	NA	NA	NA	NA	NA	0.1	0	0.17	0.07	0
1385	5	coop	0	1	0.18	0.59	0	BR	1	1	1	1	NA	NA	NA	NA	NA	1	1	1	1	NA	NA	NA	NA	NA	0.105	0.105	0.105	0.105	NA	NA	NA	NA	NA	0.105	0.105	0.105	0.105	NA	NA	NA	NA	NA	0.1	0	0.17	0.07	0
1386	6	coop	0	1	0.18	0.59	0	BR	1	1	1	1	1	NA	NA	NA	NA	1	1	1	1	1	NA	NA	NA	NA	0.105	0.105	0.105	0.105	0.105	NA	NA	NA	NA	0.105	0.105	0.105	0.105	0.105	NA	NA	NA	NA	0.1	0	0.17	0.07	0
1387	7	coop	0	1	0.18	0.59	0	BR	1	1	1	1	1	1	NA	NA	NA	1	1	1	1	1	1	NA	NA	NA	0.105	0.105	0.105	0.105	0.105	0.105	NA	NA	NA	0.105	0.105	0.105	0.105	0.105	0.105	NA	NA	NA	0.1	0	0.17	0.07	0
1388	8	defect	0	1	0.18	0.59	0	BR	1	1	1	1	1	1	1	NA	NA	1	1	1	1	1	1	1	NA	NA	0.105	0.105	0.105	0.105	0.105	0.105	0.105	NA	NA	0.105	0.105	0.105	0.105	0.105	0.105	0.105	NA	NA	0.1	0	0.17	0.07	0
1389	9	defect	0	1	0.18	0.59	0	BR	0	1	1	1	1	1	1	1	NA	1	1	1	1	1	1	1	1	NA	0.175	0.105	0.105	0.105	0.105	0.105	0.105	0.105	NA	0.005	0.105	0.105	0.105	0.105	0.105	0.105	0.105	NA	0.1	0	0.17	0.07	0
1390	10	defect	0	0	0.18	0.59	0	BR	0	0	1	1	1	1	1	1	1	0	1	1	1	1	1	1	1	1	0.075	0.175	0.105	0.105	0.105	0.105	0.105	0.105	0.105	0.075	0.005	0.105	0.105	0.105	0.105	0.105	0.105	0.105	0.1	0	0.17	0.07	0
1391	1	coop	0	1	0.18	0.59	0	BR	NA	NA	NA	NA	NA	NA	NA	NA	NA	NA	NA	NA	NA	NA	NA	NA	NA	NA	NA	NA	NA	NA	NA	NA	NA	NA	NA	NA	NA	NA	NA	NA	NA	NA	NA	NA	0.1	0	0.17	0.07	0
1392	2	coop	0	1	0.18	0.59	0	BR	1	NA	NA	NA	NA	NA	NA	NA	NA	1	NA	NA	NA	NA	NA	NA	NA	NA	0.105	NA	NA	NA	NA	NA	NA	NA	NA	0.105	NA	NA	NA	NA	NA	NA	NA	NA	0.1	0	0.17	0.07	0
1393	3	coop	0	1	0.18	0.59	0	BR	1	1	NA	NA	NA	NA	NA	NA	NA	1	1	NA	NA	NA	NA	NA	NA	NA	0.105	0.105	NA	NA	NA	NA	NA	NA	NA	0.105	0.105	NA	NA	NA	NA	NA	NA	NA	0.1	0	0.17	0.07	0
1394	4	coop	0	1	0.18	0.59	0	BR	1	1	1	NA	NA	NA	NA	NA	NA	1	1	1	NA	NA	NA	NA	NA	NA	0.105	0.105	0.105	NA	NA	NA	NA	NA	NA	0.105	0.105	0.105	NA	NA	NA	NA	NA	NA	0.1	0	0.17	0.07	0
1395	5	coop	0	1	0.18	0.59	0	BR	1	1	1	1	NA	NA	NA	NA	NA	1	1	1	1	NA	NA	NA	NA	NA	0.105	0.105	0.105	0.105	NA	NA	NA	NA	NA	0.105	0.105	0.105	0.105	NA	NA	NA	NA	NA	0.1	0	0.17	0.07	0
1396	6	coop	0	1	0.18	0.59	0	BR	1	1	1	1	1	NA	NA	NA	NA	1	1	1	1	1	NA	NA	NA	NA	0.105	0.105	0.105	0.105	0.105	NA	NA	NA	NA	0.105	0.105	0.105	0.105	0.105	NA	NA	NA	NA	0.1	0	0.17	0.07	0
1397	7	coop	0	1	0.18	0.59	0	BR	1	1	1	1	1	1	NA	NA	NA	1	1	1	1	1	1	NA	NA	NA	0.105	0.105	0.105	0.105	0.105	0.105	NA	NA	NA	0.105	0.105	0.105	0.105	0.105	0.105	NA	NA	NA	0.1	0	0.17	0.07	0
1398	8	coop	0	1	0.18	0.59	0	BR	1	1	1	1	1	1	1	NA	NA	1	1	1	1	1	1	1	NA	NA	0.105	0.105	0.105	0.105	0.105	0.105	0.105	NA	NA	0.105	0.105	0.105	0.105	0.105	0.105	0.105	NA	NA	0.1	0	0.17	0.07	0
1399	9	defect	0	1	0.18	0.59	0	BR	1	1	1	1	1	1	1	1	NA	1	1	1	1	1	1	1	1	NA	0.105	0.105	0.105	0.105	0.105	0.105	0.105	0.105	NA	0.105	0.105	0.105	0.105	0.105	0.105	0.105	0.105	NA	0.1	0	0.17	0.07	0
1400	10	defect	0	0	0.18	0.59	0	BR	0	1	1	1	1	1	1	1	1	0	1	1	1	1	1	1	1	1	0.075	0.105	0.105	0.105	0.105	0.105	0.105	0.105	0.105	0.075	0.105	0.105	0.105	0.105	0.105	0.105	0.105	0.105	0.1	0	0.17	0.07	0
1401	1	coop	0	1	0.18	0.59	0	BR	NA	NA	NA	NA	NA	NA	NA	NA	NA	NA	NA	NA	NA	NA	NA	NA	NA	NA	NA	NA	NA	NA	NA	NA	NA	NA	NA	NA	NA	NA	NA	NA	NA	NA	NA	NA	0.1	0	0.17	0.07	0
1402	2	coop	0	1	0.18	0.59	0	BR	1	NA	NA	NA	NA	NA	NA	NA	NA	1	NA	NA	NA	NA	NA	NA	NA	NA	0.105	NA	NA	NA	NA	NA	NA	NA	NA	0.105	NA	NA	NA	NA	NA	NA	NA	NA	0.1	0	0.17	0.07	0
1403	3	coop	0	1	0.18	0.59	0	BR	1	1	NA	NA	NA	NA	NA	NA	NA	1	1	NA	NA	NA	NA	NA	NA	NA	0.105	0.105	NA	NA	NA	NA	NA	NA	NA	0.105	0.105	NA	NA	NA	NA	NA	NA	NA	0.1	0	0.17	0.07	0
1404	4	coop	0	1	0.18	0.59	0	BR	1	1	1	NA	NA	NA	NA	NA	NA	1	1	1	NA	NA	NA	NA	NA	NA	0.105	0.105	0.105	NA	NA	NA	NA	NA	NA	0.105	0.105	0.105	NA	NA	NA	NA	NA	NA	0.1	0	0.17	0.07	0
1405	5	coop	0	1	0.18	0.59	0	BR	1	1	1	1	NA	NA	NA	NA	NA	1	1	1	1	NA	NA	NA	NA	NA	0.105	0.105	0.105	0.105	NA	NA	NA	NA	NA	0.105	0.105	0.105	0.105	NA	NA	NA	NA	NA	0.1	0	0.17	0.07	0
1406	6	coop	0	1	0.18	0.59	0	BR	1	1	1	1	1	NA	NA	NA	NA	1	1	1	1	1	NA	NA	NA	NA	0.105	0.105	0.105	0.105	0.105	NA	NA	NA	NA	0.105	0.105	0.105	0.105	0.105	NA	NA	NA	NA	0.1	0	0.17	0.07	0
1407	7	coop	0	1	0.18	0.59	0	BR	1	1	1	1	1	1	NA	NA	NA	1	1	1	1	1	1	NA	NA	NA	0.105	0.105	0.105	0.105	0.105	0.105	NA	NA	NA	0.105	0.105	0.105	0.105	0.105	0.105	NA	NA	NA	0.1	0	0.17	0.07	0
1408	8	coop	0	1	0.18	0.59	0	BR	1	1	1	1	1	1	1	NA	NA	1	1	1	1	1	1	1	NA	NA	0.105	0.105	0.105	0.105	0.105	0.105	0.105	NA	NA	0.105	0.105	0.105	0.105	0.105	0.105	0.105	NA	NA	0.1	0	0.17	0.07	0
1409	9	defect	0	1	0.18	0.59	0	BR	1	1	1	1	1	1	1	1	NA	0	1	1	1	1	1	1	1	NA	0.005	0.105	0.105	0.105	0.105	0.105	0.105	0.105	NA	0.175	0.105	0.105	0.105	0.105	0.105	0.105	0.105	NA	0.1	0	0.17	0.07	0
1410	10	defect	0	0	0.18	0.59	0	BR	0	1	1	1	1	1	1	1	1	0	0	1	1	1	1	1	1	1	0.075	0.005	0.105	0.105	0.105	0.105	0.105	0.105	0.105	0.075	0.175	0.105	0.105	0.105	0.105	0.105	0.105	0.105	0.1	0	0.17	0.07	0
1411	1	coop	0	1	0.18	0.59	0	BR	NA	NA	NA	NA	NA	NA	NA	NA	NA	NA	NA	NA	NA	NA	NA	NA	NA	NA	NA	NA	NA	NA	NA	NA	NA	NA	NA	NA	NA	NA	NA	NA	NA	NA	NA	NA	0.1	0	0.17	0.07	0
1412	2	coop	0	1	0.18	0.59	0	BR	1	NA	NA	NA	NA	NA	NA	NA	NA	1	NA	NA	NA	NA	NA	NA	NA	NA	0.105	NA	NA	NA	NA	NA	NA	NA	NA	0.105	NA	NA	NA	NA	NA	NA	NA	NA	0.1	0	0.17	0.07	0
1413	3	coop	0	1	0.18	0.59	0	BR	1	1	NA	NA	NA	NA	NA	NA	NA	1	1	NA	NA	NA	NA	NA	NA	NA	0.105	0.105	NA	NA	NA	NA	NA	NA	NA	0.105	0.105	NA	NA	NA	NA	NA	NA	NA	0.1	0	0.17	0.07	0
1414	4	coop	0	1	0.18	0.59	0	BR	1	1	1	NA	NA	NA	NA	NA	NA	1	1	1	NA	NA	NA	NA	NA	NA	0.105	0.105	0.105	NA	NA	NA	NA	NA	NA	0.105	0.105	0.105	NA	NA	NA	NA	NA	NA	0.1	0	0.17	0.07	0
1415	5	coop	0	1	0.18	0.59	0	BR	1	1	1	1	NA	NA	NA	NA	NA	1	1	1	1	NA	NA	NA	NA	NA	0.105	0.105	0.105	0.105	NA	NA	NA	NA	NA	0.105	0.105	0.105	0.105	NA	NA	NA	NA	NA	0.1	0	0.17	0.07	0
1416	6	coop	0	1	0.18	0.59	0	BR	1	1	1	1	1	NA	NA	NA	NA	1	1	1	1	1	NA	NA	NA	NA	0.105	0.105	0.105	0.105	0.105	NA	NA	NA	NA	0.105	0.105	0.105	0.105	0.105	NA	NA	NA	NA	0.1	0	0.17	0.07	0
1417	7	coop	0	1	0.18	0.59	0	BR	1	1	1	1	1	1	NA	NA	NA	1	1	1	1	1	1	NA	NA	NA	0.105	0.105	0.105	0.105	0.105	0.105	NA	NA	NA	0.105	0.105	0.105	0.105	0.105	0.105	NA	NA	NA	0.1	0	0.17	0.07	0
1418	8	defect	0	1	0.18	0.59	0	BR	1	1	1	1	1	1	1	NA	NA	1	1	1	1	1	1	1	NA	NA	0.105	0.105	0.105	0.105	0.105	0.105	0.105	NA	NA	0.105	0.105	0.105	0.105	0.105	0.105	0.105	NA	NA	0.1	0	0.17	0.07	0
1419	9	defect	0	1	0.18	0.59	0	BR	0	1	1	1	1	1	1	1	NA	1	1	1	1	1	1	1	1	NA	0.175	0.105	0.105	0.105	0.105	0.105	0.105	0.105	NA	0.005	0.105	0.105	0.105	0.105	0.105	0.105	0.105	NA	0.1	0	0.17	0.07	0
1420	10	defect	0	0	0.18	0.59	0	BR	0	0	1	1	1	1	1	1	1	1	1	1	1	1	1	1	1	1	0.175	0.175	0.105	0.105	0.105	0.105	0.105	0.105	0.105	0.005	0.005	0.105	0.105	0.105	0.105	0.105	0.105	0.105	0.1	0	0.17	0.07	0
1421	1	coop	0	1	0.18	0.59	0	BR	NA	NA	NA	NA	NA	NA	NA	NA	NA	NA	NA	NA	NA	NA	NA	NA	NA	NA	NA	NA	NA	NA	NA	NA	NA	NA	NA	NA	NA	NA	NA	NA	NA	NA	NA	NA	0.1	0	0.17	0.07	0
1422	2	coop	0	1	0.18	0.59	0	BR	1	NA	NA	NA	NA	NA	NA	NA	NA	1	NA	NA	NA	NA	NA	NA	NA	NA	0.105	NA	NA	NA	NA	NA	NA	NA	NA	0.105	NA	NA	NA	NA	NA	NA	NA	NA	0.1	0	0.17	0.07	0
1423	3	coop	0	1	0.18	0.59	0	BR	1	1	NA	NA	NA	NA	NA	NA	NA	1	1	NA	NA	NA	NA	NA	NA	NA	0.105	0.105	NA	NA	NA	NA	NA	NA	NA	0.105	0.105	NA	NA	NA	NA	NA	NA	NA	0.1	0	0.17	0.07	0
1424	4	coop	0	1	0.18	0.59	0	BR	1	1	1	NA	NA	NA	NA	NA	NA	1	1	1	NA	NA	NA	NA	NA	NA	0.105	0.105	0.105	NA	NA	NA	NA	NA	NA	0.105	0.105	0.105	NA	NA	NA	NA	NA	NA	0.1	0	0.17	0.07	0
1425	5	coop	0	1	0.18	0.59	0	BR	1	1	1	1	NA	NA	NA	NA	NA	1	1	1	1	NA	NA	NA	NA	NA	0.105	0.105	0.105	0.105	NA	NA	NA	NA	NA	0.105	0.105	0.105	0.105	NA	NA	NA	NA	NA	0.1	0	0.17	0.07	0
1426	6	coop	0	1	0.18	0.59	0	BR	1	1	1	1	1	NA	NA	NA	NA	1	1	1	1	1	NA	NA	NA	NA	0.105	0.105	0.105	0.105	0.105	NA	NA	NA	NA	0.105	0.105	0.105	0.105	0.105	NA	NA	NA	NA	0.1	0	0.17	0.07	0
1427	7	coop	0	1	0.18	0.59	0	BR	1	1	1	1	1	1	NA	NA	NA	1	1	1	1	1	1	NA	NA	NA	0.105	0.105	0.105	0.105	0.105	0.105	NA	NA	NA	0.105	0.105	0.105	0.105	0.105	0.105	NA	NA	NA	0.1	0	0.17	0.07	0
1428	8	coop	0	1	0.18	0.59	0	BR	1	1	1	1	1	1	1	NA	NA	1	1	1	1	1	1	1	NA	NA	0.105	0.105	0.105	0.105	0.105	0.105	0.105	NA	NA	0.105	0.105	0.105	0.105	0.105	0.105	0.105	NA	NA	0.1	0	0.17	0.07	0
1429	9	coop	0	1	0.18	0.59	0	BR	1	1	1	1	1	1	1	1	NA	1	1	1	1	1	1	1	1	NA	0.105	0.105	0.105	0.105	0.105	0.105	0.105	0.105	NA	0.105	0.105	0.105	0.105	0.105	0.105	0.105	0.105	NA	0.1	0	0.17	0.07	0
1430	10	defect	0	0	0.18	0.59	0	BR	1	1	1	1	1	1	1	1	1	1	1	1	1	1	1	1	1	1	0.105	0.105	0.105	0.105	0.105	0.105	0.105	0.105	0.105	0.105	0.105	0.105	0.105	0.105	0.105	0.105	0.105	0.105	0.1	0	0.17	0.07	0
1431	1	coop	0	1	0.18	0.59	0	BR	NA	NA	NA	NA	NA	NA	NA	NA	NA	NA	NA	NA	NA	NA	NA	NA	NA	NA	NA	NA	NA	NA	NA	NA	NA	NA	NA	NA	NA	NA	NA	NA	NA	NA	NA	NA	0.1	0	0.17	0.07	0
1432	2	coop	0	1	0.18	0.59	0	BR	1	NA	NA	NA	NA	NA	NA	NA	NA	1	NA	NA	NA	NA	NA	NA	NA	NA	0.105	NA	NA	NA	NA	NA	NA	NA	NA	0.105	NA	NA	NA	NA	NA	NA	NA	NA	0.1	0	0.17	0.07	0
1433	3	coop	0	1	0.18	0.59	0	BR	1	1	NA	NA	NA	NA	NA	NA	NA	1	1	NA	NA	NA	NA	NA	NA	NA	0.105	0.105	NA	NA	NA	NA	NA	NA	NA	0.105	0.105	NA	NA	NA	NA	NA	NA	NA	0.1	0	0.17	0.07	0
1434	4	coop	0	1	0.18	0.59	0	BR	1	1	1	NA	NA	NA	NA	NA	NA	1	1	1	NA	NA	NA	NA	NA	NA	0.105	0.105	0.105	NA	NA	NA	NA	NA	NA	0.105	0.105	0.105	NA	NA	NA	NA	NA	NA	0.1	0	0.17	0.07	0
1435	5	coop	0	1	0.18	0.59	0	BR	1	1	1	1	NA	NA	NA	NA	NA	1	1	1	1	NA	NA	NA	NA	NA	0.105	0.105	0.105	0.105	NA	NA	NA	NA	NA	0.105	0.105	0.105	0.105	NA	NA	NA	NA	NA	0.1	0	0.17	0.07	0
1436	6	coop	0	1	0.18	0.59	0	BR	1	1	1	1	1	NA	NA	NA	NA	1	1	1	1	1	NA	NA	NA	NA	0.105	0.105	0.105	0.105	0.105	NA	NA	NA	NA	0.105	0.105	0.105	0.105	0.105	NA	NA	NA	NA	0.1	0	0.17	0.07	0
1437	7	coop	0	1	0.18	0.59	0	BR	1	1	1	1	1	1	NA	NA	NA	1	1	1	1	1	1	NA	NA	NA	0.105	0.105	0.105	0.105	0.105	0.105	NA	NA	NA	0.105	0.105	0.105	0.105	0.105	0.105	NA	NA	NA	0.1	0	0.17	0.07	0
1438	8	coop	0	1	0.18	0.59	0	BR	1	1	1	1	1	1	1	NA	NA	1	1	1	1	1	1	1	NA	NA	0.105	0.105	0.105	0.105	0.105	0.105	0.105	NA	NA	0.105	0.105	0.105	0.105	0.105	0.105	0.105	NA	NA	0.1	0	0.17	0.07	0
1439	9	defect	0	1	0.18	0.59	0	BR	1	1	1	1	1	1	1	1	NA	1	1	1	1	1	1	1	1	NA	0.105	0.105	0.105	0.105	0.105	0.105	0.105	0.105	NA	0.105	0.105	0.105	0.105	0.105	0.105	0.105	0.105	NA	0.1	0	0.17	0.07	0
1440	10	defect	0	0	0.18	0.59	0	BR	0	1	1	1	1	1	1	1	1	0	1	1	1	1	1	1	1	1	0.075	0.105	0.105	0.105	0.105	0.105	0.105	0.105	0.105	0.075	0.105	0.105	0.105	0.105	0.105	0.105	0.105	0.105	0.1	0	0.17	0.07	0
1441	1	defect	0	1	0.18	0.59	0	BR	NA	NA	NA	NA	NA	NA	NA	NA	NA	NA	NA	NA	NA	NA	NA	NA	NA	NA	NA	NA	NA	NA	NA	NA	NA	NA	NA	NA	NA	NA	NA	NA	NA	NA	NA	NA	0.1	0	0.17	0.07	0
1442	2	coop	0	1	0.18	0.59	0	BR	0	NA	NA	NA	NA	NA	NA	NA	NA	1	NA	NA	NA	NA	NA	NA	NA	NA	0.175	NA	NA	NA	NA	NA	NA	NA	NA	0.005	NA	NA	NA	NA	NA	NA	NA	NA	0.1	0	0.17	0.07	0
1443	3	defect	0	1	0.18	0.59	0	BR	1	0	NA	NA	NA	NA	NA	NA	NA	0	1	NA	NA	NA	NA	NA	NA	NA	0.005	0.175	NA	NA	NA	NA	NA	NA	NA	0.175	0.005	NA	NA	NA	NA	NA	NA	NA	0.1	0	0.17	0.07	0
1444	4	coop	0	1	0.18	0.59	0	BR	0	1	0	NA	NA	NA	NA	NA	NA	0	0	1	NA	NA	NA	NA	NA	NA	0.075	0.005	0.175	NA	NA	NA	NA	NA	NA	0.075	0.175	0.005	NA	NA	NA	NA	NA	NA	0.1	0	0.17	0.07	0
1445	5	defect	0	1	0.18	0.59	0	BR	1	0	1	0	NA	NA	NA	NA	NA	0	0	0	1	NA	NA	NA	NA	NA	0.005	0.075	0.005	0.175	NA	NA	NA	NA	NA	0.175	0.075	0.175	0.005	NA	NA	NA	NA	NA	0.1	0	0.17	0.07	0
1446	6	defect	0	1	0.18	0.59	0	BR	0	1	0	1	0	NA	NA	NA	NA	0	0	0	0	1	NA	NA	NA	NA	0.075	0.005	0.075	0.005	0.175	NA	NA	NA	NA	0.075	0.175	0.075	0.175	0.005	NA	NA	NA	NA	0.1	0	0.17	0.07	0
1447	7	defect	0	1	0.18	0.59	0	BR	0	0	1	0	1	0	NA	NA	NA	0	0	0	0	0	1	NA	NA	NA	0.075	0.075	0.005	0.075	0.005	0.175	NA	NA	NA	0.075	0.075	0.175	0.075	0.175	0.005	NA	NA	NA	0.1	0	0.17	0.07	0
1448	8	defect	0	1	0.18	0.59	0	BR	0	0	0	1	0	1	0	NA	NA	0	0	0	0	0	0	1	NA	NA	0.075	0.075	0.075	0.005	0.075	0.005	0.175	NA	NA	0.075	0.075	0.075	0.175	0.075	0.175	0.005	NA	NA	0.1	0	0.17	0.07	0
1449	9	defect	0	1	0.18	0.59	0	BR	0	0	0	0	1	0	1	0	NA	0	0	0	0	0	0	0	1	NA	0.075	0.075	0.075	0.075	0.005	0.075	0.005	0.175	NA	0.075	0.075	0.075	0.075	0.175	0.075	0.175	0.005	NA	0.1	0	0.17	0.07	0
1450	10	defect	0	0	0.18	0.59	0	BR	0	0	0	0	0	1	0	1	0	0	0	0	0	0	0	0	0	1	0.075	0.075	0.075	0.075	0.075	0.005	0.075	0.005	0.175	0.075	0.075	0.075	0.075	0.075	0.175	0.075	0.175	0.005	0.1	0	0.17	0.07	0
1451	1	coop	0	1	0.18	0.59	0	BR	NA	NA	NA	NA	NA	NA	NA	NA	NA	NA	NA	NA	NA	NA	NA	NA	NA	NA	NA	NA	NA	NA	NA	NA	NA	NA	NA	NA	NA	NA	NA	NA	NA	NA	NA	NA	0.1	0	0.17	0.07	0
1452	2	coop	0	1	0.18	0.59	0	BR	1	NA	NA	NA	NA	NA	NA	NA	NA	1	NA	NA	NA	NA	NA	NA	NA	NA	0.105	NA	NA	NA	NA	NA	NA	NA	NA	0.105	NA	NA	NA	NA	NA	NA	NA	NA	0.1	0	0.17	0.07	0
1453	3	coop	0	1	0.18	0.59	0	BR	1	1	NA	NA	NA	NA	NA	NA	NA	1	1	NA	NA	NA	NA	NA	NA	NA	0.105	0.105	NA	NA	NA	NA	NA	NA	NA	0.105	0.105	NA	NA	NA	NA	NA	NA	NA	0.1	0	0.17	0.07	0
1454	4	coop	0	1	0.18	0.59	0	BR	1	1	1	NA	NA	NA	NA	NA	NA	0	1	1	NA	NA	NA	NA	NA	NA	0.005	0.105	0.105	NA	NA	NA	NA	NA	NA	0.175	0.105	0.105	NA	NA	NA	NA	NA	NA	0.1	0	0.17	0.07	0
1455	5	coop	0	1	0.18	0.59	0	BR	1	1	1	1	NA	NA	NA	NA	NA	1	0	1	1	NA	NA	NA	NA	NA	0.105	0.005	0.105	0.105	NA	NA	NA	NA	NA	0.105	0.175	0.105	0.105	NA	NA	NA	NA	NA	0.1	0	0.17	0.07	0
1456	6	coop	0	1	0.18	0.59	0	BR	1	1	1	1	1	NA	NA	NA	NA	0	1	0	1	1	NA	NA	NA	NA	0.005	0.105	0.005	0.105	0.105	NA	NA	NA	NA	0.175	0.105	0.175	0.105	0.105	NA	NA	NA	NA	0.1	0	0.17	0.07	0
1457	7	defect	0	1	0.18	0.59	0	BR	1	1	1	1	1	1	NA	NA	NA	0	0	1	0	1	1	NA	NA	NA	0.005	0.005	0.105	0.005	0.105	0.105	NA	NA	NA	0.175	0.175	0.105	0.175	0.105	0.105	NA	NA	NA	0.1	0	0.17	0.07	0
1458	8	defect	0	1	0.18	0.59	0	BR	0	1	1	1	1	1	1	NA	NA	0	0	0	1	0	1	1	NA	NA	0.075	0.005	0.005	0.105	0.005	0.105	0.105	NA	NA	0.075	0.175	0.175	0.105	0.175	0.105	0.105	NA	NA	0.1	0	0.17	0.07	0
1459	9	coop	0	1	0.18	0.59	0	BR	0	0	1	1	1	1	1	1	NA	0	0	0	0	1	0	1	1	NA	0.075	0.075	0.005	0.005	0.105	0.005	0.105	0.105	NA	0.075	0.075	0.175	0.175	0.105	0.175	0.105	0.105	NA	0.1	0	0.17	0.07	0
1460	10	defect	0	0	0.18	0.59	0	BR	1	0	0	1	1	1	1	1	1	1	0	0	0	0	1	0	1	1	0.105	0.075	0.075	0.005	0.005	0.105	0.005	0.105	0.105	0.105	0.075	0.075	0.175	0.175	0.105	0.175	0.105	0.105	0.1	0	0.17	0.07	0
1461	1	coop	0	1	0.18	0.59	0	BR	NA	NA	NA	NA	NA	NA	NA	NA	NA	NA	NA	NA	NA	NA	NA	NA	NA	NA	NA	NA	NA	NA	NA	NA	NA	NA	NA	NA	NA	NA	NA	NA	NA	NA	NA	NA	0.1	0	0.17	0.07	0
1462	2	defect	0	1	0.18	0.59	0	BR	1	NA	NA	NA	NA	NA	NA	NA	NA	0	NA	NA	NA	NA	NA	NA	NA	NA	0.005	NA	NA	NA	NA	NA	NA	NA	NA	0.175	NA	NA	NA	NA	NA	NA	NA	NA	0.1	0	0.17	0.07	0
1463	3	defect	0	1	0.18	0.59	0	BR	0	1	NA	NA	NA	NA	NA	NA	NA	0	0	NA	NA	NA	NA	NA	NA	NA	0.075	0.005	NA	NA	NA	NA	NA	NA	NA	0.075	0.175	NA	NA	NA	NA	NA	NA	NA	0.1	0	0.17	0.07	0
1464	4	defect	0	1	0.18	0.59	0	BR	0	0	1	NA	NA	NA	NA	NA	NA	0	0	0	NA	NA	NA	NA	NA	NA	0.075	0.075	0.005	NA	NA	NA	NA	NA	NA	0.075	0.075	0.175	NA	NA	NA	NA	NA	NA	0.1	0	0.17	0.07	0
1465	5	defect	0	1	0.18	0.59	0	BR	0	0	0	1	NA	NA	NA	NA	NA	0	0	0	0	NA	NA	NA	NA	NA	0.075	0.075	0.075	0.005	NA	NA	NA	NA	NA	0.075	0.075	0.075	0.175	NA	NA	NA	NA	NA	0.1	0	0.17	0.07	0
1466	6	defect	0	1	0.18	0.59	0	BR	0	0	0	0	1	NA	NA	NA	NA	0	0	0	0	0	NA	NA	NA	NA	0.075	0.075	0.075	0.075	0.005	NA	NA	NA	NA	0.075	0.075	0.075	0.075	0.175	NA	NA	NA	NA	0.1	0	0.17	0.07	0
1467	7	defect	0	1	0.18	0.59	0	BR	0	0	0	0	0	1	NA	NA	NA	0	0	0	0	0	0	NA	NA	NA	0.075	0.075	0.075	0.075	0.075	0.005	NA	NA	NA	0.075	0.075	0.075	0.075	0.075	0.175	NA	NA	NA	0.1	0	0.17	0.07	0
1468	8	defect	0	1	0.18	0.59	0	BR	0	0	0	0	0	0	1	NA	NA	0	0	0	0	0	0	0	NA	NA	0.075	0.075	0.075	0.075	0.075	0.075	0.005	NA	NA	0.075	0.075	0.075	0.075	0.075	0.075	0.175	NA	NA	0.1	0	0.17	0.07	0
1469	9	defect	0	1	0.18	0.59	0	BR	0	0	0	0	0	0	0	1	NA	0	0	0	0	0	0	0	0	NA	0.075	0.075	0.075	0.075	0.075	0.075	0.075	0.005	NA	0.075	0.075	0.075	0.075	0.075	0.075	0.075	0.175	NA	0.1	0	0.17	0.07	0
1470	10	defect	0	0	0.18	0.59	0	BR	0	0	0	0	0	0	0	0	1	0	0	0	0	0	0	0	0	0	0.075	0.075	0.075	0.075	0.075	0.075	0.075	0.075	0.005	0.075	0.075	0.075	0.075	0.075	0.075	0.075	0.075	0.175	0.1	0	0.17	0.07	0
1471	1	coop	0	1	0.18	0.59	0	BR	NA	NA	NA	NA	NA	NA	NA	NA	NA	NA	NA	NA	NA	NA	NA	NA	NA	NA	NA	NA	NA	NA	NA	NA	NA	NA	NA	NA	NA	NA	NA	NA	NA	NA	NA	NA	0.1	0	0.17	0.07	0
1472	2	coop	0	1	0.18	0.59	0	BR	1	NA	NA	NA	NA	NA	NA	NA	NA	1	NA	NA	NA	NA	NA	NA	NA	NA	0.105	NA	NA	NA	NA	NA	NA	NA	NA	0.105	NA	NA	NA	NA	NA	NA	NA	NA	0.1	0	0.17	0.07	0
1473	3	coop	0	1	0.18	0.59	0	BR	1	1	NA	NA	NA	NA	NA	NA	NA	1	1	NA	NA	NA	NA	NA	NA	NA	0.105	0.105	NA	NA	NA	NA	NA	NA	NA	0.105	0.105	NA	NA	NA	NA	NA	NA	NA	0.1	0	0.17	0.07	0
1474	4	coop	0	1	0.18	0.59	0	BR	1	1	1	NA	NA	NA	NA	NA	NA	1	1	1	NA	NA	NA	NA	NA	NA	0.105	0.105	0.105	NA	NA	NA	NA	NA	NA	0.105	0.105	0.105	NA	NA	NA	NA	NA	NA	0.1	0	0.17	0.07	0
1475	5	coop	0	1	0.18	0.59	0	BR	1	1	1	1	NA	NA	NA	NA	NA	1	1	1	1	NA	NA	NA	NA	NA	0.105	0.105	0.105	0.105	NA	NA	NA	NA	NA	0.105	0.105	0.105	0.105	NA	NA	NA	NA	NA	0.1	0	0.17	0.07	0
1476	6	coop	0	1	0.18	0.59	0	BR	1	1	1	1	1	NA	NA	NA	NA	1	1	1	1	1	NA	NA	NA	NA	0.105	0.105	0.105	0.105	0.105	NA	NA	NA	NA	0.105	0.105	0.105	0.105	0.105	NA	NA	NA	NA	0.1	0	0.17	0.07	0
1477	7	coop	0	1	0.18	0.59	0	BR	1	1	1	1	1	1	NA	NA	NA	1	1	1	1	1	1	NA	NA	NA	0.105	0.105	0.105	0.105	0.105	0.105	NA	NA	NA	0.105	0.105	0.105	0.105	0.105	0.105	NA	NA	NA	0.1	0	0.17	0.07	0
1478	8	coop	0	1	0.18	0.59	0	BR	1	1	1	1	1	1	1	NA	NA	1	1	1	1	1	1	1	NA	NA	0.105	0.105	0.105	0.105	0.105	0.105	0.105	NA	NA	0.105	0.105	0.105	0.105	0.105	0.105	0.105	NA	NA	0.1	0	0.17	0.07	0
1479	9	defect	0	1	0.18	0.59	0	BR	1	1	1	1	1	1	1	1	NA	1	1	1	1	1	1	1	1	NA	0.105	0.105	0.105	0.105	0.105	0.105	0.105	0.105	NA	0.105	0.105	0.105	0.105	0.105	0.105	0.105	0.105	NA	0.1	0	0.17	0.07	0
1480	10	defect	0	0	0.18	0.59	0	BR	0	1	1	1	1	1	1	1	1	1	1	1	1	1	1	1	1	1	0.175	0.105	0.105	0.105	0.105	0.105	0.105	0.105	0.105	0.005	0.105	0.105	0.105	0.105	0.105	0.105	0.105	0.105	0.1	0	0.17	0.07	0
1481	1	coop	0	1	0.18	0.59	0	BR	NA	NA	NA	NA	NA	NA	NA	NA	NA	NA	NA	NA	NA	NA	NA	NA	NA	NA	NA	NA	NA	NA	NA	NA	NA	NA	NA	NA	NA	NA	NA	NA	NA	NA	NA	NA	0.1	0	0.17	0.07	0
1482	2	defect	0	1	0.18	0.59	0	BR	1	NA	NA	NA	NA	NA	NA	NA	NA	0	NA	NA	NA	NA	NA	NA	NA	NA	0.005	NA	NA	NA	NA	NA	NA	NA	NA	0.175	NA	NA	NA	NA	NA	NA	NA	NA	0.1	0	0.17	0.07	0
1483	3	defect	0	1	0.18	0.59	0	BR	0	1	NA	NA	NA	NA	NA	NA	NA	0	0	NA	NA	NA	NA	NA	NA	NA	0.075	0.005	NA	NA	NA	NA	NA	NA	NA	0.075	0.175	NA	NA	NA	NA	NA	NA	NA	0.1	0	0.17	0.07	0
1484	4	defect	0	1	0.18	0.59	0	BR	0	0	1	NA	NA	NA	NA	NA	NA	0	0	0	NA	NA	NA	NA	NA	NA	0.075	0.075	0.005	NA	NA	NA	NA	NA	NA	0.075	0.075	0.175	NA	NA	NA	NA	NA	NA	0.1	0	0.17	0.07	0
1485	5	defect	0	1	0.18	0.59	0	BR	0	0	0	1	NA	NA	NA	NA	NA	0	0	0	0	NA	NA	NA	NA	NA	0.075	0.075	0.075	0.005	NA	NA	NA	NA	NA	0.075	0.075	0.075	0.175	NA	NA	NA	NA	NA	0.1	0	0.17	0.07	0
1486	6	defect	0	1	0.18	0.59	0	BR	0	0	0	0	1	NA	NA	NA	NA	0	0	0	0	0	NA	NA	NA	NA	0.075	0.075	0.075	0.075	0.005	NA	NA	NA	NA	0.075	0.075	0.075	0.075	0.175	NA	NA	NA	NA	0.1	0	0.17	0.07	0
1487	7	defect	0	1	0.18	0.59	0	BR	0	0	0	0	0	1	NA	NA	NA	0	0	0	0	0	0	NA	NA	NA	0.075	0.075	0.075	0.075	0.075	0.005	NA	NA	NA	0.075	0.075	0.075	0.075	0.075	0.175	NA	NA	NA	0.1	0	0.17	0.07	0
1488	8	defect	0	1	0.18	0.59	0	BR	0	0	0	0	0	0	1	NA	NA	0	0	0	0	0	0	0	NA	NA	0.075	0.075	0.075	0.075	0.075	0.075	0.005	NA	NA	0.075	0.075	0.075	0.075	0.075	0.075	0.175	NA	NA	0.1	0	0.17	0.07	0
1489	9	defect	0	1	0.18	0.59	0	BR	0	0	0	0	0	0	0	1	NA	0	0	0	0	0	0	0	0	NA	0.075	0.075	0.075	0.075	0.075	0.075	0.075	0.005	NA	0.075	0.075	0.075	0.075	0.075	0.075	0.075	0.175	NA	0.1	0	0.17	0.07	0
1490	10	defect	0	0	0.18	0.59	0	BR	0	0	0	0	0	0	0	0	1	0	0	0	0	0	0	0	0	0	0.075	0.075	0.075	0.075	0.075	0.075	0.075	0.075	0.005	0.075	0.075	0.075	0.075	0.075	0.075	0.075	0.075	0.175	0.1	0	0.17	0.07	0
1491	1	coop	0	1	0.18	0.59	0	BR	NA	NA	NA	NA	NA	NA	NA	NA	NA	NA	NA	NA	NA	NA	NA	NA	NA	NA	NA	NA	NA	NA	NA	NA	NA	NA	NA	NA	NA	NA	NA	NA	NA	NA	NA	NA	0.1	0	0.17	0.07	0
1492	2	coop	0	1	0.18	0.59	0	BR	1	NA	NA	NA	NA	NA	NA	NA	NA	1	NA	NA	NA	NA	NA	NA	NA	NA	0.105	NA	NA	NA	NA	NA	NA	NA	NA	0.105	NA	NA	NA	NA	NA	NA	NA	NA	0.1	0	0.17	0.07	0
1493	3	coop	0	1	0.18	0.59	0	BR	1	1	NA	NA	NA	NA	NA	NA	NA	1	1	NA	NA	NA	NA	NA	NA	NA	0.105	0.105	NA	NA	NA	NA	NA	NA	NA	0.105	0.105	NA	NA	NA	NA	NA	NA	NA	0.1	0	0.17	0.07	0
1494	4	coop	0	1	0.18	0.59	0	BR	1	1	1	NA	NA	NA	NA	NA	NA	1	1	1	NA	NA	NA	NA	NA	NA	0.105	0.105	0.105	NA	NA	NA	NA	NA	NA	0.105	0.105	0.105	NA	NA	NA	NA	NA	NA	0.1	0	0.17	0.07	0
1495	5	coop	0	1	0.18	0.59	0	BR	1	1	1	1	NA	NA	NA	NA	NA	1	1	1	1	NA	NA	NA	NA	NA	0.105	0.105	0.105	0.105	NA	NA	NA	NA	NA	0.105	0.105	0.105	0.105	NA	NA	NA	NA	NA	0.1	0	0.17	0.07	0
1496	6	coop	0	1	0.18	0.59	0	BR	1	1	1	1	1	NA	NA	NA	NA	1	1	1	1	1	NA	NA	NA	NA	0.105	0.105	0.105	0.105	0.105	NA	NA	NA	NA	0.105	0.105	0.105	0.105	0.105	NA	NA	NA	NA	0.1	0	0.17	0.07	0
1497	7	coop	0	1	0.18	0.59	0	BR	1	1	1	1	1	1	NA	NA	NA	1	1	1	1	1	1	NA	NA	NA	0.105	0.105	0.105	0.105	0.105	0.105	NA	NA	NA	0.105	0.105	0.105	0.105	0.105	0.105	NA	NA	NA	0.1	0	0.17	0.07	0
1498	8	coop	0	1	0.18	0.59	0	BR	1	1	1	1	1	1	1	NA	NA	1	1	1	1	1	1	1	NA	NA	0.105	0.105	0.105	0.105	0.105	0.105	0.105	NA	NA	0.105	0.105	0.105	0.105	0.105	0.105	0.105	NA	NA	0.1	0	0.17	0.07	0
1499	9	defect	0	1	0.18	0.59	0	BR	1	1	1	1	1	1	1	1	NA	1	1	1	1	1	1	1	1	NA	0.105	0.105	0.105	0.105	0.105	0.105	0.105	0.105	NA	0.105	0.105	0.105	0.105	0.105	0.105	0.105	0.105	NA	0.1	0	0.17	0.07	0
1500	10	defect	0	0	0.18	0.59	0	BR	0	1	1	1	1	1	1	1	1	0	1	1	1	1	1	1	1	1	0.075	0.105	0.105	0.105	0.105	0.105	0.105	0.105	0.105	0.075	0.105	0.105	0.105	0.105	0.105	0.105	0.105	0.105	0.1	0	0.17	0.07	0
1501	1	coop	0	1	0.18	0.59	0	BR	NA	NA	NA	NA	NA	NA	NA	NA	NA	NA	NA	NA	NA	NA	NA	NA	NA	NA	NA	NA	NA	NA	NA	NA	NA	NA	NA	NA	NA	NA	NA	NA	NA	NA	NA	NA	0.1	0	0.17	0.07	0
1502	2	coop	0	1	0.18	0.59	0	BR	1	NA	NA	NA	NA	NA	NA	NA	NA	1	NA	NA	NA	NA	NA	NA	NA	NA	0.105	NA	NA	NA	NA	NA	NA	NA	NA	0.105	NA	NA	NA	NA	NA	NA	NA	NA	0.1	0	0.17	0.07	0
1503	3	coop	0	1	0.18	0.59	0	BR	1	1	NA	NA	NA	NA	NA	NA	NA	1	1	NA	NA	NA	NA	NA	NA	NA	0.105	0.105	NA	NA	NA	NA	NA	NA	NA	0.105	0.105	NA	NA	NA	NA	NA	NA	NA	0.1	0	0.17	0.07	0
1504	4	coop	0	1	0.18	0.59	0	BR	1	1	1	NA	NA	NA	NA	NA	NA	1	1	1	NA	NA	NA	NA	NA	NA	0.105	0.105	0.105	NA	NA	NA	NA	NA	NA	0.105	0.105	0.105	NA	NA	NA	NA	NA	NA	0.1	0	0.17	0.07	0
1505	5	coop	0	1	0.18	0.59	0	BR	1	1	1	1	NA	NA	NA	NA	NA	1	1	1	1	NA	NA	NA	NA	NA	0.105	0.105	0.105	0.105	NA	NA	NA	NA	NA	0.105	0.105	0.105	0.105	NA	NA	NA	NA	NA	0.1	0	0.17	0.07	0
1506	6	coop	0	1	0.18	0.59	0	BR	1	1	1	1	1	NA	NA	NA	NA	1	1	1	1	1	NA	NA	NA	NA	0.105	0.105	0.105	0.105	0.105	NA	NA	NA	NA	0.105	0.105	0.105	0.105	0.105	NA	NA	NA	NA	0.1	0	0.17	0.07	0
1507	7	coop	0	1	0.18	0.59	0	BR	1	1	1	1	1	1	NA	NA	NA	1	1	1	1	1	1	NA	NA	NA	0.105	0.105	0.105	0.105	0.105	0.105	NA	NA	NA	0.105	0.105	0.105	0.105	0.105	0.105	NA	NA	NA	0.1	0	0.17	0.07	0
1508	8	coop	0	1	0.18	0.59	0	BR	1	1	1	1	1	1	1	NA	NA	1	1	1	1	1	1	1	NA	NA	0.105	0.105	0.105	0.105	0.105	0.105	0.105	NA	NA	0.105	0.105	0.105	0.105	0.105	0.105	0.105	NA	NA	0.1	0	0.17	0.07	0
1509	9	defect	0	1	0.18	0.59	0	BR	1	1	1	1	1	1	1	1	NA	1	1	1	1	1	1	1	1	NA	0.105	0.105	0.105	0.105	0.105	0.105	0.105	0.105	NA	0.105	0.105	0.105	0.105	0.105	0.105	0.105	0.105	NA	0.1	0	0.17	0.07	0
1510	10	defect	0	0	0.18	0.59	0	BR	0	1	1	1	1	1	1	1	1	0	1	1	1	1	1	1	1	1	0.075	0.105	0.105	0.105	0.105	0.105	0.105	0.105	0.105	0.075	0.105	0.105	0.105	0.105	0.105	0.105	0.105	0.105	0.1	0	0.17	0.07	0
1511	1	coop	0	1	0.18	0.59	0	BR	NA	NA	NA	NA	NA	NA	NA	NA	NA	NA	NA	NA	NA	NA	NA	NA	NA	NA	NA	NA	NA	NA	NA	NA	NA	NA	NA	NA	NA	NA	NA	NA	NA	NA	NA	NA	0.1	0	0.17	0.07	0
1512	2	defect	0	1	0.18	0.59	0	BR	1	NA	NA	NA	NA	NA	NA	NA	NA	1	NA	NA	NA	NA	NA	NA	NA	NA	0.105	NA	NA	NA	NA	NA	NA	NA	NA	0.105	NA	NA	NA	NA	NA	NA	NA	NA	0.1	0	0.17	0.07	0
1513	3	defect	0	1	0.18	0.59	0	BR	0	1	NA	NA	NA	NA	NA	NA	NA	1	1	NA	NA	NA	NA	NA	NA	NA	0.175	0.105	NA	NA	NA	NA	NA	NA	NA	0.005	0.105	NA	NA	NA	NA	NA	NA	NA	0.1	0	0.17	0.07	0
1514	4	defect	0	1	0.18	0.59	0	BR	0	0	1	NA	NA	NA	NA	NA	NA	0	1	1	NA	NA	NA	NA	NA	NA	0.075	0.175	0.105	NA	NA	NA	NA	NA	NA	0.075	0.005	0.105	NA	NA	NA	NA	NA	NA	0.1	0	0.17	0.07	0
1515	5	defect	0	1	0.18	0.59	0	BR	0	0	0	1	NA	NA	NA	NA	NA	0	0	1	1	NA	NA	NA	NA	NA	0.075	0.075	0.175	0.105	NA	NA	NA	NA	NA	0.075	0.075	0.005	0.105	NA	NA	NA	NA	NA	0.1	0	0.17	0.07	0
1516	6	coop	0	1	0.18	0.59	0	BR	0	0	0	0	1	NA	NA	NA	NA	0	0	0	1	1	NA	NA	NA	NA	0.075	0.075	0.075	0.175	0.105	NA	NA	NA	NA	0.075	0.075	0.075	0.005	0.105	NA	NA	NA	NA	0.1	0	0.17	0.07	0
1517	7	defect	0	1	0.18	0.59	0	BR	1	0	0	0	0	1	NA	NA	NA	0	0	0	0	1	1	NA	NA	NA	0.005	0.075	0.075	0.075	0.175	0.105	NA	NA	NA	0.175	0.075	0.075	0.075	0.005	0.105	NA	NA	NA	0.1	0	0.17	0.07	0
1518	8	defect	0	1	0.18	0.59	0	BR	0	1	0	0	0	0	1	NA	NA	0	0	0	0	0	1	1	NA	NA	0.075	0.005	0.075	0.075	0.075	0.175	0.105	NA	NA	0.075	0.175	0.075	0.075	0.075	0.005	0.105	NA	NA	0.1	0	0.17	0.07	0
1519	9	defect	0	1	0.18	0.59	0	BR	0	0	1	0	0	0	0	1	NA	0	0	0	0	0	0	1	1	NA	0.075	0.075	0.005	0.075	0.075	0.075	0.175	0.105	NA	0.075	0.075	0.175	0.075	0.075	0.075	0.005	0.105	NA	0.1	0	0.17	0.07	0
1520	10	defect	0	0	0.18	0.59	0	BR	0	0	0	1	0	0	0	0	1	0	0	0	0	0	0	0	1	1	0.075	0.075	0.075	0.005	0.075	0.075	0.075	0.175	0.105	0.075	0.075	0.075	0.175	0.075	0.075	0.075	0.005	0.105	0.1	0	0.17	0.07	0
1521	1	coop	0	1	0.18	0.59	0	BR	NA	NA	NA	NA	NA	NA	NA	NA	NA	NA	NA	NA	NA	NA	NA	NA	NA	NA	NA	NA	NA	NA	NA	NA	NA	NA	NA	NA	NA	NA	NA	NA	NA	NA	NA	NA	0.1	0	0.17	0.07	0
1522	2	defect	0	1	0.18	0.59	0	BR	1	NA	NA	NA	NA	NA	NA	NA	NA	0	NA	NA	NA	NA	NA	NA	NA	NA	0.005	NA	NA	NA	NA	NA	NA	NA	NA	0.175	NA	NA	NA	NA	NA	NA	NA	NA	0.1	0	0.17	0.07	0
1523	3	defect	0	1	0.18	0.59	0	BR	0	1	NA	NA	NA	NA	NA	NA	NA	0	0	NA	NA	NA	NA	NA	NA	NA	0.075	0.005	NA	NA	NA	NA	NA	NA	NA	0.075	0.175	NA	NA	NA	NA	NA	NA	NA	0.1	0	0.17	0.07	0
1524	4	defect	0	1	0.18	0.59	0	BR	0	0	1	NA	NA	NA	NA	NA	NA	0	0	0	NA	NA	NA	NA	NA	NA	0.075	0.075	0.005	NA	NA	NA	NA	NA	NA	0.075	0.075	0.175	NA	NA	NA	NA	NA	NA	0.1	0	0.17	0.07	0
1525	5	defect	0	1	0.18	0.59	0	BR	0	0	0	1	NA	NA	NA	NA	NA	0	0	0	0	NA	NA	NA	NA	NA	0.075	0.075	0.075	0.005	NA	NA	NA	NA	NA	0.075	0.075	0.075	0.175	NA	NA	NA	NA	NA	0.1	0	0.17	0.07	0
1526	6	defect	0	1	0.18	0.59	0	BR	0	0	0	0	1	NA	NA	NA	NA	0	0	0	0	0	NA	NA	NA	NA	0.075	0.075	0.075	0.075	0.005	NA	NA	NA	NA	0.075	0.075	0.075	0.075	0.175	NA	NA	NA	NA	0.1	0	0.17	0.07	0
1527	7	defect	0	1	0.18	0.59	0	BR	0	0	0	0	0	1	NA	NA	NA	0	0	0	0	0	0	NA	NA	NA	0.075	0.075	0.075	0.075	0.075	0.005	NA	NA	NA	0.075	0.075	0.075	0.075	0.075	0.175	NA	NA	NA	0.1	0	0.17	0.07	0
1528	8	defect	0	1	0.18	0.59	0	BR	0	0	0	0	0	0	1	NA	NA	0	0	0	0	0	0	0	NA	NA	0.075	0.075	0.075	0.075	0.075	0.075	0.005	NA	NA	0.075	0.075	0.075	0.075	0.075	0.075	0.175	NA	NA	0.1	0	0.17	0.07	0
1529	9	defect	0	1	0.18	0.59	0	BR	0	0	0	0	0	0	0	1	NA	0	0	0	0	0	0	0	0	NA	0.075	0.075	0.075	0.075	0.075	0.075	0.075	0.005	NA	0.075	0.075	0.075	0.075	0.075	0.075	0.075	0.175	NA	0.1	0	0.17	0.07	0
1530	10	defect	0	0	0.18	0.59	0	BR	0	0	0	0	0	0	0	0	1	0	0	0	0	0	0	0	0	0	0.075	0.075	0.075	0.075	0.075	0.075	0.075	0.075	0.005	0.075	0.075	0.075	0.075	0.075	0.075	0.075	0.075	0.175	0.1	0	0.17	0.07	0
1531	1	coop	0	1	0.18	0.59	0	BR	NA	NA	NA	NA	NA	NA	NA	NA	NA	NA	NA	NA	NA	NA	NA	NA	NA	NA	NA	NA	NA	NA	NA	NA	NA	NA	NA	NA	NA	NA	NA	NA	NA	NA	NA	NA	0.1	0	0.17	0.07	0
1532	2	coop	0	1	0.18	0.59	0	BR	1	NA	NA	NA	NA	NA	NA	NA	NA	1	NA	NA	NA	NA	NA	NA	NA	NA	0.105	NA	NA	NA	NA	NA	NA	NA	NA	0.105	NA	NA	NA	NA	NA	NA	NA	NA	0.1	0	0.17	0.07	0
1533	3	coop	0	1	0.18	0.59	0	BR	1	1	NA	NA	NA	NA	NA	NA	NA	1	1	NA	NA	NA	NA	NA	NA	NA	0.105	0.105	NA	NA	NA	NA	NA	NA	NA	0.105	0.105	NA	NA	NA	NA	NA	NA	NA	0.1	0	0.17	0.07	0
1534	4	coop	0	1	0.18	0.59	0	BR	1	1	1	NA	NA	NA	NA	NA	NA	1	1	1	NA	NA	NA	NA	NA	NA	0.105	0.105	0.105	NA	NA	NA	NA	NA	NA	0.105	0.105	0.105	NA	NA	NA	NA	NA	NA	0.1	0	0.17	0.07	0
1535	5	coop	0	1	0.18	0.59	0	BR	1	1	1	1	NA	NA	NA	NA	NA	1	1	1	1	NA	NA	NA	NA	NA	0.105	0.105	0.105	0.105	NA	NA	NA	NA	NA	0.105	0.105	0.105	0.105	NA	NA	NA	NA	NA	0.1	0	0.17	0.07	0
1536	6	coop	0	1	0.18	0.59	0	BR	1	1	1	1	1	NA	NA	NA	NA	1	1	1	1	1	NA	NA	NA	NA	0.105	0.105	0.105	0.105	0.105	NA	NA	NA	NA	0.105	0.105	0.105	0.105	0.105	NA	NA	NA	NA	0.1	0	0.17	0.07	0
1537	7	coop	0	1	0.18	0.59	0	BR	1	1	1	1	1	1	NA	NA	NA	1	1	1	1	1	1	NA	NA	NA	0.105	0.105	0.105	0.105	0.105	0.105	NA	NA	NA	0.105	0.105	0.105	0.105	0.105	0.105	NA	NA	NA	0.1	0	0.17	0.07	0
1538	8	coop	0	1	0.18	0.59	0	BR	1	1	1	1	1	1	1	NA	NA	1	1	1	1	1	1	1	NA	NA	0.105	0.105	0.105	0.105	0.105	0.105	0.105	NA	NA	0.105	0.105	0.105	0.105	0.105	0.105	0.105	NA	NA	0.1	0	0.17	0.07	0
1539	9	defect	0	1	0.18	0.59	0	BR	1	1	1	1	1	1	1	1	NA	1	1	1	1	1	1	1	1	NA	0.105	0.105	0.105	0.105	0.105	0.105	0.105	0.105	NA	0.105	0.105	0.105	0.105	0.105	0.105	0.105	0.105	NA	0.1	0	0.17	0.07	0
1540	10	defect	0	0	0.18	0.59	0	BR	0	1	1	1	1	1	1	1	1	0	1	1	1	1	1	1	1	1	0.075	0.105	0.105	0.105	0.105	0.105	0.105	0.105	0.105	0.075	0.105	0.105	0.105	0.105	0.105	0.105	0.105	0.105	0.1	0	0.17	0.07	0
1541	1	coop	0	1	0.18	0.59	0	BR	NA	NA	NA	NA	NA	NA	NA	NA	NA	NA	NA	NA	NA	NA	NA	NA	NA	NA	NA	NA	NA	NA	NA	NA	NA	NA	NA	NA	NA	NA	NA	NA	NA	NA	NA	NA	0.1	0	0.17	0.07	0
1542	2	coop	0	1	0.18	0.59	0	BR	1	NA	NA	NA	NA	NA	NA	NA	NA	1	NA	NA	NA	NA	NA	NA	NA	NA	0.105	NA	NA	NA	NA	NA	NA	NA	NA	0.105	NA	NA	NA	NA	NA	NA	NA	NA	0.1	0	0.17	0.07	0
1543	3	coop	0	1	0.18	0.59	0	BR	1	1	NA	NA	NA	NA	NA	NA	NA	1	1	NA	NA	NA	NA	NA	NA	NA	0.105	0.105	NA	NA	NA	NA	NA	NA	NA	0.105	0.105	NA	NA	NA	NA	NA	NA	NA	0.1	0	0.17	0.07	0
1544	4	coop	0	1	0.18	0.59	0	BR	1	1	1	NA	NA	NA	NA	NA	NA	1	1	1	NA	NA	NA	NA	NA	NA	0.105	0.105	0.105	NA	NA	NA	NA	NA	NA	0.105	0.105	0.105	NA	NA	NA	NA	NA	NA	0.1	0	0.17	0.07	0
1545	5	coop	0	1	0.18	0.59	0	BR	1	1	1	1	NA	NA	NA	NA	NA	1	1	1	1	NA	NA	NA	NA	NA	0.105	0.105	0.105	0.105	NA	NA	NA	NA	NA	0.105	0.105	0.105	0.105	NA	NA	NA	NA	NA	0.1	0	0.17	0.07	0
1546	6	defect	0	1	0.18	0.59	0	BR	1	1	1	1	1	NA	NA	NA	NA	0	1	1	1	1	NA	NA	NA	NA	0.005	0.105	0.105	0.105	0.105	NA	NA	NA	NA	0.175	0.105	0.105	0.105	0.105	NA	NA	NA	NA	0.1	0	0.17	0.07	0
1547	7	defect	0	1	0.18	0.59	0	BR	0	1	1	1	1	1	NA	NA	NA	0	0	1	1	1	1	NA	NA	NA	0.075	0.005	0.105	0.105	0.105	0.105	NA	NA	NA	0.075	0.175	0.105	0.105	0.105	0.105	NA	NA	NA	0.1	0	0.17	0.07	0
1548	8	defect	0	1	0.18	0.59	0	BR	0	0	1	1	1	1	1	NA	NA	0	0	0	1	1	1	1	NA	NA	0.075	0.075	0.005	0.105	0.105	0.105	0.105	NA	NA	0.075	0.075	0.175	0.105	0.105	0.105	0.105	NA	NA	0.1	0	0.17	0.07	0
1549	9	defect	0	1	0.18	0.59	0	BR	0	0	0	1	1	1	1	1	NA	0	0	0	0	1	1	1	1	NA	0.075	0.075	0.075	0.005	0.105	0.105	0.105	0.105	NA	0.075	0.075	0.075	0.175	0.105	0.105	0.105	0.105	NA	0.1	0	0.17	0.07	0
1550	10	defect	0	0	0.18	0.59	0	BR	0	0	0	0	1	1	1	1	1	0	0	0	0	0	1	1	1	1	0.075	0.075	0.075	0.075	0.005	0.105	0.105	0.105	0.105	0.075	0.075	0.075	0.075	0.175	0.105	0.105	0.105	0.105	0.1	0	0.17	0.07	0
1551	1	coop	0	1	0.18	0.59	0	BR	NA	NA	NA	NA	NA	NA	NA	NA	NA	NA	NA	NA	NA	NA	NA	NA	NA	NA	NA	NA	NA	NA	NA	NA	NA	NA	NA	NA	NA	NA	NA	NA	NA	NA	NA	NA	0.1	0	0.17	0.07	0
1552	2	defect	0	1	0.18	0.59	0	BR	1	NA	NA	NA	NA	NA	NA	NA	NA	0	NA	NA	NA	NA	NA	NA	NA	NA	0.005	NA	NA	NA	NA	NA	NA	NA	NA	0.175	NA	NA	NA	NA	NA	NA	NA	NA	0.1	0	0.17	0.07	0
1553	3	defect	0	1	0.18	0.59	0	BR	0	1	NA	NA	NA	NA	NA	NA	NA	1	0	NA	NA	NA	NA	NA	NA	NA	0.175	0.005	NA	NA	NA	NA	NA	NA	NA	0.005	0.175	NA	NA	NA	NA	NA	NA	NA	0.1	0	0.17	0.07	0
1554	4	coop	0	1	0.18	0.59	0	BR	0	0	1	NA	NA	NA	NA	NA	NA	1	1	0	NA	NA	NA	NA	NA	NA	0.175	0.175	0.005	NA	NA	NA	NA	NA	NA	0.005	0.005	0.175	NA	NA	NA	NA	NA	NA	0.1	0	0.17	0.07	0
1555	5	defect	0	1	0.18	0.59	0	BR	1	0	0	1	NA	NA	NA	NA	NA	0	1	1	0	NA	NA	NA	NA	NA	0.005	0.175	0.175	0.005	NA	NA	NA	NA	NA	0.175	0.005	0.005	0.175	NA	NA	NA	NA	NA	0.1	0	0.17	0.07	0
1556	6	defect	0	1	0.18	0.59	0	BR	0	1	0	0	1	NA	NA	NA	NA	0	0	1	1	0	NA	NA	NA	NA	0.075	0.005	0.175	0.175	0.005	NA	NA	NA	NA	0.075	0.175	0.005	0.005	0.175	NA	NA	NA	NA	0.1	0	0.17	0.07	0
1557	7	defect	0	1	0.18	0.59	0	BR	0	0	1	0	0	1	NA	NA	NA	0	0	0	1	1	0	NA	NA	NA	0.075	0.075	0.005	0.175	0.175	0.005	NA	NA	NA	0.075	0.075	0.175	0.005	0.005	0.175	NA	NA	NA	0.1	0	0.17	0.07	0
1558	8	defect	0	1	0.18	0.59	0	BR	0	0	0	1	0	0	1	NA	NA	0	0	0	0	1	1	0	NA	NA	0.075	0.075	0.075	0.005	0.175	0.175	0.005	NA	NA	0.075	0.075	0.075	0.175	0.005	0.005	0.175	NA	NA	0.1	0	0.17	0.07	0
1559	9	defect	0	1	0.18	0.59	0	BR	0	0	0	0	1	0	0	1	NA	0	0	0	0	0	1	1	0	NA	0.075	0.075	0.075	0.075	0.005	0.175	0.175	0.005	NA	0.075	0.075	0.075	0.075	0.175	0.005	0.005	0.175	NA	0.1	0	0.17	0.07	0
1560	10	defect	0	0	0.18	0.59	0	BR	0	0	0	0	0	1	0	0	1	0	0	0	0	0	0	1	1	0	0.075	0.075	0.075	0.075	0.075	0.005	0.175	0.175	0.005	0.075	0.075	0.075	0.075	0.075	0.175	0.005	0.005	0.175	0.1	0	0.17	0.07	0
1561	1	coop	0	1	0.18	0.59	0	BR	NA	NA	NA	NA	NA	NA	NA	NA	NA	NA	NA	NA	NA	NA	NA	NA	NA	NA	NA	NA	NA	NA	NA	NA	NA	NA	NA	NA	NA	NA	NA	NA	NA	NA	NA	NA	0.1	0	0.17	0.07	0
1562	2	coop	0	1	0.18	0.59	0	BR	1	NA	NA	NA	NA	NA	NA	NA	NA	1	NA	NA	NA	NA	NA	NA	NA	NA	0.105	NA	NA	NA	NA	NA	NA	NA	NA	0.105	NA	NA	NA	NA	NA	NA	NA	NA	0.1	0	0.17	0.07	0
1563	3	coop	0	1	0.18	0.59	0	BR	1	1	NA	NA	NA	NA	NA	NA	NA	1	1	NA	NA	NA	NA	NA	NA	NA	0.105	0.105	NA	NA	NA	NA	NA	NA	NA	0.105	0.105	NA	NA	NA	NA	NA	NA	NA	0.1	0	0.17	0.07	0
1564	4	coop	0	1	0.18	0.59	0	BR	1	1	1	NA	NA	NA	NA	NA	NA	1	1	1	NA	NA	NA	NA	NA	NA	0.105	0.105	0.105	NA	NA	NA	NA	NA	NA	0.105	0.105	0.105	NA	NA	NA	NA	NA	NA	0.1	0	0.17	0.07	0
1565	5	coop	0	1	0.18	0.59	0	BR	1	1	1	1	NA	NA	NA	NA	NA	1	1	1	1	NA	NA	NA	NA	NA	0.105	0.105	0.105	0.105	NA	NA	NA	NA	NA	0.105	0.105	0.105	0.105	NA	NA	NA	NA	NA	0.1	0	0.17	0.07	0
1566	6	coop	0	1	0.18	0.59	0	BR	1	1	1	1	1	NA	NA	NA	NA	1	1	1	1	1	NA	NA	NA	NA	0.105	0.105	0.105	0.105	0.105	NA	NA	NA	NA	0.105	0.105	0.105	0.105	0.105	NA	NA	NA	NA	0.1	0	0.17	0.07	0
1567	7	coop	0	1	0.18	0.59	0	BR	1	1	1	1	1	1	NA	NA	NA	1	1	1	1	1	1	NA	NA	NA	0.105	0.105	0.105	0.105	0.105	0.105	NA	NA	NA	0.105	0.105	0.105	0.105	0.105	0.105	NA	NA	NA	0.1	0	0.17	0.07	0
1568	8	defect	0	1	0.18	0.59	0	BR	1	1	1	1	1	1	1	NA	NA	1	1	1	1	1	1	1	NA	NA	0.105	0.105	0.105	0.105	0.105	0.105	0.105	NA	NA	0.105	0.105	0.105	0.105	0.105	0.105	0.105	NA	NA	0.1	0	0.17	0.07	0
1569	9	defect	0	1	0.18	0.59	0	BR	0	1	1	1	1	1	1	1	NA	1	1	1	1	1	1	1	1	NA	0.175	0.105	0.105	0.105	0.105	0.105	0.105	0.105	NA	0.005	0.105	0.105	0.105	0.105	0.105	0.105	0.105	NA	0.1	0	0.17	0.07	0
1570	10	defect	0	0	0.18	0.59	0	BR	0	0	1	1	1	1	1	1	1	0	1	1	1	1	1	1	1	1	0.075	0.175	0.105	0.105	0.105	0.105	0.105	0.105	0.105	0.075	0.005	0.105	0.105	0.105	0.105	0.105	0.105	0.105	0.1	0	0.17	0.07	0
1571	1	coop	0	1	0.18	0.59	0	BR	NA	NA	NA	NA	NA	NA	NA	NA	NA	NA	NA	NA	NA	NA	NA	NA	NA	NA	NA	NA	NA	NA	NA	NA	NA	NA	NA	NA	NA	NA	NA	NA	NA	NA	NA	NA	0.1	0	0.17	0.07	0
1572	2	defect	0	1	0.18	0.59	0	BR	1	NA	NA	NA	NA	NA	NA	NA	NA	0	NA	NA	NA	NA	NA	NA	NA	NA	0.005	NA	NA	NA	NA	NA	NA	NA	NA	0.175	NA	NA	NA	NA	NA	NA	NA	NA	0.1	0	0.17	0.07	0
1573	3	defect	0	1	0.18	0.59	0	BR	0	1	NA	NA	NA	NA	NA	NA	NA	0	0	NA	NA	NA	NA	NA	NA	NA	0.075	0.005	NA	NA	NA	NA	NA	NA	NA	0.075	0.175	NA	NA	NA	NA	NA	NA	NA	0.1	0	0.17	0.07	0
1574	4	defect	0	1	0.18	0.59	0	BR	0	0	1	NA	NA	NA	NA	NA	NA	0	0	0	NA	NA	NA	NA	NA	NA	0.075	0.075	0.005	NA	NA	NA	NA	NA	NA	0.075	0.075	0.175	NA	NA	NA	NA	NA	NA	0.1	0	0.17	0.07	0
1575	5	defect	0	1	0.18	0.59	0	BR	0	0	0	1	NA	NA	NA	NA	NA	0	0	0	0	NA	NA	NA	NA	NA	0.075	0.075	0.075	0.005	NA	NA	NA	NA	NA	0.075	0.075	0.075	0.175	NA	NA	NA	NA	NA	0.1	0	0.17	0.07	0
1576	6	defect	0	1	0.18	0.59	0	BR	0	0	0	0	1	NA	NA	NA	NA	0	0	0	0	0	NA	NA	NA	NA	0.075	0.075	0.075	0.075	0.005	NA	NA	NA	NA	0.075	0.075	0.075	0.075	0.175	NA	NA	NA	NA	0.1	0	0.17	0.07	0
1577	7	defect	0	1	0.18	0.59	0	BR	0	0	0	0	0	1	NA	NA	NA	0	0	0	0	0	0	NA	NA	NA	0.075	0.075	0.075	0.075	0.075	0.005	NA	NA	NA	0.075	0.075	0.075	0.075	0.075	0.175	NA	NA	NA	0.1	0	0.17	0.07	0
1578	8	defect	0	1	0.18	0.59	0	BR	0	0	0	0	0	0	1	NA	NA	0	0	0	0	0	0	0	NA	NA	0.075	0.075	0.075	0.075	0.075	0.075	0.005	NA	NA	0.075	0.075	0.075	0.075	0.075	0.075	0.175	NA	NA	0.1	0	0.17	0.07	0
1579	9	defect	0	1	0.18	0.59	0	BR	0	0	0	0	0	0	0	1	NA	0	0	0	0	0	0	0	0	NA	0.075	0.075	0.075	0.075	0.075	0.075	0.075	0.005	NA	0.075	0.075	0.075	0.075	0.075	0.075	0.075	0.175	NA	0.1	0	0.17	0.07	0
1580	10	defect	0	0	0.18	0.59	0	BR	0	0	0	0	0	0	0	0	1	0	0	0	0	0	0	0	0	0	0.075	0.075	0.075	0.075	0.075	0.075	0.075	0.075	0.005	0.075	0.075	0.075	0.075	0.075	0.075	0.075	0.075	0.175	0.1	0	0.17	0.07	0
1581	1	coop	0	1	0.18	0.59	0	BR	NA	NA	NA	NA	NA	NA	NA	NA	NA	NA	NA	NA	NA	NA	NA	NA	NA	NA	NA	NA	NA	NA	NA	NA	NA	NA	NA	NA	NA	NA	NA	NA	NA	NA	NA	NA	0.1	0	0.17	0.07	0
1582	2	defect	0	1	0.18	0.59	0	BR	1	NA	NA	NA	NA	NA	NA	NA	NA	0	NA	NA	NA	NA	NA	NA	NA	NA	0.005	NA	NA	NA	NA	NA	NA	NA	NA	0.175	NA	NA	NA	NA	NA	NA	NA	NA	0.1	0	0.17	0.07	0
1583	3	defect	0	1	0.18	0.59	0	BR	0	1	NA	NA	NA	NA	NA	NA	NA	0	0	NA	NA	NA	NA	NA	NA	NA	0.075	0.005	NA	NA	NA	NA	NA	NA	NA	0.075	0.175	NA	NA	NA	NA	NA	NA	NA	0.1	0	0.17	0.07	0
1584	4	defect	0	1	0.18	0.59	0	BR	0	0	1	NA	NA	NA	NA	NA	NA	0	0	0	NA	NA	NA	NA	NA	NA	0.075	0.075	0.005	NA	NA	NA	NA	NA	NA	0.075	0.075	0.175	NA	NA	NA	NA	NA	NA	0.1	0	0.17	0.07	0
1585	5	defect	0	1	0.18	0.59	0	BR	0	0	0	1	NA	NA	NA	NA	NA	0	0	0	0	NA	NA	NA	NA	NA	0.075	0.075	0.075	0.005	NA	NA	NA	NA	NA	0.075	0.075	0.075	0.175	NA	NA	NA	NA	NA	0.1	0	0.17	0.07	0
1586	6	defect	0	1	0.18	0.59	0	BR	0	0	0	0	1	NA	NA	NA	NA	0	0	0	0	0	NA	NA	NA	NA	0.075	0.075	0.075	0.075	0.005	NA	NA	NA	NA	0.075	0.075	0.075	0.075	0.175	NA	NA	NA	NA	0.1	0	0.17	0.07	0
1587	7	defect	0	1	0.18	0.59	0	BR	0	0	0	0	0	1	NA	NA	NA	0	0	0	0	0	0	NA	NA	NA	0.075	0.075	0.075	0.075	0.075	0.005	NA	NA	NA	0.075	0.075	0.075	0.075	0.075	0.175	NA	NA	NA	0.1	0	0.17	0.07	0
1588	8	defect	0	1	0.18	0.59	0	BR	0	0	0	0	0	0	1	NA	NA	0	0	0	0	0	0	0	NA	NA	0.075	0.075	0.075	0.075	0.075	0.075	0.005	NA	NA	0.075	0.075	0.075	0.075	0.075	0.075	0.175	NA	NA	0.1	0	0.17	0.07	0
1589	9	defect	0	1	0.18	0.59	0	BR	0	0	0	0	0	0	0	1	NA	0	0	0	0	0	0	0	0	NA	0.075	0.075	0.075	0.075	0.075	0.075	0.075	0.005	NA	0.075	0.075	0.075	0.075	0.075	0.075	0.075	0.175	NA	0.1	0	0.17	0.07	0
1590	10	defect	0	0	0.18	0.59	0	BR	0	0	0	0	0	0	0	0	1	0	0	0	0	0	0	0	0	0	0.075	0.075	0.075	0.075	0.075	0.075	0.075	0.075	0.005	0.075	0.075	0.075	0.075	0.075	0.075	0.075	0.075	0.175	0.1	0	0.17	0.07	0
1591	1	coop	0	1	0.18	0.59	0	BR	NA	NA	NA	NA	NA	NA	NA	NA	NA	NA	NA	NA	NA	NA	NA	NA	NA	NA	NA	NA	NA	NA	NA	NA	NA	NA	NA	NA	NA	NA	NA	NA	NA	NA	NA	NA	0.1	0	0.17	0.07	0
1592	2	coop	0	1	0.18	0.59	0	BR	1	NA	NA	NA	NA	NA	NA	NA	NA	1	NA	NA	NA	NA	NA	NA	NA	NA	0.105	NA	NA	NA	NA	NA	NA	NA	NA	0.105	NA	NA	NA	NA	NA	NA	NA	NA	0.1	0	0.17	0.07	0
1593	3	coop	0	1	0.18	0.59	0	BR	1	1	NA	NA	NA	NA	NA	NA	NA	1	1	NA	NA	NA	NA	NA	NA	NA	0.105	0.105	NA	NA	NA	NA	NA	NA	NA	0.105	0.105	NA	NA	NA	NA	NA	NA	NA	0.1	0	0.17	0.07	0
1594	4	coop	0	1	0.18	0.59	0	BR	1	1	1	NA	NA	NA	NA	NA	NA	1	1	1	NA	NA	NA	NA	NA	NA	0.105	0.105	0.105	NA	NA	NA	NA	NA	NA	0.105	0.105	0.105	NA	NA	NA	NA	NA	NA	0.1	0	0.17	0.07	0
1595	5	defect	0	1	0.18	0.59	0	BR	1	1	1	1	NA	NA	NA	NA	NA	0	1	1	1	NA	NA	NA	NA	NA	0.005	0.105	0.105	0.105	NA	NA	NA	NA	NA	0.175	0.105	0.105	0.105	NA	NA	NA	NA	NA	0.1	0	0.17	0.07	0
1596	6	defect	0	1	0.18	0.59	0	BR	0	1	1	1	1	NA	NA	NA	NA	0	0	1	1	1	NA	NA	NA	NA	0.075	0.005	0.105	0.105	0.105	NA	NA	NA	NA	0.075	0.175	0.105	0.105	0.105	NA	NA	NA	NA	0.1	0	0.17	0.07	0
1597	7	defect	0	1	0.18	0.59	0	BR	0	0	1	1	1	1	NA	NA	NA	0	0	0	1	1	1	NA	NA	NA	0.075	0.075	0.005	0.105	0.105	0.105	NA	NA	NA	0.075	0.075	0.175	0.105	0.105	0.105	NA	NA	NA	0.1	0	0.17	0.07	0
1598	8	defect	0	1	0.18	0.59	0	BR	0	0	0	1	1	1	1	NA	NA	1	0	0	0	1	1	1	NA	NA	0.175	0.075	0.075	0.005	0.105	0.105	0.105	NA	NA	0.005	0.075	0.075	0.175	0.105	0.105	0.105	NA	NA	0.1	0	0.17	0.07	0
1599	9	defect	0	1	0.18	0.59	0	BR	0	0	0	0	1	1	1	1	NA	0	1	0	0	0	1	1	1	NA	0.075	0.175	0.075	0.075	0.005	0.105	0.105	0.105	NA	0.075	0.005	0.075	0.075	0.175	0.105	0.105	0.105	NA	0.1	0	0.17	0.07	0
1600	10	defect	0	0	0.18	0.59	0	BR	0	0	0	0	0	1	1	1	1	0	0	1	0	0	0	1	1	1	0.075	0.075	0.175	0.075	0.075	0.005	0.105	0.105	0.105	0.075	0.075	0.005	0.075	0.075	0.175	0.105	0.105	0.105	0.1	0	0.17	0.07	0
1601	1	coop	0	1	0.18	0.59	0	BR	NA	NA	NA	NA	NA	NA	NA	NA	NA	NA	NA	NA	NA	NA	NA	NA	NA	NA	NA	NA	NA	NA	NA	NA	NA	NA	NA	NA	NA	NA	NA	NA	NA	NA	NA	NA	0.1	0	0.17	0.07	0
1602	2	coop	0	1	0.18	0.59	0	BR	1	NA	NA	NA	NA	NA	NA	NA	NA	1	NA	NA	NA	NA	NA	NA	NA	NA	0.105	NA	NA	NA	NA	NA	NA	NA	NA	0.105	NA	NA	NA	NA	NA	NA	NA	NA	0.1	0	0.17	0.07	0
1603	3	coop	0	1	0.18	0.59	0	BR	1	1	NA	NA	NA	NA	NA	NA	NA	1	1	NA	NA	NA	NA	NA	NA	NA	0.105	0.105	NA	NA	NA	NA	NA	NA	NA	0.105	0.105	NA	NA	NA	NA	NA	NA	NA	0.1	0	0.17	0.07	0
1604	4	coop	0	1	0.18	0.59	0	BR	1	1	1	NA	NA	NA	NA	NA	NA	1	1	1	NA	NA	NA	NA	NA	NA	0.105	0.105	0.105	NA	NA	NA	NA	NA	NA	0.105	0.105	0.105	NA	NA	NA	NA	NA	NA	0.1	0	0.17	0.07	0
1605	5	coop	0	1	0.18	0.59	0	BR	1	1	1	1	NA	NA	NA	NA	NA	1	1	1	1	NA	NA	NA	NA	NA	0.105	0.105	0.105	0.105	NA	NA	NA	NA	NA	0.105	0.105	0.105	0.105	NA	NA	NA	NA	NA	0.1	0	0.17	0.07	0
1606	6	coop	0	1	0.18	0.59	0	BR	1	1	1	1	1	NA	NA	NA	NA	1	1	1	1	1	NA	NA	NA	NA	0.105	0.105	0.105	0.105	0.105	NA	NA	NA	NA	0.105	0.105	0.105	0.105	0.105	NA	NA	NA	NA	0.1	0	0.17	0.07	0
1607	7	coop	0	1	0.18	0.59	0	BR	1	1	1	1	1	1	NA	NA	NA	1	1	1	1	1	1	NA	NA	NA	0.105	0.105	0.105	0.105	0.105	0.105	NA	NA	NA	0.105	0.105	0.105	0.105	0.105	0.105	NA	NA	NA	0.1	0	0.17	0.07	0
1608	8	coop	0	1	0.18	0.59	0	BR	1	1	1	1	1	1	1	NA	NA	1	1	1	1	1	1	1	NA	NA	0.105	0.105	0.105	0.105	0.105	0.105	0.105	NA	NA	0.105	0.105	0.105	0.105	0.105	0.105	0.105	NA	NA	0.1	0	0.17	0.07	0
1609	9	coop	0	1	0.18	0.59	0	BR	1	1	1	1	1	1	1	1	NA	1	1	1	1	1	1	1	1	NA	0.105	0.105	0.105	0.105	0.105	0.105	0.105	0.105	NA	0.105	0.105	0.105	0.105	0.105	0.105	0.105	0.105	NA	0.1	0	0.17	0.07	0
1610	10	coop	0	0	0.18	0.59	0	BR	1	1	1	1	1	1	1	1	1	1	1	1	1	1	1	1	1	1	0.105	0.105	0.105	0.105	0.105	0.105	0.105	0.105	0.105	0.105	0.105	0.105	0.105	0.105	0.105	0.105	0.105	0.105	0.1	0	0.17	0.07	0
1611	1	coop	0	1	0.18	0.59	0	BR	NA	NA	NA	NA	NA	NA	NA	NA	NA	NA	NA	NA	NA	NA	NA	NA	NA	NA	NA	NA	NA	NA	NA	NA	NA	NA	NA	NA	NA	NA	NA	NA	NA	NA	NA	NA	0.1	0	0.17	0.07	0
1612	2	coop	0	1	0.18	0.59	0	BR	1	NA	NA	NA	NA	NA	NA	NA	NA	1	NA	NA	NA	NA	NA	NA	NA	NA	0.105	NA	NA	NA	NA	NA	NA	NA	NA	0.105	NA	NA	NA	NA	NA	NA	NA	NA	0.1	0	0.17	0.07	0
1613	3	coop	0	1	0.18	0.59	0	BR	1	1	NA	NA	NA	NA	NA	NA	NA	1	1	NA	NA	NA	NA	NA	NA	NA	0.105	0.105	NA	NA	NA	NA	NA	NA	NA	0.105	0.105	NA	NA	NA	NA	NA	NA	NA	0.1	0	0.17	0.07	0
1614	4	coop	0	1	0.18	0.59	0	BR	1	1	1	NA	NA	NA	NA	NA	NA	0	1	1	NA	NA	NA	NA	NA	NA	0.005	0.105	0.105	NA	NA	NA	NA	NA	NA	0.175	0.105	0.105	NA	NA	NA	NA	NA	NA	0.1	0	0.17	0.07	0
1615	5	coop	0	1	0.18	0.59	0	BR	1	1	1	1	NA	NA	NA	NA	NA	0	0	1	1	NA	NA	NA	NA	NA	0.005	0.005	0.105	0.105	NA	NA	NA	NA	NA	0.175	0.175	0.105	0.105	NA	NA	NA	NA	NA	0.1	0	0.17	0.07	0
1616	6	coop	0	1	0.18	0.59	0	BR	1	1	1	1	1	NA	NA	NA	NA	1	0	0	1	1	NA	NA	NA	NA	0.105	0.005	0.005	0.105	0.105	NA	NA	NA	NA	0.105	0.175	0.175	0.105	0.105	NA	NA	NA	NA	0.1	0	0.17	0.07	0
1617	7	defect	0	1	0.18	0.59	0	BR	1	1	1	1	1	1	NA	NA	NA	0	1	0	0	1	1	NA	NA	NA	0.005	0.105	0.005	0.005	0.105	0.105	NA	NA	NA	0.175	0.105	0.175	0.175	0.105	0.105	NA	NA	NA	0.1	0	0.17	0.07	0
1618	8	defect	0	1	0.18	0.59	0	BR	0	1	1	1	1	1	1	NA	NA	1	0	1	0	0	1	1	NA	NA	0.175	0.005	0.105	0.005	0.005	0.105	0.105	NA	NA	0.005	0.175	0.105	0.175	0.175	0.105	0.105	NA	NA	0.1	0	0.17	0.07	0
1619	9	defect	0	1	0.18	0.59	0	BR	0	0	1	1	1	1	1	1	NA	1	1	0	1	0	0	1	1	NA	0.175	0.175	0.005	0.105	0.005	0.005	0.105	0.105	NA	0.005	0.005	0.175	0.105	0.175	0.175	0.105	0.105	NA	0.1	0	0.17	0.07	0
1620	10	defect	0	0	0.18	0.59	0	BR	0	0	0	1	1	1	1	1	1	0	1	1	0	1	0	0	1	1	0.075	0.175	0.175	0.005	0.105	0.005	0.005	0.105	0.105	0.075	0.005	0.005	0.175	0.105	0.175	0.175	0.105	0.105	0.1	0	0.17	0.07	0
1621	1	defect	0	1	0.18	0.59	0	BR	NA	NA	NA	NA	NA	NA	NA	NA	NA	NA	NA	NA	NA	NA	NA	NA	NA	NA	NA	NA	NA	NA	NA	NA	NA	NA	NA	NA	NA	NA	NA	NA	NA	NA	NA	NA	0.1	0	0.17	0.07	0
1622	2	coop	0	1	0.18	0.59	0	BR	0	NA	NA	NA	NA	NA	NA	NA	NA	1	NA	NA	NA	NA	NA	NA	NA	NA	0.175	NA	NA	NA	NA	NA	NA	NA	NA	0.005	NA	NA	NA	NA	NA	NA	NA	NA	0.1	0	0.17	0.07	0
1623	3	defect	0	1	0.18	0.59	0	BR	1	0	NA	NA	NA	NA	NA	NA	NA	0	1	NA	NA	NA	NA	NA	NA	NA	0.005	0.175	NA	NA	NA	NA	NA	NA	NA	0.175	0.005	NA	NA	NA	NA	NA	NA	NA	0.1	0	0.17	0.07	0
1624	4	coop	0	1	0.18	0.59	0	BR	0	1	0	NA	NA	NA	NA	NA	NA	0	0	1	NA	NA	NA	NA	NA	NA	0.075	0.005	0.175	NA	NA	NA	NA	NA	NA	0.075	0.175	0.005	NA	NA	NA	NA	NA	NA	0.1	0	0.17	0.07	0
1625	5	defect	0	1	0.18	0.59	0	BR	1	0	1	0	NA	NA	NA	NA	NA	0	0	0	1	NA	NA	NA	NA	NA	0.005	0.075	0.005	0.175	NA	NA	NA	NA	NA	0.175	0.075	0.175	0.005	NA	NA	NA	NA	NA	0.1	0	0.17	0.07	0
1626	6	defect	0	1	0.18	0.59	0	BR	0	1	0	1	0	NA	NA	NA	NA	0	0	0	0	1	NA	NA	NA	NA	0.075	0.005	0.075	0.005	0.175	NA	NA	NA	NA	0.075	0.175	0.075	0.175	0.005	NA	NA	NA	NA	0.1	0	0.17	0.07	0
1627	7	defect	0	1	0.18	0.59	0	BR	0	0	1	0	1	0	NA	NA	NA	0	0	0	0	0	1	NA	NA	NA	0.075	0.075	0.005	0.075	0.005	0.175	NA	NA	NA	0.075	0.075	0.175	0.075	0.175	0.005	NA	NA	NA	0.1	0	0.17	0.07	0
1628	8	defect	0	1	0.18	0.59	0	BR	0	0	0	1	0	1	0	NA	NA	0	0	0	0	0	0	1	NA	NA	0.075	0.075	0.075	0.005	0.075	0.005	0.175	NA	NA	0.075	0.075	0.075	0.175	0.075	0.175	0.005	NA	NA	0.1	0	0.17	0.07	0
1629	9	defect	0	1	0.18	0.59	0	BR	0	0	0	0	1	0	1	0	NA	0	0	0	0	0	0	0	1	NA	0.075	0.075	0.075	0.075	0.005	0.075	0.005	0.175	NA	0.075	0.075	0.075	0.075	0.175	0.075	0.175	0.005	NA	0.1	0	0.17	0.07	0
1630	10	defect	0	0	0.18	0.59	0	BR	0	0	0	0	0	1	0	1	0	0	0	0	0	0	0	0	0	1	0.075	0.075	0.075	0.075	0.075	0.005	0.075	0.005	0.175	0.075	0.075	0.075	0.075	0.075	0.175	0.075	0.175	0.005	0.1	0	0.17	0.07	0
1631	1	coop	0	1	0.18	0.59	0	BR	NA	NA	NA	NA	NA	NA	NA	NA	NA	NA	NA	NA	NA	NA	NA	NA	NA	NA	NA	NA	NA	NA	NA	NA	NA	NA	NA	NA	NA	NA	NA	NA	NA	NA	NA	NA	0.1	0	0.17	0.07	0
1632	2	coop	0	1	0.18	0.59	0	BR	1	NA	NA	NA	NA	NA	NA	NA	NA	1	NA	NA	NA	NA	NA	NA	NA	NA	0.105	NA	NA	NA	NA	NA	NA	NA	NA	0.105	NA	NA	NA	NA	NA	NA	NA	NA	0.1	0	0.17	0.07	0
1633	3	coop	0	1	0.18	0.59	0	BR	1	1	NA	NA	NA	NA	NA	NA	NA	1	1	NA	NA	NA	NA	NA	NA	NA	0.105	0.105	NA	NA	NA	NA	NA	NA	NA	0.105	0.105	NA	NA	NA	NA	NA	NA	NA	0.1	0	0.17	0.07	0
1634	4	coop	0	1	0.18	0.59	0	BR	1	1	1	NA	NA	NA	NA	NA	NA	1	1	1	NA	NA	NA	NA	NA	NA	0.105	0.105	0.105	NA	NA	NA	NA	NA	NA	0.105	0.105	0.105	NA	NA	NA	NA	NA	NA	0.1	0	0.17	0.07	0
1635	5	coop	0	1	0.18	0.59	0	BR	1	1	1	1	NA	NA	NA	NA	NA	1	1	1	1	NA	NA	NA	NA	NA	0.105	0.105	0.105	0.105	NA	NA	NA	NA	NA	0.105	0.105	0.105	0.105	NA	NA	NA	NA	NA	0.1	0	0.17	0.07	0
1636	6	coop	0	1	0.18	0.59	0	BR	1	1	1	1	1	NA	NA	NA	NA	1	1	1	1	1	NA	NA	NA	NA	0.105	0.105	0.105	0.105	0.105	NA	NA	NA	NA	0.105	0.105	0.105	0.105	0.105	NA	NA	NA	NA	0.1	0	0.17	0.07	0
1637	7	coop	0	1	0.18	0.59	0	BR	1	1	1	1	1	1	NA	NA	NA	1	1	1	1	1	1	NA	NA	NA	0.105	0.105	0.105	0.105	0.105	0.105	NA	NA	NA	0.105	0.105	0.105	0.105	0.105	0.105	NA	NA	NA	0.1	0	0.17	0.07	0
1638	8	coop	0	1	0.18	0.59	0	BR	1	1	1	1	1	1	1	NA	NA	1	1	1	1	1	1	1	NA	NA	0.105	0.105	0.105	0.105	0.105	0.105	0.105	NA	NA	0.105	0.105	0.105	0.105	0.105	0.105	0.105	NA	NA	0.1	0	0.17	0.07	0
1639	9	coop	0	1	0.18	0.59	0	BR	1	1	1	1	1	1	1	1	NA	1	1	1	1	1	1	1	1	NA	0.105	0.105	0.105	0.105	0.105	0.105	0.105	0.105	NA	0.105	0.105	0.105	0.105	0.105	0.105	0.105	0.105	NA	0.1	0	0.17	0.07	0
1640	10	coop	0	0	0.18	0.59	0	BR	1	1	1	1	1	1	1	1	1	1	1	1	1	1	1	1	1	1	0.105	0.105	0.105	0.105	0.105	0.105	0.105	0.105	0.105	0.105	0.105	0.105	0.105	0.105	0.105	0.105	0.105	0.105	0.1	0	0.17	0.07	0
1641	1	coop	0	1	0.18	0.59	0	BR	NA	NA	NA	NA	NA	NA	NA	NA	NA	NA	NA	NA	NA	NA	NA	NA	NA	NA	NA	NA	NA	NA	NA	NA	NA	NA	NA	NA	NA	NA	NA	NA	NA	NA	NA	NA	0.1	0	0.17	0.07	0
1642	2	coop	0	1	0.18	0.59	0	BR	1	NA	NA	NA	NA	NA	NA	NA	NA	1	NA	NA	NA	NA	NA	NA	NA	NA	0.105	NA	NA	NA	NA	NA	NA	NA	NA	0.105	NA	NA	NA	NA	NA	NA	NA	NA	0.1	0	0.17	0.07	0
1643	3	coop	0	1	0.18	0.59	0	BR	1	1	NA	NA	NA	NA	NA	NA	NA	0	1	NA	NA	NA	NA	NA	NA	NA	0.005	0.105	NA	NA	NA	NA	NA	NA	NA	0.175	0.105	NA	NA	NA	NA	NA	NA	NA	0.1	0	0.17	0.07	0
1644	4	coop	0	1	0.18	0.59	0	BR	1	1	1	NA	NA	NA	NA	NA	NA	0	0	1	NA	NA	NA	NA	NA	NA	0.005	0.005	0.105	NA	NA	NA	NA	NA	NA	0.175	0.175	0.105	NA	NA	NA	NA	NA	NA	0.1	0	0.17	0.07	0
1645	5	coop	0	1	0.18	0.59	0	BR	1	1	1	1	NA	NA	NA	NA	NA	1	0	0	1	NA	NA	NA	NA	NA	0.105	0.005	0.005	0.105	NA	NA	NA	NA	NA	0.105	0.175	0.175	0.105	NA	NA	NA	NA	NA	0.1	0	0.17	0.07	0
1646	6	defect	0	1	0.18	0.59	0	BR	1	1	1	1	1	NA	NA	NA	NA	0	1	0	0	1	NA	NA	NA	NA	0.005	0.105	0.005	0.005	0.105	NA	NA	NA	NA	0.175	0.105	0.175	0.175	0.105	NA	NA	NA	NA	0.1	0	0.17	0.07	0
1647	7	defect	0	1	0.18	0.59	0	BR	0	1	1	1	1	1	NA	NA	NA	0	0	1	0	0	1	NA	NA	NA	0.075	0.005	0.105	0.005	0.005	0.105	NA	NA	NA	0.075	0.175	0.105	0.175	0.175	0.105	NA	NA	NA	0.1	0	0.17	0.07	0
1648	8	defect	0	1	0.18	0.59	0	BR	0	0	1	1	1	1	1	NA	NA	1	0	0	1	0	0	1	NA	NA	0.175	0.075	0.005	0.105	0.005	0.005	0.105	NA	NA	0.005	0.075	0.175	0.105	0.175	0.175	0.105	NA	NA	0.1	0	0.17	0.07	0
1649	9	defect	0	1	0.18	0.59	0	BR	0	0	0	1	1	1	1	1	NA	0	1	0	0	1	0	0	1	NA	0.075	0.175	0.075	0.005	0.105	0.005	0.005	0.105	NA	0.075	0.005	0.075	0.175	0.105	0.175	0.175	0.105	NA	0.1	0	0.17	0.07	0
1650	10	defect	0	0	0.18	0.59	0	BR	0	0	0	0	1	1	1	1	1	0	0	1	0	0	1	0	0	1	0.075	0.075	0.175	0.075	0.005	0.105	0.005	0.005	0.105	0.075	0.075	0.005	0.075	0.175	0.105	0.175	0.175	0.105	0.1	0	0.17	0.07	0
1651	1	coop	0	1	0.18	0.59	0	BR	NA	NA	NA	NA	NA	NA	NA	NA	NA	NA	NA	NA	NA	NA	NA	NA	NA	NA	NA	NA	NA	NA	NA	NA	NA	NA	NA	NA	NA	NA	NA	NA	NA	NA	NA	NA	0.1	0	0.17	0.07	0
1652	2	coop	0	1	0.18	0.59	0	BR	1	NA	NA	NA	NA	NA	NA	NA	NA	1	NA	NA	NA	NA	NA	NA	NA	NA	0.105	NA	NA	NA	NA	NA	NA	NA	NA	0.105	NA	NA	NA	NA	NA	NA	NA	NA	0.1	0	0.17	0.07	0
1653	3	coop	0	1	0.18	0.59	0	BR	1	1	NA	NA	NA	NA	NA	NA	NA	1	1	NA	NA	NA	NA	NA	NA	NA	0.105	0.105	NA	NA	NA	NA	NA	NA	NA	0.105	0.105	NA	NA	NA	NA	NA	NA	NA	0.1	0	0.17	0.07	0
1654	4	coop	0	1	0.18	0.59	0	BR	1	1	1	NA	NA	NA	NA	NA	NA	1	1	1	NA	NA	NA	NA	NA	NA	0.105	0.105	0.105	NA	NA	NA	NA	NA	NA	0.105	0.105	0.105	NA	NA	NA	NA	NA	NA	0.1	0	0.17	0.07	0
1655	5	coop	0	1	0.18	0.59	0	BR	1	1	1	1	NA	NA	NA	NA	NA	1	1	1	1	NA	NA	NA	NA	NA	0.105	0.105	0.105	0.105	NA	NA	NA	NA	NA	0.105	0.105	0.105	0.105	NA	NA	NA	NA	NA	0.1	0	0.17	0.07	0
1656	6	coop	0	1	0.18	0.59	0	BR	1	1	1	1	1	NA	NA	NA	NA	1	1	1	1	1	NA	NA	NA	NA	0.105	0.105	0.105	0.105	0.105	NA	NA	NA	NA	0.105	0.105	0.105	0.105	0.105	NA	NA	NA	NA	0.1	0	0.17	0.07	0
1657	7	coop	0	1	0.18	0.59	0	BR	1	1	1	1	1	1	NA	NA	NA	1	1	1	1	1	1	NA	NA	NA	0.105	0.105	0.105	0.105	0.105	0.105	NA	NA	NA	0.105	0.105	0.105	0.105	0.105	0.105	NA	NA	NA	0.1	0	0.17	0.07	0
1658	8	defect	0	1	0.18	0.59	0	BR	1	1	1	1	1	1	1	NA	NA	1	1	1	1	1	1	1	NA	NA	0.105	0.105	0.105	0.105	0.105	0.105	0.105	NA	NA	0.105	0.105	0.105	0.105	0.105	0.105	0.105	NA	NA	0.1	0	0.17	0.07	0
1659	9	defect	0	1	0.18	0.59	0	BR	0	1	1	1	1	1	1	1	NA	1	1	1	1	1	1	1	1	NA	0.175	0.105	0.105	0.105	0.105	0.105	0.105	0.105	NA	0.005	0.105	0.105	0.105	0.105	0.105	0.105	0.105	NA	0.1	0	0.17	0.07	0
1660	10	defect	0	0	0.18	0.59	0	BR	0	0	1	1	1	1	1	1	1	0	1	1	1	1	1	1	1	1	0.075	0.175	0.105	0.105	0.105	0.105	0.105	0.105	0.105	0.075	0.005	0.105	0.105	0.105	0.105	0.105	0.105	0.105	0.1	0	0.17	0.07	0
1661	1	coop	0	1	0.18	0.59	0	BR	NA	NA	NA	NA	NA	NA	NA	NA	NA	NA	NA	NA	NA	NA	NA	NA	NA	NA	NA	NA	NA	NA	NA	NA	NA	NA	NA	NA	NA	NA	NA	NA	NA	NA	NA	NA	0.1	0	0.17	0.07	0
1662	2	defect	0	1	0.18	0.59	0	BR	1	NA	NA	NA	NA	NA	NA	NA	NA	0	NA	NA	NA	NA	NA	NA	NA	NA	0.005	NA	NA	NA	NA	NA	NA	NA	NA	0.175	NA	NA	NA	NA	NA	NA	NA	NA	0.1	0	0.17	0.07	0
1663	3	coop	0	1	0.18	0.59	0	BR	0	1	NA	NA	NA	NA	NA	NA	NA	1	0	NA	NA	NA	NA	NA	NA	NA	0.175	0.005	NA	NA	NA	NA	NA	NA	NA	0.005	0.175	NA	NA	NA	NA	NA	NA	NA	0.1	0	0.17	0.07	0
1664	4	coop	0	1	0.18	0.59	0	BR	1	0	1	NA	NA	NA	NA	NA	NA	1	1	0	NA	NA	NA	NA	NA	NA	0.105	0.175	0.005	NA	NA	NA	NA	NA	NA	0.105	0.005	0.175	NA	NA	NA	NA	NA	NA	0.1	0	0.17	0.07	0
1665	5	coop	0	1	0.18	0.59	0	BR	1	1	0	1	NA	NA	NA	NA	NA	1	1	1	0	NA	NA	NA	NA	NA	0.105	0.105	0.175	0.005	NA	NA	NA	NA	NA	0.105	0.105	0.005	0.175	NA	NA	NA	NA	NA	0.1	0	0.17	0.07	0
1666	6	coop	0	1	0.18	0.59	0	BR	1	1	1	0	1	NA	NA	NA	NA	1	1	1	1	0	NA	NA	NA	NA	0.105	0.105	0.105	0.175	0.005	NA	NA	NA	NA	0.105	0.105	0.105	0.005	0.175	NA	NA	NA	NA	0.1	0	0.17	0.07	0
1667	7	coop	0	1	0.18	0.59	0	BR	1	1	1	1	0	1	NA	NA	NA	1	1	1	1	1	0	NA	NA	NA	0.105	0.105	0.105	0.105	0.175	0.005	NA	NA	NA	0.105	0.105	0.105	0.105	0.005	0.175	NA	NA	NA	0.1	0	0.17	0.07	0
1668	8	coop	0	1	0.18	0.59	0	BR	1	1	1	1	1	0	1	NA	NA	1	1	1	1	1	1	0	NA	NA	0.105	0.105	0.105	0.105	0.105	0.175	0.005	NA	NA	0.105	0.105	0.105	0.105	0.105	0.005	0.175	NA	NA	0.1	0	0.17	0.07	0
1669	9	defect	0	1	0.18	0.59	0	BR	1	1	1	1	1	1	0	1	NA	1	1	1	1	1	1	1	0	NA	0.105	0.105	0.105	0.105	0.105	0.105	0.175	0.005	NA	0.105	0.105	0.105	0.105	0.105	0.105	0.005	0.175	NA	0.1	0	0.17	0.07	0
1670	10	defect	0	0	0.18	0.59	0	BR	0	1	1	1	1	1	1	0	1	0	1	1	1	1	1	1	1	0	0.075	0.105	0.105	0.105	0.105	0.105	0.105	0.175	0.005	0.075	0.105	0.105	0.105	0.105	0.105	0.105	0.005	0.175	0.1	0	0.17	0.07	0
1671	1	coop	0	1	0.18	0.59	0	BR	NA	NA	NA	NA	NA	NA	NA	NA	NA	NA	NA	NA	NA	NA	NA	NA	NA	NA	NA	NA	NA	NA	NA	NA	NA	NA	NA	NA	NA	NA	NA	NA	NA	NA	NA	NA	0.1	0	0.17	0.07	0
1672	2	coop	0	1	0.18	0.59	0	BR	1	NA	NA	NA	NA	NA	NA	NA	NA	0	NA	NA	NA	NA	NA	NA	NA	NA	0.005	NA	NA	NA	NA	NA	NA	NA	NA	0.175	NA	NA	NA	NA	NA	NA	NA	NA	0.1	0	0.17	0.07	0
1673	3	defect	0	1	0.18	0.59	0	BR	1	1	NA	NA	NA	NA	NA	NA	NA	0	0	NA	NA	NA	NA	NA	NA	NA	0.005	0.005	NA	NA	NA	NA	NA	NA	NA	0.175	0.175	NA	NA	NA	NA	NA	NA	NA	0.1	0	0.17	0.07	0
1674	4	defect	0	1	0.18	0.59	0	BR	0	1	1	NA	NA	NA	NA	NA	NA	0	0	0	NA	NA	NA	NA	NA	NA	0.075	0.005	0.005	NA	NA	NA	NA	NA	NA	0.075	0.175	0.175	NA	NA	NA	NA	NA	NA	0.1	0	0.17	0.07	0
1675	5	defect	0	1	0.18	0.59	0	BR	0	0	1	1	NA	NA	NA	NA	NA	0	0	0	0	NA	NA	NA	NA	NA	0.075	0.075	0.005	0.005	NA	NA	NA	NA	NA	0.075	0.075	0.175	0.175	NA	NA	NA	NA	NA	0.1	0	0.17	0.07	0
1676	6	defect	0	1	0.18	0.59	0	BR	0	0	0	1	1	NA	NA	NA	NA	0	0	0	0	0	NA	NA	NA	NA	0.075	0.075	0.075	0.005	0.005	NA	NA	NA	NA	0.075	0.075	0.075	0.175	0.175	NA	NA	NA	NA	0.1	0	0.17	0.07	0
1677	7	defect	0	1	0.18	0.59	0	BR	0	0	0	0	1	1	NA	NA	NA	0	0	0	0	0	0	NA	NA	NA	0.075	0.075	0.075	0.075	0.005	0.005	NA	NA	NA	0.075	0.075	0.075	0.075	0.175	0.175	NA	NA	NA	0.1	0	0.17	0.07	0
1678	8	defect	0	1	0.18	0.59	0	BR	0	0	0	0	0	1	1	NA	NA	0	0	0	0	0	0	0	NA	NA	0.075	0.075	0.075	0.075	0.075	0.005	0.005	NA	NA	0.075	0.075	0.075	0.075	0.075	0.175	0.175	NA	NA	0.1	0	0.17	0.07	0
1679	9	defect	0	1	0.18	0.59	0	BR	0	0	0	0	0	0	1	1	NA	0	0	0	0	0	0	0	0	NA	0.075	0.075	0.075	0.075	0.075	0.075	0.005	0.005	NA	0.075	0.075	0.075	0.075	0.075	0.075	0.175	0.175	NA	0.1	0	0.17	0.07	0
1680	10	defect	0	0	0.18	0.59	0	BR	0	0	0	0	0	0	0	1	1	0	0	0	0	0	0	0	0	0	0.075	0.075	0.075	0.075	0.075	0.075	0.075	0.005	0.005	0.075	0.075	0.075	0.075	0.075	0.075	0.075	0.175	0.175	0.1	0	0.17	0.07	0
1681	1	coop	0	1	0.18	0.59	0	BR	NA	NA	NA	NA	NA	NA	NA	NA	NA	NA	NA	NA	NA	NA	NA	NA	NA	NA	NA	NA	NA	NA	NA	NA	NA	NA	NA	NA	NA	NA	NA	NA	NA	NA	NA	NA	0.1	0	0.17	0.07	0
1682	2	coop	0	1	0.18	0.59	0	BR	1	NA	NA	NA	NA	NA	NA	NA	NA	1	NA	NA	NA	NA	NA	NA	NA	NA	0.105	NA	NA	NA	NA	NA	NA	NA	NA	0.105	NA	NA	NA	NA	NA	NA	NA	NA	0.1	0	0.17	0.07	0
1683	3	coop	0	1	0.18	0.59	0	BR	1	1	NA	NA	NA	NA	NA	NA	NA	1	1	NA	NA	NA	NA	NA	NA	NA	0.105	0.105	NA	NA	NA	NA	NA	NA	NA	0.105	0.105	NA	NA	NA	NA	NA	NA	NA	0.1	0	0.17	0.07	0
1684	4	defect	0	1	0.18	0.59	0	BR	1	1	1	NA	NA	NA	NA	NA	NA	0	1	1	NA	NA	NA	NA	NA	NA	0.005	0.105	0.105	NA	NA	NA	NA	NA	NA	0.175	0.105	0.105	NA	NA	NA	NA	NA	NA	0.1	0	0.17	0.07	0
1685	5	defect	0	1	0.18	0.59	0	BR	0	1	1	1	NA	NA	NA	NA	NA	1	0	1	1	NA	NA	NA	NA	NA	0.175	0.005	0.105	0.105	NA	NA	NA	NA	NA	0.005	0.175	0.105	0.105	NA	NA	NA	NA	NA	0.1	0	0.17	0.07	0
1686	6	defect	0	1	0.18	0.59	0	BR	0	0	1	1	1	NA	NA	NA	NA	1	1	0	1	1	NA	NA	NA	NA	0.175	0.175	0.005	0.105	0.105	NA	NA	NA	NA	0.005	0.005	0.175	0.105	0.105	NA	NA	NA	NA	0.1	0	0.17	0.07	0
1687	7	defect	0	1	0.18	0.59	0	BR	0	0	0	1	1	1	NA	NA	NA	1	1	1	0	1	1	NA	NA	NA	0.175	0.175	0.175	0.005	0.105	0.105	NA	NA	NA	0.005	0.005	0.005	0.175	0.105	0.105	NA	NA	NA	0.1	0	0.17	0.07	0
1688	8	defect	0	1	0.18	0.59	0	BR	0	0	0	0	1	1	1	NA	NA	0	1	1	1	0	1	1	NA	NA	0.075	0.175	0.175	0.175	0.005	0.105	0.105	NA	NA	0.075	0.005	0.005	0.005	0.175	0.105	0.105	NA	NA	0.1	0	0.17	0.07	0
1689	9	defect	0	1	0.18	0.59	0	BR	0	0	0	0	0	1	1	1	NA	0	0	1	1	1	0	1	1	NA	0.075	0.075	0.175	0.175	0.175	0.005	0.105	0.105	NA	0.075	0.075	0.005	0.005	0.005	0.175	0.105	0.105	NA	0.1	0	0.17	0.07	0
1690	10	defect	0	0	0.18	0.59	0	BR	0	0	0	0	0	0	1	1	1	0	0	0	1	1	1	0	1	1	0.075	0.075	0.075	0.175	0.175	0.175	0.005	0.105	0.105	0.075	0.075	0.075	0.005	0.005	0.005	0.175	0.105	0.105	0.1	0	0.17	0.07	0
1691	1	coop	0	1	0.18	0.59	0	BR	NA	NA	NA	NA	NA	NA	NA	NA	NA	NA	NA	NA	NA	NA	NA	NA	NA	NA	NA	NA	NA	NA	NA	NA	NA	NA	NA	NA	NA	NA	NA	NA	NA	NA	NA	NA	0.1	0	0.17	0.07	0
1692	2	coop	0	1	0.18	0.59	0	BR	1	NA	NA	NA	NA	NA	NA	NA	NA	1	NA	NA	NA	NA	NA	NA	NA	NA	0.105	NA	NA	NA	NA	NA	NA	NA	NA	0.105	NA	NA	NA	NA	NA	NA	NA	NA	0.1	0	0.17	0.07	0
1693	3	coop	0	1	0.18	0.59	0	BR	1	1	NA	NA	NA	NA	NA	NA	NA	1	1	NA	NA	NA	NA	NA	NA	NA	0.105	0.105	NA	NA	NA	NA	NA	NA	NA	0.105	0.105	NA	NA	NA	NA	NA	NA	NA	0.1	0	0.17	0.07	0
1694	4	defect	0	1	0.18	0.59	0	BR	1	1	1	NA	NA	NA	NA	NA	NA	0	1	1	NA	NA	NA	NA	NA	NA	0.005	0.105	0.105	NA	NA	NA	NA	NA	NA	0.175	0.105	0.105	NA	NA	NA	NA	NA	NA	0.1	0	0.17	0.07	0
1695	5	defect	0	1	0.18	0.59	0	BR	0	1	1	1	NA	NA	NA	NA	NA	0	0	1	1	NA	NA	NA	NA	NA	0.075	0.005	0.105	0.105	NA	NA	NA	NA	NA	0.075	0.175	0.105	0.105	NA	NA	NA	NA	NA	0.1	0	0.17	0.07	0
1696	6	defect	0	1	0.18	0.59	0	BR	0	0	1	1	1	NA	NA	NA	NA	0	0	0	1	1	NA	NA	NA	NA	0.075	0.075	0.005	0.105	0.105	NA	NA	NA	NA	0.075	0.075	0.175	0.105	0.105	NA	NA	NA	NA	0.1	0	0.17	0.07	0
1697	7	defect	0	1	0.18	0.59	0	BR	0	0	0	1	1	1	NA	NA	NA	1	0	0	0	1	1	NA	NA	NA	0.175	0.075	0.075	0.005	0.105	0.105	NA	NA	NA	0.005	0.075	0.075	0.175	0.105	0.105	NA	NA	NA	0.1	0	0.17	0.07	0
1698	8	defect	0	1	0.18	0.59	0	BR	0	0	0	0	1	1	1	NA	NA	1	1	0	0	0	1	1	NA	NA	0.175	0.175	0.075	0.075	0.005	0.105	0.105	NA	NA	0.005	0.005	0.075	0.075	0.175	0.105	0.105	NA	NA	0.1	0	0.17	0.07	0
1699	9	coop	0	1	0.18	0.59	0	BR	0	0	0	0	0	1	1	1	NA	0	1	1	0	0	0	1	1	NA	0.075	0.175	0.175	0.075	0.075	0.005	0.105	0.105	NA	0.075	0.005	0.005	0.075	0.075	0.175	0.105	0.105	NA	0.1	0	0.17	0.07	0
1700	10	defect	0	0	0.18	0.59	0	BR	1	0	0	0	0	0	1	1	1	0	0	1	1	0	0	0	1	1	0.005	0.075	0.175	0.175	0.075	0.075	0.005	0.105	0.105	0.175	0.075	0.005	0.005	0.075	0.075	0.175	0.105	0.105	0.1	0	0.17	0.07	0
1701	1	coop	0	1	0.18	0.59	0	BR	NA	NA	NA	NA	NA	NA	NA	NA	NA	NA	NA	NA	NA	NA	NA	NA	NA	NA	NA	NA	NA	NA	NA	NA	NA	NA	NA	NA	NA	NA	NA	NA	NA	NA	NA	NA	0.1	0	0.17	0.07	0
1702	2	coop	0	1	0.18	0.59	0	BR	1	NA	NA	NA	NA	NA	NA	NA	NA	1	NA	NA	NA	NA	NA	NA	NA	NA	0.105	NA	NA	NA	NA	NA	NA	NA	NA	0.105	NA	NA	NA	NA	NA	NA	NA	NA	0.1	0	0.17	0.07	0
1703	3	coop	0	1	0.18	0.59	0	BR	1	1	NA	NA	NA	NA	NA	NA	NA	1	1	NA	NA	NA	NA	NA	NA	NA	0.105	0.105	NA	NA	NA	NA	NA	NA	NA	0.105	0.105	NA	NA	NA	NA	NA	NA	NA	0.1	0	0.17	0.07	0
1704	4	coop	0	1	0.18	0.59	0	BR	1	1	1	NA	NA	NA	NA	NA	NA	1	1	1	NA	NA	NA	NA	NA	NA	0.105	0.105	0.105	NA	NA	NA	NA	NA	NA	0.105	0.105	0.105	NA	NA	NA	NA	NA	NA	0.1	0	0.17	0.07	0
1705	5	coop	0	1	0.18	0.59	0	BR	1	1	1	1	NA	NA	NA	NA	NA	1	1	1	1	NA	NA	NA	NA	NA	0.105	0.105	0.105	0.105	NA	NA	NA	NA	NA	0.105	0.105	0.105	0.105	NA	NA	NA	NA	NA	0.1	0	0.17	0.07	0
1706	6	coop	0	1	0.18	0.59	0	BR	1	1	1	1	1	NA	NA	NA	NA	1	1	1	1	1	NA	NA	NA	NA	0.105	0.105	0.105	0.105	0.105	NA	NA	NA	NA	0.105	0.105	0.105	0.105	0.105	NA	NA	NA	NA	0.1	0	0.17	0.07	0
1707	7	coop	0	1	0.18	0.59	0	BR	1	1	1	1	1	1	NA	NA	NA	1	1	1	1	1	1	NA	NA	NA	0.105	0.105	0.105	0.105	0.105	0.105	NA	NA	NA	0.105	0.105	0.105	0.105	0.105	0.105	NA	NA	NA	0.1	0	0.17	0.07	0
1708	8	coop	0	1	0.18	0.59	0	BR	1	1	1	1	1	1	1	NA	NA	1	1	1	1	1	1	1	NA	NA	0.105	0.105	0.105	0.105	0.105	0.105	0.105	NA	NA	0.105	0.105	0.105	0.105	0.105	0.105	0.105	NA	NA	0.1	0	0.17	0.07	0
1709	9	coop	0	1	0.18	0.59	0	BR	1	1	1	1	1	1	1	1	NA	1	1	1	1	1	1	1	1	NA	0.105	0.105	0.105	0.105	0.105	0.105	0.105	0.105	NA	0.105	0.105	0.105	0.105	0.105	0.105	0.105	0.105	NA	0.1	0	0.17	0.07	0
1710	10	defect	0	0	0.18	0.59	0	BR	1	1	1	1	1	1	1	1	1	0	1	1	1	1	1	1	1	1	0.005	0.105	0.105	0.105	0.105	0.105	0.105	0.105	0.105	0.175	0.105	0.105	0.105	0.105	0.105	0.105	0.105	0.105	0.1	0	0.17	0.07	0
1711	1	defect	0	1	0.18	0.59	0	BR	NA	NA	NA	NA	NA	NA	NA	NA	NA	NA	NA	NA	NA	NA	NA	NA	NA	NA	NA	NA	NA	NA	NA	NA	NA	NA	NA	NA	NA	NA	NA	NA	NA	NA	NA	NA	0.1	0	0.17	0.07	0
1712	2	defect	0	1	0.18	0.59	0	BR	0	NA	NA	NA	NA	NA	NA	NA	NA	0	NA	NA	NA	NA	NA	NA	NA	NA	0.075	NA	NA	NA	NA	NA	NA	NA	NA	0.075	NA	NA	NA	NA	NA	NA	NA	NA	0.1	0	0.17	0.07	0
1713	3	coop	0	1	0.18	0.59	0	BR	0	0	NA	NA	NA	NA	NA	NA	NA	1	0	NA	NA	NA	NA	NA	NA	NA	0.175	0.075	NA	NA	NA	NA	NA	NA	NA	0.005	0.075	NA	NA	NA	NA	NA	NA	NA	0.1	0	0.17	0.07	0
1714	4	defect	0	1	0.18	0.59	0	BR	1	0	0	NA	NA	NA	NA	NA	NA	0	1	0	NA	NA	NA	NA	NA	NA	0.005	0.175	0.075	NA	NA	NA	NA	NA	NA	0.175	0.005	0.075	NA	NA	NA	NA	NA	NA	0.1	0	0.17	0.07	0
1715	5	defect	0	1	0.18	0.59	0	BR	0	1	0	0	NA	NA	NA	NA	NA	0	0	1	0	NA	NA	NA	NA	NA	0.075	0.005	0.175	0.075	NA	NA	NA	NA	NA	0.075	0.175	0.005	0.075	NA	NA	NA	NA	NA	0.1	0	0.17	0.07	0
1716	6	coop	0	1	0.18	0.59	0	BR	0	0	1	0	0	NA	NA	NA	NA	1	0	0	1	0	NA	NA	NA	NA	0.175	0.075	0.005	0.175	0.075	NA	NA	NA	NA	0.005	0.075	0.175	0.005	0.075	NA	NA	NA	NA	0.1	0	0.17	0.07	0
1717	7	coop	0	1	0.18	0.59	0	BR	1	0	0	1	0	0	NA	NA	NA	0	1	0	0	1	0	NA	NA	NA	0.005	0.175	0.075	0.005	0.175	0.075	NA	NA	NA	0.175	0.005	0.075	0.175	0.005	0.075	NA	NA	NA	0.1	0	0.17	0.07	0
1718	8	defect	0	1	0.18	0.59	0	BR	1	1	0	0	1	0	0	NA	NA	0	0	1	0	0	1	0	NA	NA	0.005	0.005	0.175	0.075	0.005	0.175	0.075	NA	NA	0.175	0.175	0.005	0.075	0.175	0.005	0.075	NA	NA	0.1	0	0.17	0.07	0
1719	9	defect	0	1	0.18	0.59	0	BR	0	1	1	0	0	1	0	0	NA	0	0	0	1	0	0	1	0	NA	0.075	0.005	0.005	0.175	0.075	0.005	0.175	0.075	NA	0.075	0.175	0.175	0.005	0.075	0.175	0.005	0.075	NA	0.1	0	0.17	0.07	0
1720	10	defect	0	0	0.18	0.59	0	BR	0	0	1	1	0	0	1	0	0	0	0	0	0	1	0	0	1	0	0.075	0.075	0.005	0.005	0.175	0.075	0.005	0.175	0.075	0.075	0.075	0.175	0.175	0.005	0.075	0.175	0.005	0.075	0.1	0	0.17	0.07	0
1721	1	coop	0	1	0.18	0.59	0	BR	NA	NA	NA	NA	NA	NA	NA	NA	NA	NA	NA	NA	NA	NA	NA	NA	NA	NA	NA	NA	NA	NA	NA	NA	NA	NA	NA	NA	NA	NA	NA	NA	NA	NA	NA	NA	0.1	0	0.17	0.07	0
1722	2	coop	0	1	0.18	0.59	0	BR	1	NA	NA	NA	NA	NA	NA	NA	NA	1	NA	NA	NA	NA	NA	NA	NA	NA	0.105	NA	NA	NA	NA	NA	NA	NA	NA	0.105	NA	NA	NA	NA	NA	NA	NA	NA	0.1	0	0.17	0.07	0
1723	3	coop	0	1	0.18	0.59	0	BR	1	1	NA	NA	NA	NA	NA	NA	NA	1	1	NA	NA	NA	NA	NA	NA	NA	0.105	0.105	NA	NA	NA	NA	NA	NA	NA	0.105	0.105	NA	NA	NA	NA	NA	NA	NA	0.1	0	0.17	0.07	0
1724	4	coop	0	1	0.18	0.59	0	BR	1	1	1	NA	NA	NA	NA	NA	NA	1	1	1	NA	NA	NA	NA	NA	NA	0.105	0.105	0.105	NA	NA	NA	NA	NA	NA	0.105	0.105	0.105	NA	NA	NA	NA	NA	NA	0.1	0	0.17	0.07	0
1725	5	coop	0	1	0.18	0.59	0	BR	1	1	1	1	NA	NA	NA	NA	NA	1	1	1	1	NA	NA	NA	NA	NA	0.105	0.105	0.105	0.105	NA	NA	NA	NA	NA	0.105	0.105	0.105	0.105	NA	NA	NA	NA	NA	0.1	0	0.17	0.07	0
1726	6	coop	0	1	0.18	0.59	0	BR	1	1	1	1	1	NA	NA	NA	NA	1	1	1	1	1	NA	NA	NA	NA	0.105	0.105	0.105	0.105	0.105	NA	NA	NA	NA	0.105	0.105	0.105	0.105	0.105	NA	NA	NA	NA	0.1	0	0.17	0.07	0
1727	7	coop	0	1	0.18	0.59	0	BR	1	1	1	1	1	1	NA	NA	NA	1	1	1	1	1	1	NA	NA	NA	0.105	0.105	0.105	0.105	0.105	0.105	NA	NA	NA	0.105	0.105	0.105	0.105	0.105	0.105	NA	NA	NA	0.1	0	0.17	0.07	0
1728	8	defect	0	1	0.18	0.59	0	BR	1	1	1	1	1	1	1	NA	NA	1	1	1	1	1	1	1	NA	NA	0.105	0.105	0.105	0.105	0.105	0.105	0.105	NA	NA	0.105	0.105	0.105	0.105	0.105	0.105	0.105	NA	NA	0.1	0	0.17	0.07	0
1729	9	defect	0	1	0.18	0.59	0	BR	0	1	1	1	1	1	1	1	NA	0	1	1	1	1	1	1	1	NA	0.075	0.105	0.105	0.105	0.105	0.105	0.105	0.105	NA	0.075	0.105	0.105	0.105	0.105	0.105	0.105	0.105	NA	0.1	0	0.17	0.07	0
1730	10	defect	0	0	0.18	0.59	0	BR	0	0	1	1	1	1	1	1	1	0	0	1	1	1	1	1	1	1	0.075	0.075	0.105	0.105	0.105	0.105	0.105	0.105	0.105	0.075	0.075	0.105	0.105	0.105	0.105	0.105	0.105	0.105	0.1	0	0.17	0.07	0
1731	1	coop	0	1	0.18	0.59	0	BR	NA	NA	NA	NA	NA	NA	NA	NA	NA	NA	NA	NA	NA	NA	NA	NA	NA	NA	NA	NA	NA	NA	NA	NA	NA	NA	NA	NA	NA	NA	NA	NA	NA	NA	NA	NA	0.1	0	0.17	0.07	0
1732	2	coop	0	1	0.18	0.59	0	BR	1	NA	NA	NA	NA	NA	NA	NA	NA	1	NA	NA	NA	NA	NA	NA	NA	NA	0.105	NA	NA	NA	NA	NA	NA	NA	NA	0.105	NA	NA	NA	NA	NA	NA	NA	NA	0.1	0	0.17	0.07	0
1733	3	coop	0	1	0.18	0.59	0	BR	1	1	NA	NA	NA	NA	NA	NA	NA	1	1	NA	NA	NA	NA	NA	NA	NA	0.105	0.105	NA	NA	NA	NA	NA	NA	NA	0.105	0.105	NA	NA	NA	NA	NA	NA	NA	0.1	0	0.17	0.07	0
1734	4	coop	0	1	0.18	0.59	0	BR	1	1	1	NA	NA	NA	NA	NA	NA	1	1	1	NA	NA	NA	NA	NA	NA	0.105	0.105	0.105	NA	NA	NA	NA	NA	NA	0.105	0.105	0.105	NA	NA	NA	NA	NA	NA	0.1	0	0.17	0.07	0
1735	5	coop	0	1	0.18	0.59	0	BR	1	1	1	1	NA	NA	NA	NA	NA	1	1	1	1	NA	NA	NA	NA	NA	0.105	0.105	0.105	0.105	NA	NA	NA	NA	NA	0.105	0.105	0.105	0.105	NA	NA	NA	NA	NA	0.1	0	0.17	0.07	0
1736	6	coop	0	1	0.18	0.59	0	BR	1	1	1	1	1	NA	NA	NA	NA	1	1	1	1	1	NA	NA	NA	NA	0.105	0.105	0.105	0.105	0.105	NA	NA	NA	NA	0.105	0.105	0.105	0.105	0.105	NA	NA	NA	NA	0.1	0	0.17	0.07	0
1737	7	coop	0	1	0.18	0.59	0	BR	1	1	1	1	1	1	NA	NA	NA	1	1	1	1	1	1	NA	NA	NA	0.105	0.105	0.105	0.105	0.105	0.105	NA	NA	NA	0.105	0.105	0.105	0.105	0.105	0.105	NA	NA	NA	0.1	0	0.17	0.07	0
1738	8	coop	0	1	0.18	0.59	0	BR	1	1	1	1	1	1	1	NA	NA	1	1	1	1	1	1	1	NA	NA	0.105	0.105	0.105	0.105	0.105	0.105	0.105	NA	NA	0.105	0.105	0.105	0.105	0.105	0.105	0.105	NA	NA	0.1	0	0.17	0.07	0
1739	9	coop	0	1	0.18	0.59	0	BR	1	1	1	1	1	1	1	1	NA	1	1	1	1	1	1	1	1	NA	0.105	0.105	0.105	0.105	0.105	0.105	0.105	0.105	NA	0.105	0.105	0.105	0.105	0.105	0.105	0.105	0.105	NA	0.1	0	0.17	0.07	0
1740	10	defect	0	0	0.18	0.59	0	BR	1	1	1	1	1	1	1	1	1	1	1	1	1	1	1	1	1	1	0.105	0.105	0.105	0.105	0.105	0.105	0.105	0.105	0.105	0.105	0.105	0.105	0.105	0.105	0.105	0.105	0.105	0.105	0.1	0	0.17	0.07	0
1741	1	defect	0	1	0.18	0.59	0	BR	NA	NA	NA	NA	NA	NA	NA	NA	NA	NA	NA	NA	NA	NA	NA	NA	NA	NA	NA	NA	NA	NA	NA	NA	NA	NA	NA	NA	NA	NA	NA	NA	NA	NA	NA	NA	0.1	0	0.17	0.07	0
1742	2	coop	0	1	0.18	0.59	0	BR	0	NA	NA	NA	NA	NA	NA	NA	NA	0	NA	NA	NA	NA	NA	NA	NA	NA	0.075	NA	NA	NA	NA	NA	NA	NA	NA	0.075	NA	NA	NA	NA	NA	NA	NA	NA	0.1	0	0.17	0.07	0
1743	3	coop	0	1	0.18	0.59	0	BR	1	0	NA	NA	NA	NA	NA	NA	NA	0	0	NA	NA	NA	NA	NA	NA	NA	0.005	0.075	NA	NA	NA	NA	NA	NA	NA	0.175	0.075	NA	NA	NA	NA	NA	NA	NA	0.1	0	0.17	0.07	0
1744	4	coop	0	1	0.18	0.59	0	BR	1	1	0	NA	NA	NA	NA	NA	NA	1	0	0	NA	NA	NA	NA	NA	NA	0.105	0.005	0.075	NA	NA	NA	NA	NA	NA	0.105	0.175	0.075	NA	NA	NA	NA	NA	NA	0.1	0	0.17	0.07	0
1745	5	coop	0	1	0.18	0.59	0	BR	1	1	1	0	NA	NA	NA	NA	NA	1	1	0	0	NA	NA	NA	NA	NA	0.105	0.105	0.005	0.075	NA	NA	NA	NA	NA	0.105	0.105	0.175	0.075	NA	NA	NA	NA	NA	0.1	0	0.17	0.07	0
1746	6	coop	0	1	0.18	0.59	0	BR	1	1	1	1	0	NA	NA	NA	NA	1	1	1	0	0	NA	NA	NA	NA	0.105	0.105	0.105	0.005	0.075	NA	NA	NA	NA	0.105	0.105	0.105	0.175	0.075	NA	NA	NA	NA	0.1	0	0.17	0.07	0
1747	7	coop	0	1	0.18	0.59	0	BR	1	1	1	1	1	0	NA	NA	NA	1	1	1	1	0	0	NA	NA	NA	0.105	0.105	0.105	0.105	0.005	0.075	NA	NA	NA	0.105	0.105	0.105	0.105	0.175	0.075	NA	NA	NA	0.1	0	0.17	0.07	0
1748	8	coop	0	1	0.18	0.59	0	BR	1	1	1	1	1	1	0	NA	NA	1	1	1	1	1	0	0	NA	NA	0.105	0.105	0.105	0.105	0.105	0.005	0.075	NA	NA	0.105	0.105	0.105	0.105	0.105	0.175	0.075	NA	NA	0.1	0	0.17	0.07	0
1749	9	coop	0	1	0.18	0.59	0	BR	1	1	1	1	1	1	1	0	NA	1	1	1	1	1	1	0	0	NA	0.105	0.105	0.105	0.105	0.105	0.105	0.005	0.075	NA	0.105	0.105	0.105	0.105	0.105	0.105	0.175	0.075	NA	0.1	0	0.17	0.07	0
1750	10	defect	0	0	0.18	0.59	0	BR	1	1	1	1	1	1	1	1	0	1	1	1	1	1	1	1	0	0	0.105	0.105	0.105	0.105	0.105	0.105	0.105	0.005	0.075	0.105	0.105	0.105	0.105	0.105	0.105	0.105	0.175	0.075	0.1	0	0.17	0.07	0
1751	1	coop	0	1	0.18	0.59	0	BR	NA	NA	NA	NA	NA	NA	NA	NA	NA	NA	NA	NA	NA	NA	NA	NA	NA	NA	NA	NA	NA	NA	NA	NA	NA	NA	NA	NA	NA	NA	NA	NA	NA	NA	NA	NA	0.1	0	0.17	0.07	0
1752	2	defect	0	1	0.18	0.59	0	BR	1	NA	NA	NA	NA	NA	NA	NA	NA	0	NA	NA	NA	NA	NA	NA	NA	NA	0.005	NA	NA	NA	NA	NA	NA	NA	NA	0.175	NA	NA	NA	NA	NA	NA	NA	NA	0.1	0	0.17	0.07	0
1753	3	coop	0	1	0.18	0.59	0	BR	0	1	NA	NA	NA	NA	NA	NA	NA	1	0	NA	NA	NA	NA	NA	NA	NA	0.175	0.005	NA	NA	NA	NA	NA	NA	NA	0.005	0.175	NA	NA	NA	NA	NA	NA	NA	0.1	0	0.17	0.07	0
1754	4	defect	0	1	0.18	0.59	0	BR	1	0	1	NA	NA	NA	NA	NA	NA	1	1	0	NA	NA	NA	NA	NA	NA	0.105	0.175	0.005	NA	NA	NA	NA	NA	NA	0.105	0.005	0.175	NA	NA	NA	NA	NA	NA	0.1	0	0.17	0.07	0
1755	5	coop	0	1	0.18	0.59	0	BR	0	1	0	1	NA	NA	NA	NA	NA	1	1	1	0	NA	NA	NA	NA	NA	0.175	0.105	0.175	0.005	NA	NA	NA	NA	NA	0.005	0.105	0.005	0.175	NA	NA	NA	NA	NA	0.1	0	0.17	0.07	0
1756	6	defect	0	1	0.18	0.59	0	BR	1	0	1	0	1	NA	NA	NA	NA	0	1	1	1	0	NA	NA	NA	NA	0.005	0.175	0.105	0.175	0.005	NA	NA	NA	NA	0.175	0.005	0.105	0.005	0.175	NA	NA	NA	NA	0.1	0	0.17	0.07	0
1757	7	coop	0	1	0.18	0.59	0	BR	0	1	0	1	0	1	NA	NA	NA	0	0	1	1	1	0	NA	NA	NA	0.075	0.005	0.175	0.105	0.175	0.005	NA	NA	NA	0.075	0.175	0.005	0.105	0.005	0.175	NA	NA	NA	0.1	0	0.17	0.07	0
1758	8	defect	0	1	0.18	0.59	0	BR	1	0	1	0	1	0	1	NA	NA	0	0	0	1	1	1	0	NA	NA	0.005	0.075	0.005	0.175	0.105	0.175	0.005	NA	NA	0.175	0.075	0.175	0.005	0.105	0.005	0.175	NA	NA	0.1	0	0.17	0.07	0
1759	9	defect	0	1	0.18	0.59	0	BR	0	1	0	1	0	1	0	1	NA	0	0	0	0	1	1	1	0	NA	0.075	0.005	0.075	0.005	0.175	0.105	0.175	0.005	NA	0.075	0.175	0.075	0.175	0.005	0.105	0.005	0.175	NA	0.1	0	0.17	0.07	0
1760	10	defect	0	0	0.18	0.59	0	BR	0	0	1	0	1	0	1	0	1	0	0	0	0	0	1	1	1	0	0.075	0.075	0.005	0.075	0.005	0.175	0.105	0.175	0.005	0.075	0.075	0.175	0.075	0.175	0.005	0.105	0.005	0.175	0.1	0	0.17	0.07	0
1761	1	coop	0	1	0.18	0.59	0	BR	NA	NA	NA	NA	NA	NA	NA	NA	NA	NA	NA	NA	NA	NA	NA	NA	NA	NA	NA	NA	NA	NA	NA	NA	NA	NA	NA	NA	NA	NA	NA	NA	NA	NA	NA	NA	0.1	0	0.17	0.07	0
1762	2	coop	0	1	0.18	0.59	0	BR	1	NA	NA	NA	NA	NA	NA	NA	NA	1	NA	NA	NA	NA	NA	NA	NA	NA	0.105	NA	NA	NA	NA	NA	NA	NA	NA	0.105	NA	NA	NA	NA	NA	NA	NA	NA	0.1	0	0.17	0.07	0
1763	3	coop	0	1	0.18	0.59	0	BR	1	1	NA	NA	NA	NA	NA	NA	NA	1	1	NA	NA	NA	NA	NA	NA	NA	0.105	0.105	NA	NA	NA	NA	NA	NA	NA	0.105	0.105	NA	NA	NA	NA	NA	NA	NA	0.1	0	0.17	0.07	0
1764	4	coop	0	1	0.18	0.59	0	BR	1	1	1	NA	NA	NA	NA	NA	NA	1	1	1	NA	NA	NA	NA	NA	NA	0.105	0.105	0.105	NA	NA	NA	NA	NA	NA	0.105	0.105	0.105	NA	NA	NA	NA	NA	NA	0.1	0	0.17	0.07	0
1765	5	coop	0	1	0.18	0.59	0	BR	1	1	1	1	NA	NA	NA	NA	NA	1	1	1	1	NA	NA	NA	NA	NA	0.105	0.105	0.105	0.105	NA	NA	NA	NA	NA	0.105	0.105	0.105	0.105	NA	NA	NA	NA	NA	0.1	0	0.17	0.07	0
1766	6	coop	0	1	0.18	0.59	0	BR	1	1	1	1	1	NA	NA	NA	NA	1	1	1	1	1	NA	NA	NA	NA	0.105	0.105	0.105	0.105	0.105	NA	NA	NA	NA	0.105	0.105	0.105	0.105	0.105	NA	NA	NA	NA	0.1	0	0.17	0.07	0
1767	7	coop	0	1	0.18	0.59	0	BR	1	1	1	1	1	1	NA	NA	NA	0	1	1	1	1	1	NA	NA	NA	0.005	0.105	0.105	0.105	0.105	0.105	NA	NA	NA	0.175	0.105	0.105	0.105	0.105	0.105	NA	NA	NA	0.1	0	0.17	0.07	0
1768	8	coop	0	1	0.18	0.59	0	BR	1	1	1	1	1	1	1	NA	NA	0	0	1	1	1	1	1	NA	NA	0.005	0.005	0.105	0.105	0.105	0.105	0.105	NA	NA	0.175	0.175	0.105	0.105	0.105	0.105	0.105	NA	NA	0.1	0	0.17	0.07	0
1769	9	defect	0	1	0.18	0.59	0	BR	1	1	1	1	1	1	1	1	NA	0	0	0	1	1	1	1	1	NA	0.005	0.005	0.005	0.105	0.105	0.105	0.105	0.105	NA	0.175	0.175	0.175	0.105	0.105	0.105	0.105	0.105	NA	0.1	0	0.17	0.07	0
1770	10	defect	0	0	0.18	0.59	0	BR	0	1	1	1	1	1	1	1	1	0	0	0	0	1	1	1	1	1	0.075	0.005	0.005	0.005	0.105	0.105	0.105	0.105	0.105	0.075	0.175	0.175	0.175	0.105	0.105	0.105	0.105	0.105	0.1	0	0.17	0.07	0
1771	1	coop	0	1	0.18	0.59	0	BR	NA	NA	NA	NA	NA	NA	NA	NA	NA	NA	NA	NA	NA	NA	NA	NA	NA	NA	NA	NA	NA	NA	NA	NA	NA	NA	NA	NA	NA	NA	NA	NA	NA	NA	NA	NA	0.1	0	0.17	0.07	0
1772	2	coop	0	1	0.18	0.59	0	BR	1	NA	NA	NA	NA	NA	NA	NA	NA	1	NA	NA	NA	NA	NA	NA	NA	NA	0.105	NA	NA	NA	NA	NA	NA	NA	NA	0.105	NA	NA	NA	NA	NA	NA	NA	NA	0.1	0	0.17	0.07	0
1773	3	coop	0	1	0.18	0.59	0	BR	1	1	NA	NA	NA	NA	NA	NA	NA	1	1	NA	NA	NA	NA	NA	NA	NA	0.105	0.105	NA	NA	NA	NA	NA	NA	NA	0.105	0.105	NA	NA	NA	NA	NA	NA	NA	0.1	0	0.17	0.07	0
1774	4	coop	0	1	0.18	0.59	0	BR	1	1	1	NA	NA	NA	NA	NA	NA	1	1	1	NA	NA	NA	NA	NA	NA	0.105	0.105	0.105	NA	NA	NA	NA	NA	NA	0.105	0.105	0.105	NA	NA	NA	NA	NA	NA	0.1	0	0.17	0.07	0
1775	5	coop	0	1	0.18	0.59	0	BR	1	1	1	1	NA	NA	NA	NA	NA	1	1	1	1	NA	NA	NA	NA	NA	0.105	0.105	0.105	0.105	NA	NA	NA	NA	NA	0.105	0.105	0.105	0.105	NA	NA	NA	NA	NA	0.1	0	0.17	0.07	0
1776	6	coop	0	1	0.18	0.59	0	BR	1	1	1	1	1	NA	NA	NA	NA	1	1	1	1	1	NA	NA	NA	NA	0.105	0.105	0.105	0.105	0.105	NA	NA	NA	NA	0.105	0.105	0.105	0.105	0.105	NA	NA	NA	NA	0.1	0	0.17	0.07	0
1777	7	coop	0	1	0.18	0.59	0	BR	1	1	1	1	1	1	NA	NA	NA	1	1	1	1	1	1	NA	NA	NA	0.105	0.105	0.105	0.105	0.105	0.105	NA	NA	NA	0.105	0.105	0.105	0.105	0.105	0.105	NA	NA	NA	0.1	0	0.17	0.07	0
1778	8	defect	0	1	0.18	0.59	0	BR	1	1	1	1	1	1	1	NA	NA	1	1	1	1	1	1	1	NA	NA	0.105	0.105	0.105	0.105	0.105	0.105	0.105	NA	NA	0.105	0.105	0.105	0.105	0.105	0.105	0.105	NA	NA	0.1	0	0.17	0.07	0
1779	9	defect	0	1	0.18	0.59	0	BR	0	1	1	1	1	1	1	1	NA	0	1	1	1	1	1	1	1	NA	0.075	0.105	0.105	0.105	0.105	0.105	0.105	0.105	NA	0.075	0.105	0.105	0.105	0.105	0.105	0.105	0.105	NA	0.1	0	0.17	0.07	0
1780	10	defect	0	0	0.18	0.59	0	BR	0	0	1	1	1	1	1	1	1	0	0	1	1	1	1	1	1	1	0.075	0.075	0.105	0.105	0.105	0.105	0.105	0.105	0.105	0.075	0.075	0.105	0.105	0.105	0.105	0.105	0.105	0.105	0.1	0	0.17	0.07	0
1781	1	coop	0	1	0.18	0.59	0	BR	NA	NA	NA	NA	NA	NA	NA	NA	NA	NA	NA	NA	NA	NA	NA	NA	NA	NA	NA	NA	NA	NA	NA	NA	NA	NA	NA	NA	NA	NA	NA	NA	NA	NA	NA	NA	0.1	0	0.17	0.07	0
1782	2	coop	0	1	0.18	0.59	0	BR	1	NA	NA	NA	NA	NA	NA	NA	NA	1	NA	NA	NA	NA	NA	NA	NA	NA	0.105	NA	NA	NA	NA	NA	NA	NA	NA	0.105	NA	NA	NA	NA	NA	NA	NA	NA	0.1	0	0.17	0.07	0
1783	3	coop	0	1	0.18	0.59	0	BR	1	1	NA	NA	NA	NA	NA	NA	NA	1	1	NA	NA	NA	NA	NA	NA	NA	0.105	0.105	NA	NA	NA	NA	NA	NA	NA	0.105	0.105	NA	NA	NA	NA	NA	NA	NA	0.1	0	0.17	0.07	0
1784	4	coop	0	1	0.18	0.59	0	BR	1	1	1	NA	NA	NA	NA	NA	NA	1	1	1	NA	NA	NA	NA	NA	NA	0.105	0.105	0.105	NA	NA	NA	NA	NA	NA	0.105	0.105	0.105	NA	NA	NA	NA	NA	NA	0.1	0	0.17	0.07	0
1785	5	coop	0	1	0.18	0.59	0	BR	1	1	1	1	NA	NA	NA	NA	NA	1	1	1	1	NA	NA	NA	NA	NA	0.105	0.105	0.105	0.105	NA	NA	NA	NA	NA	0.105	0.105	0.105	0.105	NA	NA	NA	NA	NA	0.1	0	0.17	0.07	0
1786	6	coop	0	1	0.18	0.59	0	BR	1	1	1	1	1	NA	NA	NA	NA	1	1	1	1	1	NA	NA	NA	NA	0.105	0.105	0.105	0.105	0.105	NA	NA	NA	NA	0.105	0.105	0.105	0.105	0.105	NA	NA	NA	NA	0.1	0	0.17	0.07	0
1787	7	coop	0	1	0.18	0.59	0	BR	1	1	1	1	1	1	NA	NA	NA	1	1	1	1	1	1	NA	NA	NA	0.105	0.105	0.105	0.105	0.105	0.105	NA	NA	NA	0.105	0.105	0.105	0.105	0.105	0.105	NA	NA	NA	0.1	0	0.17	0.07	0
1788	8	coop	0	1	0.18	0.59	0	BR	1	1	1	1	1	1	1	NA	NA	1	1	1	1	1	1	1	NA	NA	0.105	0.105	0.105	0.105	0.105	0.105	0.105	NA	NA	0.105	0.105	0.105	0.105	0.105	0.105	0.105	NA	NA	0.1	0	0.17	0.07	0
1789	9	coop	0	1	0.18	0.59	0	BR	1	1	1	1	1	1	1	1	NA	1	1	1	1	1	1	1	1	NA	0.105	0.105	0.105	0.105	0.105	0.105	0.105	0.105	NA	0.105	0.105	0.105	0.105	0.105	0.105	0.105	0.105	NA	0.1	0	0.17	0.07	0
1790	10	coop	0	0	0.18	0.59	0	BR	1	1	1	1	1	1	1	1	1	1	1	1	1	1	1	1	1	1	0.105	0.105	0.105	0.105	0.105	0.105	0.105	0.105	0.105	0.105	0.105	0.105	0.105	0.105	0.105	0.105	0.105	0.105	0.1	0	0.17	0.07	0
1791	1	coop	0	1	0.18	0.59	0	BR	NA	NA	NA	NA	NA	NA	NA	NA	NA	NA	NA	NA	NA	NA	NA	NA	NA	NA	NA	NA	NA	NA	NA	NA	NA	NA	NA	NA	NA	NA	NA	NA	NA	NA	NA	NA	0.1	0	0.17	0.07	0
1792	2	coop	0	1	0.18	0.59	0	BR	1	NA	NA	NA	NA	NA	NA	NA	NA	1	NA	NA	NA	NA	NA	NA	NA	NA	0.105	NA	NA	NA	NA	NA	NA	NA	NA	0.105	NA	NA	NA	NA	NA	NA	NA	NA	0.1	0	0.17	0.07	0
1793	3	coop	0	1	0.18	0.59	0	BR	1	1	NA	NA	NA	NA	NA	NA	NA	1	1	NA	NA	NA	NA	NA	NA	NA	0.105	0.105	NA	NA	NA	NA	NA	NA	NA	0.105	0.105	NA	NA	NA	NA	NA	NA	NA	0.1	0	0.17	0.07	0
1794	4	coop	0	1	0.18	0.59	0	BR	1	1	1	NA	NA	NA	NA	NA	NA	1	1	1	NA	NA	NA	NA	NA	NA	0.105	0.105	0.105	NA	NA	NA	NA	NA	NA	0.105	0.105	0.105	NA	NA	NA	NA	NA	NA	0.1	0	0.17	0.07	0
1795	5	coop	0	1	0.18	0.59	0	BR	1	1	1	1	NA	NA	NA	NA	NA	1	1	1	1	NA	NA	NA	NA	NA	0.105	0.105	0.105	0.105	NA	NA	NA	NA	NA	0.105	0.105	0.105	0.105	NA	NA	NA	NA	NA	0.1	0	0.17	0.07	0
1796	6	coop	0	1	0.18	0.59	0	BR	1	1	1	1	1	NA	NA	NA	NA	1	1	1	1	1	NA	NA	NA	NA	0.105	0.105	0.105	0.105	0.105	NA	NA	NA	NA	0.105	0.105	0.105	0.105	0.105	NA	NA	NA	NA	0.1	0	0.17	0.07	0
1797	7	coop	0	1	0.18	0.59	0	BR	1	1	1	1	1	1	NA	NA	NA	1	1	1	1	1	1	NA	NA	NA	0.105	0.105	0.105	0.105	0.105	0.105	NA	NA	NA	0.105	0.105	0.105	0.105	0.105	0.105	NA	NA	NA	0.1	0	0.17	0.07	0
1798	8	defect	0	1	0.18	0.59	0	BR	1	1	1	1	1	1	1	NA	NA	1	1	1	1	1	1	1	NA	NA	0.105	0.105	0.105	0.105	0.105	0.105	0.105	NA	NA	0.105	0.105	0.105	0.105	0.105	0.105	0.105	NA	NA	0.1	0	0.17	0.07	0
1799	9	defect	0	1	0.18	0.59	0	BR	0	1	1	1	1	1	1	1	NA	0	1	1	1	1	1	1	1	NA	0.075	0.105	0.105	0.105	0.105	0.105	0.105	0.105	NA	0.075	0.105	0.105	0.105	0.105	0.105	0.105	0.105	NA	0.1	0	0.17	0.07	0
1800	10	defect	0	0	0.18	0.59	0	BR	0	0	1	1	1	1	1	1	1	0	0	1	1	1	1	1	1	1	0.075	0.075	0.105	0.105	0.105	0.105	0.105	0.105	0.105	0.075	0.075	0.105	0.105	0.105	0.105	0.105	0.105	0.105	0.1	0	0.17	0.07	0
1801	1	coop	0	1	0.18	0.59	0	BR	NA	NA	NA	NA	NA	NA	NA	NA	NA	NA	NA	NA	NA	NA	NA	NA	NA	NA	NA	NA	NA	NA	NA	NA	NA	NA	NA	NA	NA	NA	NA	NA	NA	NA	NA	NA	0.1	0	0.17	0.07	0
1802	2	coop	0	1	0.18	0.59	0	BR	1	NA	NA	NA	NA	NA	NA	NA	NA	1	NA	NA	NA	NA	NA	NA	NA	NA	0.105	NA	NA	NA	NA	NA	NA	NA	NA	0.105	NA	NA	NA	NA	NA	NA	NA	NA	0.1	0	0.17	0.07	0
1803	3	coop	0	1	0.18	0.59	0	BR	1	1	NA	NA	NA	NA	NA	NA	NA	1	1	NA	NA	NA	NA	NA	NA	NA	0.105	0.105	NA	NA	NA	NA	NA	NA	NA	0.105	0.105	NA	NA	NA	NA	NA	NA	NA	0.1	0	0.17	0.07	0
1804	4	coop	0	1	0.18	0.59	0	BR	1	1	1	NA	NA	NA	NA	NA	NA	1	1	1	NA	NA	NA	NA	NA	NA	0.105	0.105	0.105	NA	NA	NA	NA	NA	NA	0.105	0.105	0.105	NA	NA	NA	NA	NA	NA	0.1	0	0.17	0.07	0
1805	5	coop	0	1	0.18	0.59	0	BR	1	1	1	1	NA	NA	NA	NA	NA	1	1	1	1	NA	NA	NA	NA	NA	0.105	0.105	0.105	0.105	NA	NA	NA	NA	NA	0.105	0.105	0.105	0.105	NA	NA	NA	NA	NA	0.1	0	0.17	0.07	0
1806	6	coop	0	1	0.18	0.59	0	BR	1	1	1	1	1	NA	NA	NA	NA	1	1	1	1	1	NA	NA	NA	NA	0.105	0.105	0.105	0.105	0.105	NA	NA	NA	NA	0.105	0.105	0.105	0.105	0.105	NA	NA	NA	NA	0.1	0	0.17	0.07	0
1807	7	coop	0	1	0.18	0.59	0	BR	1	1	1	1	1	1	NA	NA	NA	1	1	1	1	1	1	NA	NA	NA	0.105	0.105	0.105	0.105	0.105	0.105	NA	NA	NA	0.105	0.105	0.105	0.105	0.105	0.105	NA	NA	NA	0.1	0	0.17	0.07	0
1808	8	coop	0	1	0.18	0.59	0	BR	1	1	1	1	1	1	1	NA	NA	1	1	1	1	1	1	1	NA	NA	0.105	0.105	0.105	0.105	0.105	0.105	0.105	NA	NA	0.105	0.105	0.105	0.105	0.105	0.105	0.105	NA	NA	0.1	0	0.17	0.07	0
1809	9	defect	0	1	0.18	0.59	0	BR	1	1	1	1	1	1	1	1	NA	0	1	1	1	1	1	1	1	NA	0.005	0.105	0.105	0.105	0.105	0.105	0.105	0.105	NA	0.175	0.105	0.105	0.105	0.105	0.105	0.105	0.105	NA	0.1	0	0.17	0.07	0
1810	10	defect	0	0	0.18	0.59	0	BR	0	1	1	1	1	1	1	1	1	0	0	1	1	1	1	1	1	1	0.075	0.005	0.105	0.105	0.105	0.105	0.105	0.105	0.105	0.075	0.175	0.105	0.105	0.105	0.105	0.105	0.105	0.105	0.1	0	0.17	0.07	0
1811	1	coop	0	1	0.18	0.59	0	BR	NA	NA	NA	NA	NA	NA	NA	NA	NA	NA	NA	NA	NA	NA	NA	NA	NA	NA	NA	NA	NA	NA	NA	NA	NA	NA	NA	NA	NA	NA	NA	NA	NA	NA	NA	NA	0.1	0	0.17	0.07	0
1812	2	coop	0	1	0.18	0.59	0	BR	1	NA	NA	NA	NA	NA	NA	NA	NA	1	NA	NA	NA	NA	NA	NA	NA	NA	0.105	NA	NA	NA	NA	NA	NA	NA	NA	0.105	NA	NA	NA	NA	NA	NA	NA	NA	0.1	0	0.17	0.07	0
1813	3	coop	0	1	0.18	0.59	0	BR	1	1	NA	NA	NA	NA	NA	NA	NA	1	1	NA	NA	NA	NA	NA	NA	NA	0.105	0.105	NA	NA	NA	NA	NA	NA	NA	0.105	0.105	NA	NA	NA	NA	NA	NA	NA	0.1	0	0.17	0.07	0
1814	4	coop	0	1	0.18	0.59	0	BR	1	1	1	NA	NA	NA	NA	NA	NA	1	1	1	NA	NA	NA	NA	NA	NA	0.105	0.105	0.105	NA	NA	NA	NA	NA	NA	0.105	0.105	0.105	NA	NA	NA	NA	NA	NA	0.1	0	0.17	0.07	0
1815	5	coop	0	1	0.18	0.59	0	BR	1	1	1	1	NA	NA	NA	NA	NA	1	1	1	1	NA	NA	NA	NA	NA	0.105	0.105	0.105	0.105	NA	NA	NA	NA	NA	0.105	0.105	0.105	0.105	NA	NA	NA	NA	NA	0.1	0	0.17	0.07	0
1816	6	coop	0	1	0.18	0.59	0	BR	1	1	1	1	1	NA	NA	NA	NA	1	1	1	1	1	NA	NA	NA	NA	0.105	0.105	0.105	0.105	0.105	NA	NA	NA	NA	0.105	0.105	0.105	0.105	0.105	NA	NA	NA	NA	0.1	0	0.17	0.07	0
1817	7	coop	0	1	0.18	0.59	0	BR	1	1	1	1	1	1	NA	NA	NA	1	1	1	1	1	1	NA	NA	NA	0.105	0.105	0.105	0.105	0.105	0.105	NA	NA	NA	0.105	0.105	0.105	0.105	0.105	0.105	NA	NA	NA	0.1	0	0.17	0.07	0
1818	8	coop	0	1	0.18	0.59	0	BR	1	1	1	1	1	1	1	NA	NA	1	1	1	1	1	1	1	NA	NA	0.105	0.105	0.105	0.105	0.105	0.105	0.105	NA	NA	0.105	0.105	0.105	0.105	0.105	0.105	0.105	NA	NA	0.1	0	0.17	0.07	0
1819	9	coop	0	1	0.18	0.59	0	BR	1	1	1	1	1	1	1	1	NA	1	1	1	1	1	1	1	1	NA	0.105	0.105	0.105	0.105	0.105	0.105	0.105	0.105	NA	0.105	0.105	0.105	0.105	0.105	0.105	0.105	0.105	NA	0.1	0	0.17	0.07	0
1820	10	coop	0	0	0.18	0.59	0	BR	1	1	1	1	1	1	1	1	1	1	1	1	1	1	1	1	1	1	0.105	0.105	0.105	0.105	0.105	0.105	0.105	0.105	0.105	0.105	0.105	0.105	0.105	0.105	0.105	0.105	0.105	0.105	0.1	0	0.17	0.07	0
1821	1	coop	0	1	0.18	0.59	0	BR	NA	NA	NA	NA	NA	NA	NA	NA	NA	NA	NA	NA	NA	NA	NA	NA	NA	NA	NA	NA	NA	NA	NA	NA	NA	NA	NA	NA	NA	NA	NA	NA	NA	NA	NA	NA	0.1	0	0.17	0.07	0
1822	2	coop	0	1	0.18	0.59	0	BR	1	NA	NA	NA	NA	NA	NA	NA	NA	1	NA	NA	NA	NA	NA	NA	NA	NA	0.105	NA	NA	NA	NA	NA	NA	NA	NA	0.105	NA	NA	NA	NA	NA	NA	NA	NA	0.1	0	0.17	0.07	0
1823	3	coop	0	1	0.18	0.59	0	BR	1	1	NA	NA	NA	NA	NA	NA	NA	1	1	NA	NA	NA	NA	NA	NA	NA	0.105	0.105	NA	NA	NA	NA	NA	NA	NA	0.105	0.105	NA	NA	NA	NA	NA	NA	NA	0.1	0	0.17	0.07	0
1824	4	coop	0	1	0.18	0.59	0	BR	1	1	1	NA	NA	NA	NA	NA	NA	1	1	1	NA	NA	NA	NA	NA	NA	0.105	0.105	0.105	NA	NA	NA	NA	NA	NA	0.105	0.105	0.105	NA	NA	NA	NA	NA	NA	0.1	0	0.17	0.07	0
1825	5	coop	0	1	0.18	0.59	0	BR	1	1	1	1	NA	NA	NA	NA	NA	1	1	1	1	NA	NA	NA	NA	NA	0.105	0.105	0.105	0.105	NA	NA	NA	NA	NA	0.105	0.105	0.105	0.105	NA	NA	NA	NA	NA	0.1	0	0.17	0.07	0
1826	6	coop	0	1	0.18	0.59	0	BR	1	1	1	1	1	NA	NA	NA	NA	1	1	1	1	1	NA	NA	NA	NA	0.105	0.105	0.105	0.105	0.105	NA	NA	NA	NA	0.105	0.105	0.105	0.105	0.105	NA	NA	NA	NA	0.1	0	0.17	0.07	0
1827	7	coop	0	1	0.18	0.59	0	BR	1	1	1	1	1	1	NA	NA	NA	1	1	1	1	1	1	NA	NA	NA	0.105	0.105	0.105	0.105	0.105	0.105	NA	NA	NA	0.105	0.105	0.105	0.105	0.105	0.105	NA	NA	NA	0.1	0	0.17	0.07	0
1828	8	coop	0	1	0.18	0.59	0	BR	1	1	1	1	1	1	1	NA	NA	1	1	1	1	1	1	1	NA	NA	0.105	0.105	0.105	0.105	0.105	0.105	0.105	NA	NA	0.105	0.105	0.105	0.105	0.105	0.105	0.105	NA	NA	0.1	0	0.17	0.07	0
1829	9	coop	0	1	0.18	0.59	0	BR	1	1	1	1	1	1	1	1	NA	1	1	1	1	1	1	1	1	NA	0.105	0.105	0.105	0.105	0.105	0.105	0.105	0.105	NA	0.105	0.105	0.105	0.105	0.105	0.105	0.105	0.105	NA	0.1	0	0.17	0.07	0
1830	10	defect	0	0	0.18	0.59	0	BR	1	1	1	1	1	1	1	1	1	0	1	1	1	1	1	1	1	1	0.005	0.105	0.105	0.105	0.105	0.105	0.105	0.105	0.105	0.175	0.105	0.105	0.105	0.105	0.105	0.105	0.105	0.105	0.1	0	0.17	0.07	0
1831	1	coop	0	1	0.18	0.59	0	BR	NA	NA	NA	NA	NA	NA	NA	NA	NA	NA	NA	NA	NA	NA	NA	NA	NA	NA	NA	NA	NA	NA	NA	NA	NA	NA	NA	NA	NA	NA	NA	NA	NA	NA	NA	NA	0.1	0	0.17	0.07	0
1832	2	coop	0	1	0.18	0.59	0	BR	1	NA	NA	NA	NA	NA	NA	NA	NA	1	NA	NA	NA	NA	NA	NA	NA	NA	0.105	NA	NA	NA	NA	NA	NA	NA	NA	0.105	NA	NA	NA	NA	NA	NA	NA	NA	0.1	0	0.17	0.07	0
1833	3	coop	0	1	0.18	0.59	0	BR	1	1	NA	NA	NA	NA	NA	NA	NA	1	1	NA	NA	NA	NA	NA	NA	NA	0.105	0.105	NA	NA	NA	NA	NA	NA	NA	0.105	0.105	NA	NA	NA	NA	NA	NA	NA	0.1	0	0.17	0.07	0
1834	4	coop	0	1	0.18	0.59	0	BR	1	1	1	NA	NA	NA	NA	NA	NA	1	1	1	NA	NA	NA	NA	NA	NA	0.105	0.105	0.105	NA	NA	NA	NA	NA	NA	0.105	0.105	0.105	NA	NA	NA	NA	NA	NA	0.1	0	0.17	0.07	0
1835	5	coop	0	1	0.18	0.59	0	BR	1	1	1	1	NA	NA	NA	NA	NA	1	1	1	1	NA	NA	NA	NA	NA	0.105	0.105	0.105	0.105	NA	NA	NA	NA	NA	0.105	0.105	0.105	0.105	NA	NA	NA	NA	NA	0.1	0	0.17	0.07	0
1836	6	coop	0	1	0.18	0.59	0	BR	1	1	1	1	1	NA	NA	NA	NA	1	1	1	1	1	NA	NA	NA	NA	0.105	0.105	0.105	0.105	0.105	NA	NA	NA	NA	0.105	0.105	0.105	0.105	0.105	NA	NA	NA	NA	0.1	0	0.17	0.07	0
1837	7	coop	0	1	0.18	0.59	0	BR	1	1	1	1	1	1	NA	NA	NA	1	1	1	1	1	1	NA	NA	NA	0.105	0.105	0.105	0.105	0.105	0.105	NA	NA	NA	0.105	0.105	0.105	0.105	0.105	0.105	NA	NA	NA	0.1	0	0.17	0.07	0
1838	8	coop	0	1	0.18	0.59	0	BR	1	1	1	1	1	1	1	NA	NA	1	1	1	1	1	1	1	NA	NA	0.105	0.105	0.105	0.105	0.105	0.105	0.105	NA	NA	0.105	0.105	0.105	0.105	0.105	0.105	0.105	NA	NA	0.1	0	0.17	0.07	0
1839	9	coop	0	1	0.18	0.59	0	BR	1	1	1	1	1	1	1	1	NA	0	1	1	1	1	1	1	1	NA	0.005	0.105	0.105	0.105	0.105	0.105	0.105	0.105	NA	0.175	0.105	0.105	0.105	0.105	0.105	0.105	0.105	NA	0.1	0	0.17	0.07	0
1840	10	defect	0	0	0.18	0.59	0	BR	1	1	1	1	1	1	1	1	1	0	0	1	1	1	1	1	1	1	0.005	0.005	0.105	0.105	0.105	0.105	0.105	0.105	0.105	0.175	0.175	0.105	0.105	0.105	0.105	0.105	0.105	0.105	0.1	0	0.17	0.07	0
1841	1	coop	0	1	0.18	0.59	0	BR	NA	NA	NA	NA	NA	NA	NA	NA	NA	NA	NA	NA	NA	NA	NA	NA	NA	NA	NA	NA	NA	NA	NA	NA	NA	NA	NA	NA	NA	NA	NA	NA	NA	NA	NA	NA	0.1	0	0.17	0.07	0
1842	2	coop	0	1	0.18	0.59	0	BR	1	NA	NA	NA	NA	NA	NA	NA	NA	1	NA	NA	NA	NA	NA	NA	NA	NA	0.105	NA	NA	NA	NA	NA	NA	NA	NA	0.105	NA	NA	NA	NA	NA	NA	NA	NA	0.1	0	0.17	0.07	0
1843	3	coop	0	1	0.18	0.59	0	BR	1	1	NA	NA	NA	NA	NA	NA	NA	1	1	NA	NA	NA	NA	NA	NA	NA	0.105	0.105	NA	NA	NA	NA	NA	NA	NA	0.105	0.105	NA	NA	NA	NA	NA	NA	NA	0.1	0	0.17	0.07	0
1844	4	coop	0	1	0.18	0.59	0	BR	1	1	1	NA	NA	NA	NA	NA	NA	1	1	1	NA	NA	NA	NA	NA	NA	0.105	0.105	0.105	NA	NA	NA	NA	NA	NA	0.105	0.105	0.105	NA	NA	NA	NA	NA	NA	0.1	0	0.17	0.07	0
1845	5	coop	0	1	0.18	0.59	0	BR	1	1	1	1	NA	NA	NA	NA	NA	1	1	1	1	NA	NA	NA	NA	NA	0.105	0.105	0.105	0.105	NA	NA	NA	NA	NA	0.105	0.105	0.105	0.105	NA	NA	NA	NA	NA	0.1	0	0.17	0.07	0
1846	6	coop	0	1	0.18	0.59	0	BR	1	1	1	1	1	NA	NA	NA	NA	1	1	1	1	1	NA	NA	NA	NA	0.105	0.105	0.105	0.105	0.105	NA	NA	NA	NA	0.105	0.105	0.105	0.105	0.105	NA	NA	NA	NA	0.1	0	0.17	0.07	0
1847	7	coop	0	1	0.18	0.59	0	BR	1	1	1	1	1	1	NA	NA	NA	1	1	1	1	1	1	NA	NA	NA	0.105	0.105	0.105	0.105	0.105	0.105	NA	NA	NA	0.105	0.105	0.105	0.105	0.105	0.105	NA	NA	NA	0.1	0	0.17	0.07	0
1848	8	coop	0	1	0.18	0.59	0	BR	1	1	1	1	1	1	1	NA	NA	1	1	1	1	1	1	1	NA	NA	0.105	0.105	0.105	0.105	0.105	0.105	0.105	NA	NA	0.105	0.105	0.105	0.105	0.105	0.105	0.105	NA	NA	0.1	0	0.17	0.07	0
1849	9	coop	0	1	0.18	0.59	0	BR	1	1	1	1	1	1	1	1	NA	0	1	1	1	1	1	1	1	NA	0.005	0.105	0.105	0.105	0.105	0.105	0.105	0.105	NA	0.175	0.105	0.105	0.105	0.105	0.105	0.105	0.105	NA	0.1	0	0.17	0.07	0
1850	10	defect	0	0	0.18	0.59	0	BR	1	1	1	1	1	1	1	1	1	0	0	1	1	1	1	1	1	1	0.005	0.005	0.105	0.105	0.105	0.105	0.105	0.105	0.105	0.175	0.175	0.105	0.105	0.105	0.105	0.105	0.105	0.105	0.1	0	0.17	0.07	0
1851	1	coop	0	1	0.18	0.59	0	BR	NA	NA	NA	NA	NA	NA	NA	NA	NA	NA	NA	NA	NA	NA	NA	NA	NA	NA	NA	NA	NA	NA	NA	NA	NA	NA	NA	NA	NA	NA	NA	NA	NA	NA	NA	NA	0.1	0	0.17	0.07	0
1852	2	coop	0	1	0.18	0.59	0	BR	1	NA	NA	NA	NA	NA	NA	NA	NA	1	NA	NA	NA	NA	NA	NA	NA	NA	0.105	NA	NA	NA	NA	NA	NA	NA	NA	0.105	NA	NA	NA	NA	NA	NA	NA	NA	0.1	0	0.17	0.07	0
1853	3	coop	0	1	0.18	0.59	0	BR	1	1	NA	NA	NA	NA	NA	NA	NA	1	1	NA	NA	NA	NA	NA	NA	NA	0.105	0.105	NA	NA	NA	NA	NA	NA	NA	0.105	0.105	NA	NA	NA	NA	NA	NA	NA	0.1	0	0.17	0.07	0
1854	4	coop	0	1	0.18	0.59	0	BR	1	1	1	NA	NA	NA	NA	NA	NA	1	1	1	NA	NA	NA	NA	NA	NA	0.105	0.105	0.105	NA	NA	NA	NA	NA	NA	0.105	0.105	0.105	NA	NA	NA	NA	NA	NA	0.1	0	0.17	0.07	0
1855	5	coop	0	1	0.18	0.59	0	BR	1	1	1	1	NA	NA	NA	NA	NA	1	1	1	1	NA	NA	NA	NA	NA	0.105	0.105	0.105	0.105	NA	NA	NA	NA	NA	0.105	0.105	0.105	0.105	NA	NA	NA	NA	NA	0.1	0	0.17	0.07	0
1856	6	defect	0	1	0.18	0.59	0	BR	1	1	1	1	1	NA	NA	NA	NA	1	1	1	1	1	NA	NA	NA	NA	0.105	0.105	0.105	0.105	0.105	NA	NA	NA	NA	0.105	0.105	0.105	0.105	0.105	NA	NA	NA	NA	0.1	0	0.17	0.07	0
1857	7	defect	0	1	0.18	0.59	0	BR	0	1	1	1	1	1	NA	NA	NA	1	1	1	1	1	1	NA	NA	NA	0.175	0.105	0.105	0.105	0.105	0.105	NA	NA	NA	0.005	0.105	0.105	0.105	0.105	0.105	NA	NA	NA	0.1	0	0.17	0.07	0
1858	8	defect	0	1	0.18	0.59	0	BR	0	0	1	1	1	1	1	NA	NA	0	1	1	1	1	1	1	NA	NA	0.075	0.175	0.105	0.105	0.105	0.105	0.105	NA	NA	0.075	0.005	0.105	0.105	0.105	0.105	0.105	NA	NA	0.1	0	0.17	0.07	0
1859	9	defect	0	1	0.18	0.59	0	BR	0	0	0	1	1	1	1	1	NA	0	0	1	1	1	1	1	1	NA	0.075	0.075	0.175	0.105	0.105	0.105	0.105	0.105	NA	0.075	0.075	0.005	0.105	0.105	0.105	0.105	0.105	NA	0.1	0	0.17	0.07	0
1860	10	defect	0	0	0.18	0.59	0	BR	0	0	0	0	1	1	1	1	1	0	0	0	1	1	1	1	1	1	0.075	0.075	0.075	0.175	0.105	0.105	0.105	0.105	0.105	0.075	0.075	0.075	0.005	0.105	0.105	0.105	0.105	0.105	0.1	0	0.17	0.07	0
1861	1	coop	0	1	0.18	0.59	0	BR	NA	NA	NA	NA	NA	NA	NA	NA	NA	NA	NA	NA	NA	NA	NA	NA	NA	NA	NA	NA	NA	NA	NA	NA	NA	NA	NA	NA	NA	NA	NA	NA	NA	NA	NA	NA	0.1	0	0.17	0.07	0
1862	2	defect	0	1	0.18	0.59	0	BR	1	NA	NA	NA	NA	NA	NA	NA	NA	0	NA	NA	NA	NA	NA	NA	NA	NA	0.005	NA	NA	NA	NA	NA	NA	NA	NA	0.175	NA	NA	NA	NA	NA	NA	NA	NA	0.1	0	0.17	0.07	0
1863	3	coop	0	1	0.18	0.59	0	BR	0	1	NA	NA	NA	NA	NA	NA	NA	1	0	NA	NA	NA	NA	NA	NA	NA	0.175	0.005	NA	NA	NA	NA	NA	NA	NA	0.005	0.175	NA	NA	NA	NA	NA	NA	NA	0.1	0	0.17	0.07	0
1864	4	coop	0	1	0.18	0.59	0	BR	1	0	1	NA	NA	NA	NA	NA	NA	1	1	0	NA	NA	NA	NA	NA	NA	0.105	0.175	0.005	NA	NA	NA	NA	NA	NA	0.105	0.005	0.175	NA	NA	NA	NA	NA	NA	0.1	0	0.17	0.07	0
1865	5	coop	0	1	0.18	0.59	0	BR	1	1	0	1	NA	NA	NA	NA	NA	1	1	1	0	NA	NA	NA	NA	NA	0.105	0.105	0.175	0.005	NA	NA	NA	NA	NA	0.105	0.105	0.005	0.175	NA	NA	NA	NA	NA	0.1	0	0.17	0.07	0
1866	6	coop	0	1	0.18	0.59	0	BR	1	1	1	0	1	NA	NA	NA	NA	1	1	1	1	0	NA	NA	NA	NA	0.105	0.105	0.105	0.175	0.005	NA	NA	NA	NA	0.105	0.105	0.105	0.005	0.175	NA	NA	NA	NA	0.1	0	0.17	0.07	0
1867	7	coop	0	1	0.18	0.59	0	BR	1	1	1	1	0	1	NA	NA	NA	1	1	1	1	1	0	NA	NA	NA	0.105	0.105	0.105	0.105	0.175	0.005	NA	NA	NA	0.105	0.105	0.105	0.105	0.005	0.175	NA	NA	NA	0.1	0	0.17	0.07	0
1868	8	coop	0	1	0.18	0.59	0	BR	1	1	1	1	1	0	1	NA	NA	1	1	1	1	1	1	0	NA	NA	0.105	0.105	0.105	0.105	0.105	0.175	0.005	NA	NA	0.105	0.105	0.105	0.105	0.105	0.005	0.175	NA	NA	0.1	0	0.17	0.07	0
1869	9	coop	0	1	0.18	0.59	0	BR	1	1	1	1	1	1	0	1	NA	1	1	1	1	1	1	1	0	NA	0.105	0.105	0.105	0.105	0.105	0.105	0.175	0.005	NA	0.105	0.105	0.105	0.105	0.105	0.105	0.005	0.175	NA	0.1	0	0.17	0.07	0
1870	10	defect	0	0	0.18	0.59	0	BR	1	1	1	1	1	1	1	0	1	0	1	1	1	1	1	1	1	0	0.005	0.105	0.105	0.105	0.105	0.105	0.105	0.175	0.005	0.175	0.105	0.105	0.105	0.105	0.105	0.105	0.005	0.175	0.1	0	0.17	0.07	0
1871	1	coop	0	1	0.18	0.59	0	BR	NA	NA	NA	NA	NA	NA	NA	NA	NA	NA	NA	NA	NA	NA	NA	NA	NA	NA	NA	NA	NA	NA	NA	NA	NA	NA	NA	NA	NA	NA	NA	NA	NA	NA	NA	NA	0.1	0	0.17	0.07	0
1872	2	coop	0	1	0.18	0.59	0	BR	1	NA	NA	NA	NA	NA	NA	NA	NA	1	NA	NA	NA	NA	NA	NA	NA	NA	0.105	NA	NA	NA	NA	NA	NA	NA	NA	0.105	NA	NA	NA	NA	NA	NA	NA	NA	0.1	0	0.17	0.07	0
1873	3	coop	0	1	0.18	0.59	0	BR	1	1	NA	NA	NA	NA	NA	NA	NA	1	1	NA	NA	NA	NA	NA	NA	NA	0.105	0.105	NA	NA	NA	NA	NA	NA	NA	0.105	0.105	NA	NA	NA	NA	NA	NA	NA	0.1	0	0.17	0.07	0
1874	4	coop	0	1	0.18	0.59	0	BR	1	1	1	NA	NA	NA	NA	NA	NA	0	1	1	NA	NA	NA	NA	NA	NA	0.005	0.105	0.105	NA	NA	NA	NA	NA	NA	0.175	0.105	0.105	NA	NA	NA	NA	NA	NA	0.1	0	0.17	0.07	0
1875	5	coop	0	1	0.18	0.59	0	BR	1	1	1	1	NA	NA	NA	NA	NA	1	0	1	1	NA	NA	NA	NA	NA	0.105	0.005	0.105	0.105	NA	NA	NA	NA	NA	0.105	0.175	0.105	0.105	NA	NA	NA	NA	NA	0.1	0	0.17	0.07	0
1876	6	coop	0	1	0.18	0.59	0	BR	1	1	1	1	1	NA	NA	NA	NA	1	1	0	1	1	NA	NA	NA	NA	0.105	0.105	0.005	0.105	0.105	NA	NA	NA	NA	0.105	0.105	0.175	0.105	0.105	NA	NA	NA	NA	0.1	0	0.17	0.07	0
1877	7	coop	0	1	0.18	0.59	0	BR	1	1	1	1	1	1	NA	NA	NA	0	1	1	0	1	1	NA	NA	NA	0.005	0.105	0.105	0.005	0.105	0.105	NA	NA	NA	0.175	0.105	0.105	0.175	0.105	0.105	NA	NA	NA	0.1	0	0.17	0.07	0
1878	8	coop	0	1	0.18	0.59	0	BR	1	1	1	1	1	1	1	NA	NA	1	0	1	1	0	1	1	NA	NA	0.105	0.005	0.105	0.105	0.005	0.105	0.105	NA	NA	0.105	0.175	0.105	0.105	0.175	0.105	0.105	NA	NA	0.1	0	0.17	0.07	0
1879	9	coop	0	1	0.18	0.59	0	BR	1	1	1	1	1	1	1	1	NA	1	1	0	1	1	0	1	1	NA	0.105	0.105	0.005	0.105	0.105	0.005	0.105	0.105	NA	0.105	0.105	0.175	0.105	0.105	0.175	0.105	0.105	NA	0.1	0	0.17	0.07	0
1880	10	defect	0	0	0.18	0.59	0	BR	1	1	1	1	1	1	1	1	1	0	1	1	0	1	1	0	1	1	0.005	0.105	0.105	0.005	0.105	0.105	0.005	0.105	0.105	0.175	0.105	0.105	0.175	0.105	0.105	0.175	0.105	0.105	0.1	0	0.17	0.07	0
1881	1	defect	0	1	0.18	0.59	0	BR	NA	NA	NA	NA	NA	NA	NA	NA	NA	NA	NA	NA	NA	NA	NA	NA	NA	NA	NA	NA	NA	NA	NA	NA	NA	NA	NA	NA	NA	NA	NA	NA	NA	NA	NA	NA	0.1	0	0.17	0.07	0
1882	2	coop	0	1	0.18	0.59	0	BR	0	NA	NA	NA	NA	NA	NA	NA	NA	1	NA	NA	NA	NA	NA	NA	NA	NA	0.175	NA	NA	NA	NA	NA	NA	NA	NA	0.005	NA	NA	NA	NA	NA	NA	NA	NA	0.1	0	0.17	0.07	0
1883	3	coop	0	1	0.18	0.59	0	BR	1	0	NA	NA	NA	NA	NA	NA	NA	0	1	NA	NA	NA	NA	NA	NA	NA	0.005	0.175	NA	NA	NA	NA	NA	NA	NA	0.175	0.005	NA	NA	NA	NA	NA	NA	NA	0.1	0	0.17	0.07	0
1884	4	coop	0	1	0.18	0.59	0	BR	1	1	0	NA	NA	NA	NA	NA	NA	0	0	1	NA	NA	NA	NA	NA	NA	0.005	0.005	0.175	NA	NA	NA	NA	NA	NA	0.175	0.175	0.005	NA	NA	NA	NA	NA	NA	0.1	0	0.17	0.07	0
1885	5	coop	0	1	0.18	0.59	0	BR	1	1	1	0	NA	NA	NA	NA	NA	1	0	0	1	NA	NA	NA	NA	NA	0.105	0.005	0.005	0.175	NA	NA	NA	NA	NA	0.105	0.175	0.175	0.005	NA	NA	NA	NA	NA	0.1	0	0.17	0.07	0
1886	6	defect	0	1	0.18	0.59	0	BR	1	1	1	1	0	NA	NA	NA	NA	0	1	0	0	1	NA	NA	NA	NA	0.005	0.105	0.005	0.005	0.175	NA	NA	NA	NA	0.175	0.105	0.175	0.175	0.005	NA	NA	NA	NA	0.1	0	0.17	0.07	0
1887	7	defect	0	1	0.18	0.59	0	BR	0	1	1	1	1	0	NA	NA	NA	0	0	1	0	0	1	NA	NA	NA	0.075	0.005	0.105	0.005	0.005	0.175	NA	NA	NA	0.075	0.175	0.105	0.175	0.175	0.005	NA	NA	NA	0.1	0	0.17	0.07	0
1888	8	defect	0	1	0.18	0.59	0	BR	0	0	1	1	1	1	0	NA	NA	1	0	0	1	0	0	1	NA	NA	0.175	0.075	0.005	0.105	0.005	0.005	0.175	NA	NA	0.005	0.075	0.175	0.105	0.175	0.175	0.005	NA	NA	0.1	0	0.17	0.07	0
1889	9	coop	0	1	0.18	0.59	0	BR	0	0	0	1	1	1	1	0	NA	0	1	0	0	1	0	0	1	NA	0.075	0.175	0.075	0.005	0.105	0.005	0.005	0.175	NA	0.075	0.005	0.075	0.175	0.105	0.175	0.175	0.005	NA	0.1	0	0.17	0.07	0
1890	10	defect	0	0	0.18	0.59	0	BR	1	0	0	0	1	1	1	1	0	1	0	1	0	0	1	0	0	1	0.105	0.075	0.175	0.075	0.005	0.105	0.005	0.005	0.175	0.105	0.075	0.005	0.075	0.175	0.105	0.175	0.175	0.005	0.1	0	0.17	0.07	0
1891	1	defect	0	1	0.18	0.59	0	BR	NA	NA	NA	NA	NA	NA	NA	NA	NA	NA	NA	NA	NA	NA	NA	NA	NA	NA	NA	NA	NA	NA	NA	NA	NA	NA	NA	NA	NA	NA	NA	NA	NA	NA	NA	NA	0.1	0	0.17	0.07	0
1892	2	coop	0	1	0.18	0.59	0	BR	0	NA	NA	NA	NA	NA	NA	NA	NA	1	NA	NA	NA	NA	NA	NA	NA	NA	0.175	NA	NA	NA	NA	NA	NA	NA	NA	0.005	NA	NA	NA	NA	NA	NA	NA	NA	0.1	0	0.17	0.07	0
1893	3	coop	0	1	0.18	0.59	0	BR	1	0	NA	NA	NA	NA	NA	NA	NA	0	1	NA	NA	NA	NA	NA	NA	NA	0.005	0.175	NA	NA	NA	NA	NA	NA	NA	0.175	0.005	NA	NA	NA	NA	NA	NA	NA	0.1	0	0.17	0.07	0
1894	4	coop	0	1	0.18	0.59	0	BR	1	1	0	NA	NA	NA	NA	NA	NA	1	0	1	NA	NA	NA	NA	NA	NA	0.105	0.005	0.175	NA	NA	NA	NA	NA	NA	0.105	0.175	0.005	NA	NA	NA	NA	NA	NA	0.1	0	0.17	0.07	0
1895	5	coop	0	1	0.18	0.59	0	BR	1	1	1	0	NA	NA	NA	NA	NA	1	1	0	1	NA	NA	NA	NA	NA	0.105	0.105	0.005	0.175	NA	NA	NA	NA	NA	0.105	0.105	0.175	0.005	NA	NA	NA	NA	NA	0.1	0	0.17	0.07	0
1896	6	coop	0	1	0.18	0.59	0	BR	1	1	1	1	0	NA	NA	NA	NA	1	1	1	0	1	NA	NA	NA	NA	0.105	0.105	0.105	0.005	0.175	NA	NA	NA	NA	0.105	0.105	0.105	0.175	0.005	NA	NA	NA	NA	0.1	0	0.17	0.07	0
1897	7	coop	0	1	0.18	0.59	0	BR	1	1	1	1	1	0	NA	NA	NA	1	1	1	1	0	1	NA	NA	NA	0.105	0.105	0.105	0.105	0.005	0.175	NA	NA	NA	0.105	0.105	0.105	0.105	0.175	0.005	NA	NA	NA	0.1	0	0.17	0.07	0
1898	8	coop	0	1	0.18	0.59	0	BR	1	1	1	1	1	1	0	NA	NA	1	1	1	1	1	0	1	NA	NA	0.105	0.105	0.105	0.105	0.105	0.005	0.175	NA	NA	0.105	0.105	0.105	0.105	0.105	0.175	0.005	NA	NA	0.1	0	0.17	0.07	0
1899	9	coop	0	1	0.18	0.59	0	BR	1	1	1	1	1	1	1	0	NA	1	1	1	1	1	1	0	1	NA	0.105	0.105	0.105	0.105	0.105	0.105	0.005	0.175	NA	0.105	0.105	0.105	0.105	0.105	0.105	0.175	0.005	NA	0.1	0	0.17	0.07	0
1900	10	defect	0	0	0.18	0.59	0	BR	1	1	1	1	1	1	1	1	0	1	1	1	1	1	1	1	0	1	0.105	0.105	0.105	0.105	0.105	0.105	0.105	0.005	0.175	0.105	0.105	0.105	0.105	0.105	0.105	0.105	0.175	0.005	0.1	0	0.17	0.07	0
1901	1	coop	0	1	0.18	0.59	0	BR	NA	NA	NA	NA	NA	NA	NA	NA	NA	NA	NA	NA	NA	NA	NA	NA	NA	NA	NA	NA	NA	NA	NA	NA	NA	NA	NA	NA	NA	NA	NA	NA	NA	NA	NA	NA	0.1	0	0.17	0.07	0
1902	2	defect	0	1	0.18	0.59	0	BR	1	NA	NA	NA	NA	NA	NA	NA	NA	0	NA	NA	NA	NA	NA	NA	NA	NA	0.005	NA	NA	NA	NA	NA	NA	NA	NA	0.175	NA	NA	NA	NA	NA	NA	NA	NA	0.1	0	0.17	0.07	0
1903	3	defect	0	1	0.18	0.59	0	BR	0	1	NA	NA	NA	NA	NA	NA	NA	1	0	NA	NA	NA	NA	NA	NA	NA	0.175	0.005	NA	NA	NA	NA	NA	NA	NA	0.005	0.175	NA	NA	NA	NA	NA	NA	NA	0.1	0	0.17	0.07	0
1904	4	defect	0	1	0.18	0.59	0	BR	0	0	1	NA	NA	NA	NA	NA	NA	1	1	0	NA	NA	NA	NA	NA	NA	0.175	0.175	0.005	NA	NA	NA	NA	NA	NA	0.005	0.005	0.175	NA	NA	NA	NA	NA	NA	0.1	0	0.17	0.07	0
1905	5	defect	0	1	0.18	0.59	0	BR	0	0	0	1	NA	NA	NA	NA	NA	1	1	1	0	NA	NA	NA	NA	NA	0.175	0.175	0.175	0.005	NA	NA	NA	NA	NA	0.005	0.005	0.005	0.175	NA	NA	NA	NA	NA	0.1	0	0.17	0.07	0
1906	6	defect	0	1	0.18	0.59	0	BR	0	0	0	0	1	NA	NA	NA	NA	0	1	1	1	0	NA	NA	NA	NA	0.075	0.175	0.175	0.175	0.005	NA	NA	NA	NA	0.075	0.005	0.005	0.005	0.175	NA	NA	NA	NA	0.1	0	0.17	0.07	0
1907	7	defect	0	1	0.18	0.59	0	BR	0	0	0	0	0	1	NA	NA	NA	0	0	1	1	1	0	NA	NA	NA	0.075	0.075	0.175	0.175	0.175	0.005	NA	NA	NA	0.075	0.075	0.005	0.005	0.005	0.175	NA	NA	NA	0.1	0	0.17	0.07	0
1908	8	defect	0	1	0.18	0.59	0	BR	0	0	0	0	0	0	1	NA	NA	0	0	0	1	1	1	0	NA	NA	0.075	0.075	0.075	0.175	0.175	0.175	0.005	NA	NA	0.075	0.075	0.075	0.005	0.005	0.005	0.175	NA	NA	0.1	0	0.17	0.07	0
1909	9	defect	0	1	0.18	0.59	0	BR	0	0	0	0	0	0	0	1	NA	0	0	0	0	1	1	1	0	NA	0.075	0.075	0.075	0.075	0.175	0.175	0.175	0.005	NA	0.075	0.075	0.075	0.075	0.005	0.005	0.005	0.175	NA	0.1	0	0.17	0.07	0
1910	10	defect	0	0	0.18	0.59	0	BR	0	0	0	0	0	0	0	0	1	0	0	0	0	0	1	1	1	0	0.075	0.075	0.075	0.075	0.075	0.175	0.175	0.175	0.005	0.075	0.075	0.075	0.075	0.075	0.005	0.005	0.005	0.175	0.1	0	0.17	0.07	0
1911	1	coop	0	1	0.18	0.59	0	BR	NA	NA	NA	NA	NA	NA	NA	NA	NA	NA	NA	NA	NA	NA	NA	NA	NA	NA	NA	NA	NA	NA	NA	NA	NA	NA	NA	NA	NA	NA	NA	NA	NA	NA	NA	NA	0.1	0	0.17	0.07	0
1912	2	coop	0	1	0.18	0.59	0	BR	1	NA	NA	NA	NA	NA	NA	NA	NA	1	NA	NA	NA	NA	NA	NA	NA	NA	0.105	NA	NA	NA	NA	NA	NA	NA	NA	0.105	NA	NA	NA	NA	NA	NA	NA	NA	0.1	0	0.17	0.07	0
1913	3	coop	0	1	0.18	0.59	0	BR	1	1	NA	NA	NA	NA	NA	NA	NA	1	1	NA	NA	NA	NA	NA	NA	NA	0.105	0.105	NA	NA	NA	NA	NA	NA	NA	0.105	0.105	NA	NA	NA	NA	NA	NA	NA	0.1	0	0.17	0.07	0
1914	4	coop	0	1	0.18	0.59	0	BR	1	1	1	NA	NA	NA	NA	NA	NA	1	1	1	NA	NA	NA	NA	NA	NA	0.105	0.105	0.105	NA	NA	NA	NA	NA	NA	0.105	0.105	0.105	NA	NA	NA	NA	NA	NA	0.1	0	0.17	0.07	0
1915	5	coop	0	1	0.18	0.59	0	BR	1	1	1	1	NA	NA	NA	NA	NA	1	1	1	1	NA	NA	NA	NA	NA	0.105	0.105	0.105	0.105	NA	NA	NA	NA	NA	0.105	0.105	0.105	0.105	NA	NA	NA	NA	NA	0.1	0	0.17	0.07	0
1916	6	coop	0	1	0.18	0.59	0	BR	1	1	1	1	1	NA	NA	NA	NA	1	1	1	1	1	NA	NA	NA	NA	0.105	0.105	0.105	0.105	0.105	NA	NA	NA	NA	0.105	0.105	0.105	0.105	0.105	NA	NA	NA	NA	0.1	0	0.17	0.07	0
1917	7	coop	0	1	0.18	0.59	0	BR	1	1	1	1	1	1	NA	NA	NA	1	1	1	1	1	1	NA	NA	NA	0.105	0.105	0.105	0.105	0.105	0.105	NA	NA	NA	0.105	0.105	0.105	0.105	0.105	0.105	NA	NA	NA	0.1	0	0.17	0.07	0
1918	8	coop	0	1	0.18	0.59	0	BR	1	1	1	1	1	1	1	NA	NA	1	1	1	1	1	1	1	NA	NA	0.105	0.105	0.105	0.105	0.105	0.105	0.105	NA	NA	0.105	0.105	0.105	0.105	0.105	0.105	0.105	NA	NA	0.1	0	0.17	0.07	0
1919	9	coop	0	1	0.18	0.59	0	BR	1	1	1	1	1	1	1	1	NA	1	1	1	1	1	1	1	1	NA	0.105	0.105	0.105	0.105	0.105	0.105	0.105	0.105	NA	0.105	0.105	0.105	0.105	0.105	0.105	0.105	0.105	NA	0.1	0	0.17	0.07	0
1920	10	defect	0	0	0.18	0.59	0	BR	1	1	1	1	1	1	1	1	1	0	1	1	1	1	1	1	1	1	0.005	0.105	0.105	0.105	0.105	0.105	0.105	0.105	0.105	0.175	0.105	0.105	0.105	0.105	0.105	0.105	0.105	0.105	0.1	0	0.17	0.07	0
1921	1	coop	0	1	0.18	0.59	0	BR	NA	NA	NA	NA	NA	NA	NA	NA	NA	NA	NA	NA	NA	NA	NA	NA	NA	NA	NA	NA	NA	NA	NA	NA	NA	NA	NA	NA	NA	NA	NA	NA	NA	NA	NA	NA	0.1	0	0.17	0.07	0
1922	2	coop	0	1	0.18	0.59	0	BR	1	NA	NA	NA	NA	NA	NA	NA	NA	1	NA	NA	NA	NA	NA	NA	NA	NA	0.105	NA	NA	NA	NA	NA	NA	NA	NA	0.105	NA	NA	NA	NA	NA	NA	NA	NA	0.1	0	0.17	0.07	0
1923	3	coop	0	1	0.18	0.59	0	BR	1	1	NA	NA	NA	NA	NA	NA	NA	1	1	NA	NA	NA	NA	NA	NA	NA	0.105	0.105	NA	NA	NA	NA	NA	NA	NA	0.105	0.105	NA	NA	NA	NA	NA	NA	NA	0.1	0	0.17	0.07	0
1924	4	coop	0	1	0.18	0.59	0	BR	1	1	1	NA	NA	NA	NA	NA	NA	1	1	1	NA	NA	NA	NA	NA	NA	0.105	0.105	0.105	NA	NA	NA	NA	NA	NA	0.105	0.105	0.105	NA	NA	NA	NA	NA	NA	0.1	0	0.17	0.07	0
1925	5	coop	0	1	0.18	0.59	0	BR	1	1	1	1	NA	NA	NA	NA	NA	1	1	1	1	NA	NA	NA	NA	NA	0.105	0.105	0.105	0.105	NA	NA	NA	NA	NA	0.105	0.105	0.105	0.105	NA	NA	NA	NA	NA	0.1	0	0.17	0.07	0
1926	6	coop	0	1	0.18	0.59	0	BR	1	1	1	1	1	NA	NA	NA	NA	1	1	1	1	1	NA	NA	NA	NA	0.105	0.105	0.105	0.105	0.105	NA	NA	NA	NA	0.105	0.105	0.105	0.105	0.105	NA	NA	NA	NA	0.1	0	0.17	0.07	0
1927	7	coop	0	1	0.18	0.59	0	BR	1	1	1	1	1	1	NA	NA	NA	1	1	1	1	1	1	NA	NA	NA	0.105	0.105	0.105	0.105	0.105	0.105	NA	NA	NA	0.105	0.105	0.105	0.105	0.105	0.105	NA	NA	NA	0.1	0	0.17	0.07	0
1928	8	defect	0	1	0.18	0.59	0	BR	1	1	1	1	1	1	1	NA	NA	1	1	1	1	1	1	1	NA	NA	0.105	0.105	0.105	0.105	0.105	0.105	0.105	NA	NA	0.105	0.105	0.105	0.105	0.105	0.105	0.105	NA	NA	0.1	0	0.17	0.07	0
1929	9	defect	0	1	0.18	0.59	0	BR	0	1	1	1	1	1	1	1	NA	1	1	1	1	1	1	1	1	NA	0.175	0.105	0.105	0.105	0.105	0.105	0.105	0.105	NA	0.005	0.105	0.105	0.105	0.105	0.105	0.105	0.105	NA	0.1	0	0.17	0.07	0
1930	10	defect	0	0	0.18	0.59	0	BR	0	0	1	1	1	1	1	1	1	0	1	1	1	1	1	1	1	1	0.075	0.175	0.105	0.105	0.105	0.105	0.105	0.105	0.105	0.075	0.005	0.105	0.105	0.105	0.105	0.105	0.105	0.105	0.1	0	0.17	0.07	0
1931	1	coop	0	1	0.18	0.59	0	BR	NA	NA	NA	NA	NA	NA	NA	NA	NA	NA	NA	NA	NA	NA	NA	NA	NA	NA	NA	NA	NA	NA	NA	NA	NA	NA	NA	NA	NA	NA	NA	NA	NA	NA	NA	NA	0.1	0	0.17	0.07	0
1932	2	coop	0	1	0.18	0.59	0	BR	1	NA	NA	NA	NA	NA	NA	NA	NA	1	NA	NA	NA	NA	NA	NA	NA	NA	0.105	NA	NA	NA	NA	NA	NA	NA	NA	0.105	NA	NA	NA	NA	NA	NA	NA	NA	0.1	0	0.17	0.07	0
1933	3	coop	0	1	0.18	0.59	0	BR	1	1	NA	NA	NA	NA	NA	NA	NA	1	1	NA	NA	NA	NA	NA	NA	NA	0.105	0.105	NA	NA	NA	NA	NA	NA	NA	0.105	0.105	NA	NA	NA	NA	NA	NA	NA	0.1	0	0.17	0.07	0
1934	4	coop	0	1	0.18	0.59	0	BR	1	1	1	NA	NA	NA	NA	NA	NA	1	1	1	NA	NA	NA	NA	NA	NA	0.105	0.105	0.105	NA	NA	NA	NA	NA	NA	0.105	0.105	0.105	NA	NA	NA	NA	NA	NA	0.1	0	0.17	0.07	0
1935	5	coop	0	1	0.18	0.59	0	BR	1	1	1	1	NA	NA	NA	NA	NA	1	1	1	1	NA	NA	NA	NA	NA	0.105	0.105	0.105	0.105	NA	NA	NA	NA	NA	0.105	0.105	0.105	0.105	NA	NA	NA	NA	NA	0.1	0	0.17	0.07	0
1936	6	coop	0	1	0.18	0.59	0	BR	1	1	1	1	1	NA	NA	NA	NA	1	1	1	1	1	NA	NA	NA	NA	0.105	0.105	0.105	0.105	0.105	NA	NA	NA	NA	0.105	0.105	0.105	0.105	0.105	NA	NA	NA	NA	0.1	0	0.17	0.07	0
1937	7	coop	0	1	0.18	0.59	0	BR	1	1	1	1	1	1	NA	NA	NA	1	1	1	1	1	1	NA	NA	NA	0.105	0.105	0.105	0.105	0.105	0.105	NA	NA	NA	0.105	0.105	0.105	0.105	0.105	0.105	NA	NA	NA	0.1	0	0.17	0.07	0
1938	8	coop	0	1	0.18	0.59	0	BR	1	1	1	1	1	1	1	NA	NA	1	1	1	1	1	1	1	NA	NA	0.105	0.105	0.105	0.105	0.105	0.105	0.105	NA	NA	0.105	0.105	0.105	0.105	0.105	0.105	0.105	NA	NA	0.1	0	0.17	0.07	0
1939	9	coop	0	1	0.18	0.59	0	BR	1	1	1	1	1	1	1	1	NA	1	1	1	1	1	1	1	1	NA	0.105	0.105	0.105	0.105	0.105	0.105	0.105	0.105	NA	0.105	0.105	0.105	0.105	0.105	0.105	0.105	0.105	NA	0.1	0	0.17	0.07	0
1940	10	coop	0	0	0.18	0.59	0	BR	1	1	1	1	1	1	1	1	1	1	1	1	1	1	1	1	1	1	0.105	0.105	0.105	0.105	0.105	0.105	0.105	0.105	0.105	0.105	0.105	0.105	0.105	0.105	0.105	0.105	0.105	0.105	0.1	0	0.17	0.07	0
1941	1	coop	0	1	0.18	0.59	0	BR	NA	NA	NA	NA	NA	NA	NA	NA	NA	NA	NA	NA	NA	NA	NA	NA	NA	NA	NA	NA	NA	NA	NA	NA	NA	NA	NA	NA	NA	NA	NA	NA	NA	NA	NA	NA	0.1	0	0.17	0.07	0
1942	2	coop	0	1	0.18	0.59	0	BR	1	NA	NA	NA	NA	NA	NA	NA	NA	1	NA	NA	NA	NA	NA	NA	NA	NA	0.105	NA	NA	NA	NA	NA	NA	NA	NA	0.105	NA	NA	NA	NA	NA	NA	NA	NA	0.1	0	0.17	0.07	0
1943	3	coop	0	1	0.18	0.59	0	BR	1	1	NA	NA	NA	NA	NA	NA	NA	1	1	NA	NA	NA	NA	NA	NA	NA	0.105	0.105	NA	NA	NA	NA	NA	NA	NA	0.105	0.105	NA	NA	NA	NA	NA	NA	NA	0.1	0	0.17	0.07	0
1944	4	coop	0	1	0.18	0.59	0	BR	1	1	1	NA	NA	NA	NA	NA	NA	1	1	1	NA	NA	NA	NA	NA	NA	0.105	0.105	0.105	NA	NA	NA	NA	NA	NA	0.105	0.105	0.105	NA	NA	NA	NA	NA	NA	0.1	0	0.17	0.07	0
1945	5	coop	0	1	0.18	0.59	0	BR	1	1	1	1	NA	NA	NA	NA	NA	1	1	1	1	NA	NA	NA	NA	NA	0.105	0.105	0.105	0.105	NA	NA	NA	NA	NA	0.105	0.105	0.105	0.105	NA	NA	NA	NA	NA	0.1	0	0.17	0.07	0
1946	6	coop	0	1	0.18	0.59	0	BR	1	1	1	1	1	NA	NA	NA	NA	1	1	1	1	1	NA	NA	NA	NA	0.105	0.105	0.105	0.105	0.105	NA	NA	NA	NA	0.105	0.105	0.105	0.105	0.105	NA	NA	NA	NA	0.1	0	0.17	0.07	0
1947	7	coop	0	1	0.18	0.59	0	BR	1	1	1	1	1	1	NA	NA	NA	1	1	1	1	1	1	NA	NA	NA	0.105	0.105	0.105	0.105	0.105	0.105	NA	NA	NA	0.105	0.105	0.105	0.105	0.105	0.105	NA	NA	NA	0.1	0	0.17	0.07	0
1948	8	defect	0	1	0.18	0.59	0	BR	1	1	1	1	1	1	1	NA	NA	1	1	1	1	1	1	1	NA	NA	0.105	0.105	0.105	0.105	0.105	0.105	0.105	NA	NA	0.105	0.105	0.105	0.105	0.105	0.105	0.105	NA	NA	0.1	0	0.17	0.07	0
1949	9	defect	0	1	0.18	0.59	0	BR	0	1	1	1	1	1	1	1	NA	0	1	1	1	1	1	1	1	NA	0.075	0.105	0.105	0.105	0.105	0.105	0.105	0.105	NA	0.075	0.105	0.105	0.105	0.105	0.105	0.105	0.105	NA	0.1	0	0.17	0.07	0
1950	10	defect	0	0	0.18	0.59	0	BR	0	0	1	1	1	1	1	1	1	0	0	1	1	1	1	1	1	1	0.075	0.075	0.105	0.105	0.105	0.105	0.105	0.105	0.105	0.075	0.075	0.105	0.105	0.105	0.105	0.105	0.105	0.105	0.1	0	0.17	0.07	0
1951	1	defect	0	1	0.18	0.59	0	BR	NA	NA	NA	NA	NA	NA	NA	NA	NA	NA	NA	NA	NA	NA	NA	NA	NA	NA	NA	NA	NA	NA	NA	NA	NA	NA	NA	NA	NA	NA	NA	NA	NA	NA	NA	NA	0.1	0	0.17	0.07	0
1952	2	defect	0	1	0.18	0.59	0	BR	0	NA	NA	NA	NA	NA	NA	NA	NA	1	NA	NA	NA	NA	NA	NA	NA	NA	0.175	NA	NA	NA	NA	NA	NA	NA	NA	0.005	NA	NA	NA	NA	NA	NA	NA	NA	0.1	0	0.17	0.07	0
1953	3	defect	0	1	0.18	0.59	0	BR	0	0	NA	NA	NA	NA	NA	NA	NA	0	1	NA	NA	NA	NA	NA	NA	NA	0.075	0.175	NA	NA	NA	NA	NA	NA	NA	0.075	0.005	NA	NA	NA	NA	NA	NA	NA	0.1	0	0.17	0.07	0
1954	4	defect	0	1	0.18	0.59	0	BR	0	0	0	NA	NA	NA	NA	NA	NA	0	0	1	NA	NA	NA	NA	NA	NA	0.075	0.075	0.175	NA	NA	NA	NA	NA	NA	0.075	0.075	0.005	NA	NA	NA	NA	NA	NA	0.1	0	0.17	0.07	0
1955	5	defect	0	1	0.18	0.59	0	BR	0	0	0	0	NA	NA	NA	NA	NA	0	0	0	1	NA	NA	NA	NA	NA	0.075	0.075	0.075	0.175	NA	NA	NA	NA	NA	0.075	0.075	0.075	0.005	NA	NA	NA	NA	NA	0.1	0	0.17	0.07	0
1956	6	defect	0	1	0.18	0.59	0	BR	0	0	0	0	0	NA	NA	NA	NA	0	0	0	0	1	NA	NA	NA	NA	0.075	0.075	0.075	0.075	0.175	NA	NA	NA	NA	0.075	0.075	0.075	0.075	0.005	NA	NA	NA	NA	0.1	0	0.17	0.07	0
1957	7	defect	0	1	0.18	0.59	0	BR	0	0	0	0	0	0	NA	NA	NA	0	0	0	0	0	1	NA	NA	NA	0.075	0.075	0.075	0.075	0.075	0.175	NA	NA	NA	0.075	0.075	0.075	0.075	0.075	0.005	NA	NA	NA	0.1	0	0.17	0.07	0
1958	8	defect	0	1	0.18	0.59	0	BR	0	0	0	0	0	0	0	NA	NA	0	0	0	0	0	0	1	NA	NA	0.075	0.075	0.075	0.075	0.075	0.075	0.175	NA	NA	0.075	0.075	0.075	0.075	0.075	0.075	0.005	NA	NA	0.1	0	0.17	0.07	0
1959	9	defect	0	1	0.18	0.59	0	BR	0	0	0	0	0	0	0	0	NA	0	0	0	0	0	0	0	1	NA	0.075	0.075	0.075	0.075	0.075	0.075	0.075	0.175	NA	0.075	0.075	0.075	0.075	0.075	0.075	0.075	0.005	NA	0.1	0	0.17	0.07	0
1960	10	defect	0	0	0.18	0.59	0	BR	0	0	0	0	0	0	0	0	0	0	0	0	0	0	0	0	0	1	0.075	0.075	0.075	0.075	0.075	0.075	0.075	0.075	0.175	0.075	0.075	0.075	0.075	0.075	0.075	0.075	0.075	0.005	0.1	0	0.17	0.07	0
1961	1	coop	0	1	0.18	0.59	0	BR	NA	NA	NA	NA	NA	NA	NA	NA	NA	NA	NA	NA	NA	NA	NA	NA	NA	NA	NA	NA	NA	NA	NA	NA	NA	NA	NA	NA	NA	NA	NA	NA	NA	NA	NA	NA	0.1	0	0.17	0.07	0
1962	2	coop	0	1	0.18	0.59	0	BR	1	NA	NA	NA	NA	NA	NA	NA	NA	0	NA	NA	NA	NA	NA	NA	NA	NA	0.005	NA	NA	NA	NA	NA	NA	NA	NA	0.175	NA	NA	NA	NA	NA	NA	NA	NA	0.1	0	0.17	0.07	0
1963	3	defect	0	1	0.18	0.59	0	BR	1	1	NA	NA	NA	NA	NA	NA	NA	0	0	NA	NA	NA	NA	NA	NA	NA	0.005	0.005	NA	NA	NA	NA	NA	NA	NA	0.175	0.175	NA	NA	NA	NA	NA	NA	NA	0.1	0	0.17	0.07	0
1964	4	defect	0	1	0.18	0.59	0	BR	0	1	1	NA	NA	NA	NA	NA	NA	0	0	0	NA	NA	NA	NA	NA	NA	0.075	0.005	0.005	NA	NA	NA	NA	NA	NA	0.075	0.175	0.175	NA	NA	NA	NA	NA	NA	0.1	0	0.17	0.07	0
1965	5	defect	0	1	0.18	0.59	0	BR	0	0	1	1	NA	NA	NA	NA	NA	0	0	0	0	NA	NA	NA	NA	NA	0.075	0.075	0.005	0.005	NA	NA	NA	NA	NA	0.075	0.075	0.175	0.175	NA	NA	NA	NA	NA	0.1	0	0.17	0.07	0
1966	6	defect	0	1	0.18	0.59	0	BR	0	0	0	1	1	NA	NA	NA	NA	0	0	0	0	0	NA	NA	NA	NA	0.075	0.075	0.075	0.005	0.005	NA	NA	NA	NA	0.075	0.075	0.075	0.175	0.175	NA	NA	NA	NA	0.1	0	0.17	0.07	0
1967	7	defect	0	1	0.18	0.59	0	BR	0	0	0	0	1	1	NA	NA	NA	0	0	0	0	0	0	NA	NA	NA	0.075	0.075	0.075	0.075	0.005	0.005	NA	NA	NA	0.075	0.075	0.075	0.075	0.175	0.175	NA	NA	NA	0.1	0	0.17	0.07	0
1968	8	defect	0	1	0.18	0.59	0	BR	0	0	0	0	0	1	1	NA	NA	0	0	0	0	0	0	0	NA	NA	0.075	0.075	0.075	0.075	0.075	0.005	0.005	NA	NA	0.075	0.075	0.075	0.075	0.075	0.175	0.175	NA	NA	0.1	0	0.17	0.07	0
1969	9	coop	0	1	0.18	0.59	0	BR	0	0	0	0	0	0	1	1	NA	1	0	0	0	0	0	0	0	NA	0.175	0.075	0.075	0.075	0.075	0.075	0.005	0.005	NA	0.005	0.075	0.075	0.075	0.075	0.075	0.175	0.175	NA	0.1	0	0.17	0.07	0
1970	10	defect	0	0	0.18	0.59	0	BR	1	0	0	0	0	0	0	1	1	0	1	0	0	0	0	0	0	0	0.005	0.175	0.075	0.075	0.075	0.075	0.075	0.005	0.005	0.175	0.005	0.075	0.075	0.075	0.075	0.075	0.175	0.175	0.1	0	0.17	0.07	0
1971	1	coop	0	1	0.18	0.59	0	BR	NA	NA	NA	NA	NA	NA	NA	NA	NA	NA	NA	NA	NA	NA	NA	NA	NA	NA	NA	NA	NA	NA	NA	NA	NA	NA	NA	NA	NA	NA	NA	NA	NA	NA	NA	NA	0.1	0	0.17	0.07	0
1972	2	coop	0	1	0.18	0.59	0	BR	1	NA	NA	NA	NA	NA	NA	NA	NA	0	NA	NA	NA	NA	NA	NA	NA	NA	0.005	NA	NA	NA	NA	NA	NA	NA	NA	0.175	NA	NA	NA	NA	NA	NA	NA	NA	0.1	0	0.17	0.07	0
1973	3	coop	0	1	0.18	0.59	0	BR	1	1	NA	NA	NA	NA	NA	NA	NA	1	0	NA	NA	NA	NA	NA	NA	NA	0.105	0.005	NA	NA	NA	NA	NA	NA	NA	0.105	0.175	NA	NA	NA	NA	NA	NA	NA	0.1	0	0.17	0.07	0
1974	4	coop	0	1	0.18	0.59	0	BR	1	1	1	NA	NA	NA	NA	NA	NA	1	1	0	NA	NA	NA	NA	NA	NA	0.105	0.105	0.005	NA	NA	NA	NA	NA	NA	0.105	0.105	0.175	NA	NA	NA	NA	NA	NA	0.1	0	0.17	0.07	0
1975	5	coop	0	1	0.18	0.59	0	BR	1	1	1	1	NA	NA	NA	NA	NA	1	1	1	0	NA	NA	NA	NA	NA	0.105	0.105	0.105	0.005	NA	NA	NA	NA	NA	0.105	0.105	0.105	0.175	NA	NA	NA	NA	NA	0.1	0	0.17	0.07	0
1976	6	coop	0	1	0.18	0.59	0	BR	1	1	1	1	1	NA	NA	NA	NA	1	1	1	1	0	NA	NA	NA	NA	0.105	0.105	0.105	0.105	0.005	NA	NA	NA	NA	0.105	0.105	0.105	0.105	0.175	NA	NA	NA	NA	0.1	0	0.17	0.07	0
1977	7	coop	0	1	0.18	0.59	0	BR	1	1	1	1	1	1	NA	NA	NA	1	1	1	1	1	0	NA	NA	NA	0.105	0.105	0.105	0.105	0.105	0.005	NA	NA	NA	0.105	0.105	0.105	0.105	0.105	0.175	NA	NA	NA	0.1	0	0.17	0.07	0
1978	8	coop	0	1	0.18	0.59	0	BR	1	1	1	1	1	1	1	NA	NA	1	1	1	1	1	1	0	NA	NA	0.105	0.105	0.105	0.105	0.105	0.105	0.005	NA	NA	0.105	0.105	0.105	0.105	0.105	0.105	0.175	NA	NA	0.1	0	0.17	0.07	0
1979	9	coop	0	1	0.18	0.59	0	BR	1	1	1	1	1	1	1	1	NA	1	1	1	1	1	1	1	0	NA	0.105	0.105	0.105	0.105	0.105	0.105	0.105	0.005	NA	0.105	0.105	0.105	0.105	0.105	0.105	0.105	0.175	NA	0.1	0	0.17	0.07	0
1980	10	defect	0	0	0.18	0.59	0	BR	1	1	1	1	1	1	1	1	1	1	1	1	1	1	1	1	1	0	0.105	0.105	0.105	0.105	0.105	0.105	0.105	0.105	0.005	0.105	0.105	0.105	0.105	0.105	0.105	0.105	0.105	0.175	0.1	0	0.17	0.07	0
1981	1	coop	0	1	0.18	0.59	0	BR	NA	NA	NA	NA	NA	NA	NA	NA	NA	NA	NA	NA	NA	NA	NA	NA	NA	NA	NA	NA	NA	NA	NA	NA	NA	NA	NA	NA	NA	NA	NA	NA	NA	NA	NA	NA	0.1	0	0.17	0.07	0
1982	2	coop	0	1	0.18	0.59	0	BR	1	NA	NA	NA	NA	NA	NA	NA	NA	0	NA	NA	NA	NA	NA	NA	NA	NA	0.005	NA	NA	NA	NA	NA	NA	NA	NA	0.175	NA	NA	NA	NA	NA	NA	NA	NA	0.1	0	0.17	0.07	0
1983	3	defect	0	1	0.18	0.59	0	BR	1	1	NA	NA	NA	NA	NA	NA	NA	0	0	NA	NA	NA	NA	NA	NA	NA	0.005	0.005	NA	NA	NA	NA	NA	NA	NA	0.175	0.175	NA	NA	NA	NA	NA	NA	NA	0.1	0	0.17	0.07	0
1984	4	coop	0	1	0.18	0.59	0	BR	0	1	1	NA	NA	NA	NA	NA	NA	1	0	0	NA	NA	NA	NA	NA	NA	0.175	0.005	0.005	NA	NA	NA	NA	NA	NA	0.005	0.175	0.175	NA	NA	NA	NA	NA	NA	0.1	0	0.17	0.07	0
1985	5	defect	0	1	0.18	0.59	0	BR	1	0	1	1	NA	NA	NA	NA	NA	0	1	0	0	NA	NA	NA	NA	NA	0.005	0.175	0.005	0.005	NA	NA	NA	NA	NA	0.175	0.005	0.175	0.175	NA	NA	NA	NA	NA	0.1	0	0.17	0.07	0
1986	6	defect	0	1	0.18	0.59	0	BR	0	1	0	1	1	NA	NA	NA	NA	1	0	1	0	0	NA	NA	NA	NA	0.175	0.005	0.175	0.005	0.005	NA	NA	NA	NA	0.005	0.175	0.005	0.175	0.175	NA	NA	NA	NA	0.1	0	0.17	0.07	0
1987	7	defect	0	1	0.18	0.59	0	BR	0	0	1	0	1	1	NA	NA	NA	0	1	0	1	0	0	NA	NA	NA	0.075	0.175	0.005	0.175	0.005	0.005	NA	NA	NA	0.075	0.005	0.175	0.005	0.175	0.175	NA	NA	NA	0.1	0	0.17	0.07	0
1988	8	defect	0	1	0.18	0.59	0	BR	0	0	0	1	0	1	1	NA	NA	0	0	1	0	1	0	0	NA	NA	0.075	0.075	0.175	0.005	0.175	0.005	0.005	NA	NA	0.075	0.075	0.005	0.175	0.005	0.175	0.175	NA	NA	0.1	0	0.17	0.07	0
1989	9	defect	0	1	0.18	0.59	0	BR	0	0	0	0	1	0	1	1	NA	0	0	0	1	0	1	0	0	NA	0.075	0.075	0.075	0.175	0.005	0.175	0.005	0.005	NA	0.075	0.075	0.075	0.005	0.175	0.005	0.175	0.175	NA	0.1	0	0.17	0.07	0
1990	10	defect	0	0	0.18	0.59	0	BR	0	0	0	0	0	1	0	1	1	0	0	0	0	1	0	1	0	0	0.075	0.075	0.075	0.075	0.175	0.005	0.175	0.005	0.005	0.075	0.075	0.075	0.075	0.005	0.175	0.005	0.175	0.175	0.1	0	0.17	0.07	0
1991	1	coop	0	1	0.18	0.59	0	BR	NA	NA	NA	NA	NA	NA	NA	NA	NA	NA	NA	NA	NA	NA	NA	NA	NA	NA	NA	NA	NA	NA	NA	NA	NA	NA	NA	NA	NA	NA	NA	NA	NA	NA	NA	NA	0.1	0	0.17	0.07	0
1992	2	coop	0	1	0.18	0.59	0	BR	1	NA	NA	NA	NA	NA	NA	NA	NA	1	NA	NA	NA	NA	NA	NA	NA	NA	0.105	NA	NA	NA	NA	NA	NA	NA	NA	0.105	NA	NA	NA	NA	NA	NA	NA	NA	0.1	0	0.17	0.07	0
1993	3	coop	0	1	0.18	0.59	0	BR	1	1	NA	NA	NA	NA	NA	NA	NA	1	1	NA	NA	NA	NA	NA	NA	NA	0.105	0.105	NA	NA	NA	NA	NA	NA	NA	0.105	0.105	NA	NA	NA	NA	NA	NA	NA	0.1	0	0.17	0.07	0
1994	4	defect	0	1	0.18	0.59	0	BR	1	1	1	NA	NA	NA	NA	NA	NA	1	1	1	NA	NA	NA	NA	NA	NA	0.105	0.105	0.105	NA	NA	NA	NA	NA	NA	0.105	0.105	0.105	NA	NA	NA	NA	NA	NA	0.1	0	0.17	0.07	0
1995	5	defect	0	1	0.18	0.59	0	BR	0	1	1	1	NA	NA	NA	NA	NA	1	1	1	1	NA	NA	NA	NA	NA	0.175	0.105	0.105	0.105	NA	NA	NA	NA	NA	0.005	0.105	0.105	0.105	NA	NA	NA	NA	NA	0.1	0	0.17	0.07	0
1996	6	defect	0	1	0.18	0.59	0	BR	0	0	1	1	1	NA	NA	NA	NA	0	1	1	1	1	NA	NA	NA	NA	0.075	0.175	0.105	0.105	0.105	NA	NA	NA	NA	0.075	0.005	0.105	0.105	0.105	NA	NA	NA	NA	0.1	0	0.17	0.07	0
1997	7	defect	0	1	0.18	0.59	0	BR	0	0	0	1	1	1	NA	NA	NA	0	0	1	1	1	1	NA	NA	NA	0.075	0.075	0.175	0.105	0.105	0.105	NA	NA	NA	0.075	0.075	0.005	0.105	0.105	0.105	NA	NA	NA	0.1	0	0.17	0.07	0
1998	8	coop	0	1	0.18	0.59	0	BR	0	0	0	0	1	1	1	NA	NA	0	0	0	1	1	1	1	NA	NA	0.075	0.075	0.075	0.175	0.105	0.105	0.105	NA	NA	0.075	0.075	0.075	0.005	0.105	0.105	0.105	NA	NA	0.1	0	0.17	0.07	0
1999	9	coop	0	1	0.18	0.59	0	BR	1	0	0	0	0	1	1	1	NA	0	0	0	0	1	1	1	1	NA	0.005	0.075	0.075	0.075	0.175	0.105	0.105	0.105	NA	0.175	0.075	0.075	0.075	0.005	0.105	0.105	0.105	NA	0.1	0	0.17	0.07	0
[truncated: 166,387 more rows]
[truncated: 2 more columns]
