# Supplementary material for: Predicting Human Cooperation
Source: PLoS One. 2016 May 12;11(5):e0155656. doi: 10.1371/journal.pone.0155656 (PMC4865178; doi:10.1371/journal.pone.0155656)
Supplement: S2 Appendix — (ZIP) [file pone.0155656.s002.zip › plos_data/am_data/dataPreProc/DATA/Andreoni_Miller_1993/COMP0.OUT]

Experiment -> WED
Endowment  ->   0.00
Chance to play computer ->   0.10%
(Left = 0 ; Right = 1)
Round    Subj   Part    Subj Choice  Part Choice    Pay off   Tot Earn
   1      1     11          1            1             0.04       0.04
   1      2      9          1            0             0.12       0.12
   1      3      8          1            0             0.12       0.12
   1      4      7          0            0             0.07       0.07
   1      5      6          1            1             0.04       0.04
   1      6      5          1            1             0.04       0.04
   1      7      4          0            0             0.07       0.07
   1      8      3          0            1             0.00       0.00
   1      9      2          0            1             0.00       0.00
   1     10     12          1            0             0.12       0.12
   1     11      1          1            1             0.04       0.04
   1     12     10          0            1             0.00       0.00
   2      1     11          1            1             0.04       0.08
   2      2      9          1            0             0.12       0.24
   2      3      8          1            1             0.04       0.16
   2      4      7          0            1             0.00       0.07
   2      5      6          1            1             0.04       0.08
   2      6      5          1            1             0.04       0.08
   2      7      4          1            0             0.12       0.19
   2      8      3          1            1             0.04       0.04
   2      9      2          0            1             0.00       0.00
   2     10     12          1            0             0.12       0.24
   2     11      1          1            1             0.04       0.08
   2     12     10          0            1             0.00       0.00
   3      1     11          1            1             0.04       0.12
   3      2      9          1            1             0.04       0.28
   3      3      8          1            1             0.04       0.20
   3      4      7          0            0             0.07       0.14
   3      5      6          1            1             0.04       0.12
   3      6      5          1            1             0.04       0.12
   3      7      4          0            0             0.07       0.26
   3      8      3          1            1             0.04       0.08
   3      9      2          1            1             0.04       0.04
   3     10     12          1            1             0.04       0.28
   3     11      1          1            1             0.04       0.12
   3     12     10          1            1             0.04       0.04
   4      1     11          1            1             0.04       0.16
   4      2      9          1            1             0.04       0.32
   4      3      8          1            1             0.04       0.24
   4      4      7          0            1             0.00       0.14
   4      5      6          0            0             0.07       0.19
   4      6      5          0            0             0.07       0.19
   4      7      4          1            0             0.12       0.38
   4      8      3          1            1             0.04       0.12
   4      9      2          1            1             0.04       0.08
   4     10     12          0            1             0.00       0.28
   4     11      1          1            1             0.04       0.16
   4     12     10          1            0             0.12       0.16
   5      1     11          1            0             0.12       0.28
   5      2      9          1            1             0.04       0.36
   5      3      8          1            1             0.04       0.28
   5      4      7          1            1             0.04       0.18
   5      5      6          0            0             0.07       0.26
   5      6      5          0            0             0.07       0.26
   5      7      4          1            1             0.04       0.42
   5      8      3          1            1             0.04       0.16
   5      9      2          1            1             0.04       0.12
   5     10     12          1            0             0.12       0.40
   5     11      1          0            1             0.00       0.16
   5     12     10          0            1             0.00       0.16
   6      1     11          0            1             0.00       0.28
   6      2      9          1            1             0.04       0.40
   6      3      8          1            1             0.04       0.32
   6      4      7          0            0             0.07       0.25
   6      5      6          0            0             0.07       0.33
   6      6      5          0            0             0.07       0.33
   6      7      4          0            0             0.07       0.49
   6      8      3          1            1             0.04       0.20
   6      9      2          1            1             0.04       0.16
   6     10     12          0            1             0.00       0.40
   6     11      1          1            0             0.12       0.28
   6     12     10          1            0             0.12       0.28
   7      1     11          1            0             0.12       0.40
   7      2      9          1            1             0.04       0.44
   7      3      8          1            1             0.04       0.36
   7      4      7          0            1             0.00       0.25
   7      5      6          0            1             0.00       0.33
   7      6      5          1            0             0.12       0.45
   7      7      4          1            0             0.12       0.61
   7      8      3          1            1             0.04       0.24
   7      9      2          1            1             0.04       0.20
   7     10     12          1            1             0.04       0.44
   7     11      1          0            1             0.00       0.28
   7     12     10          1            1             0.04       0.32
   8      1     11          0            1             0.00       0.40
   8      2      9          1            1             0.04       0.48
   8      3      8          1            1             0.04       0.40
   8      4      7          0            0             0.07       0.32
   8      5      6          1            1             0.04       0.37
   8      6      5          1            1             0.04       0.49
   8      7      4          0            0             0.07       0.68
   8      8      3          1            1             0.04       0.28
   8      9      2          1            1             0.04       0.24
   8     10     12          1            1             0.04       0.48
   8     11      1          1            0             0.12       0.40
   8     12     10          1            1             0.04       0.36
   9      1     11          1            0             0.12       0.52
   9      2      9          1            1             0.04       0.52
   9      3      8          1            1             0.04       0.44
   9      4      7          1            0             0.12       0.44
   9      5      6          1            1             0.04       0.41
   9      6      5          1            1             0.04       0.53
   9      7      4          0            1             0.00       0.68
   9      8      3          1            1             0.04       0.32
   9      9      2          1            1             0.04       0.28
   9     10     12          1            1             0.04       0.52
   9     11      1          0            1             0.00       0.40
   9     12     10          1            1             0.04       0.40
  10      1     11          1            1             0.04       0.56
  10      2      9          1            1             0.04       0.56
  10      3      8          1            1             0.04       0.48
  10      4      7          1            1             0.04       0.48
  10      5      6          0            1             0.00       0.41
  10      6      5          1            0             0.12       0.65
  10      7      4          1            1             0.04       0.72
  10      8      3          1            1             0.04       0.36
  10      9      2          1            1             0.04       0.32
  10     10     12          0            1             0.00       0.52
  10     11      1          1            1             0.04       0.44
  10     12     10          1            0             0.12       0.52
  11      1     12          1            0             0.12       0.68
  11      2     10          1            1             0.04       0.60
  11      3      8          1            0             0.12       0.60
  11      4     11          0            1             0.00       0.48
  11      5      6          1            1             0.04       0.45
  11      6      5          1            1             0.04       0.69
  11      7      9          1            1             0.04       0.76
  11      8      3          0            1             0.00       0.36
  11      9      7          1            1             0.04       0.36
  11     10      2          1            1             0.04       0.56
  11     11      4          1            0             0.12       0.56
  11     12      1          0            1             0.00       0.52
  12      1     12          1            1             0.04       0.72
  12      2     10          1            1             0.04       0.64
  12      3      8          1            1             0.04       0.64
  12      4     11          0            1             0.00       0.48
  12      5      6          1            0             0.12       0.57
  12      6      5          0            1             0.00       0.69
  12      7      9          1            1             0.04       0.80
  12      8      3          1            1             0.04       0.40
  12      9      7          1            1             0.04       0.40
  12     10      2          1            1             0.04       0.60
  12     11      4          1            0             0.12       0.68
  12     12      1          1            1             0.04       0.56
  13      1     12          0            0             0.07       0.79
  13      2     10          1            0             0.12       0.76
  13      3      8          1            0             0.12       0.76
  13      4     11          1            1             0.04       0.52
  13      5      6          1            1             0.04       0.61
  13      6      5          1            1             0.04       0.73
  13      7      9          1            1             0.04       0.84
  13      8      3          0            1             0.00       0.40
  13      9      7          1            1             0.04       0.44
  13     10      2          0            1             0.00       0.60
  13     11      4          1            1             0.04       0.72
  13     12      1          0            0             0.07       0.63
  14      1     12          0            0             0.07       0.86
  14      2     10          1            1             0.04       0.80
  14      3      8          1            1             0.04       0.80
  14      4     11          1            1             0.04       0.56
  14      5      6          0            1             0.00       0.61
  14      6      5          1            0             0.12       0.85
  14      7      9          1            1             0.04       0.88
  14      8      3          1            1             0.04       0.44
  14      9      7          1            1             0.04       0.48
  14     10      2          1            1             0.04       0.64
  14     11      4          1            1             0.04       0.76
  14     12      1          0            0             0.07       0.70
  15      1     12          1            0             0.12       0.98
  15      2     10          1            1             0.04       0.84
  15      3      8          1            1             0.04       0.84
  15      4     11          1            0             0.12       0.68
  15      5      6          1            1             0.04       0.65
  15      6      5          1            1             0.04       0.89
  15      7      9          1            1             0.04       0.92
  15      8      3          1            1             0.04       0.48
  15      9      7          1            1             0.04       0.52
  15     10      2          1            1             0.04       0.68
  15     11      4          0            1             0.00       0.76
  15     12      1          0            1             0.00       0.70
  16      1     12          1            1             0.04       1.02
  16      2     10          1            1             0.04       0.88
  16      3      8          0            1             0.00       0.84
  16      4     11          1            1             0.04       0.72
  16      5      6          1            1             0.04       0.69
  16      6      5          1            1             0.04       0.93
  16      7      9          1            1             0.04       0.96
  16      8      3          1            0             0.12       0.60
  16      9      7          1            1             0.04       0.56
  16     10      2          1            1             0.04       0.72
  16     11      4          1            1             0.04       0.80
  16     12      1          1            1             0.04       0.74
  17      1     12          1            0             0.12       1.14
  17      2     10          1            1             0.04       0.92
  17      3      8          0            0             0.07       0.91
  17      4     11          1            1             0.04       0.76
  17      5      6          1            1             0.04       0.73
  17      6      5          1            1             0.04       0.97
  17      7      9          1            1             0.04       1.00
  17      8      3          0            0             0.07       0.67
  17      9      7          1            1             0.04       0.60
  17     10      2          1            1             0.04       0.76
  17     11      4          1            1             0.04       0.84
  17     12      1          0            1             0.00       0.74
  18      1     12          1            1             0.04       1.18
  18      2     10          1            1             0.04       0.96
  18      3      8          0            0             0.07       0.98
  18      4     11          0            1             0.00       0.76
  18      5      6          0            1             0.00       0.73
  18      6      5          1            0             0.12       1.09
  18      7      9          1            1             0.04       1.04
  18      8      3          0            0             0.07       0.74
  18      9      7          1            1             0.04       0.64
  18     10      2          1            1             0.04       0.80
  18     11      4          1            0             0.12       0.96
  18     12      1          1            1             0.04       0.78
  19      1     12          0            1             0.00       1.18
  19      2     10          1            1             0.04       1.00
  19      3      8          0            0             0.07       1.05
  19      4     11          1            1             0.04       0.80
  19      5      6          1            1             0.04       0.77
  19      6      5          1            1             0.04       1.13
  19      7      9          1            1             0.04       1.08
  19      8      3          0            0             0.07       0.81
  19      9      7          1            1             0.04       0.68
  19     10      2          1            1             0.04       0.84
  19     11      4          1            1             0.04       1.00
  19     12      1          1            0             0.12       0.90
  20      1     12          0            1             0.00       1.18
  20      2     10          1            1             0.04       1.04
  20      3      8          0            0             0.07       1.12
  20      4     11          0            1             0.00       0.80
  20      5      6          1            1             0.04       0.81
  20      6      5          1            1             0.04       1.17
  20      7      9          1            1             0.04       1.12
  20      8      3          0            0             0.07       0.88
  20      9      7          1            1             0.04       0.72
  20     10      2          1            1             0.04       0.88
  20     11      4          1            0             0.12       1.12
  20     12      1          1            0             0.12       1.02
  21      1      9          1            1             0.04       1.22
  21      2      6          1            1             0.04       1.08
  21      3      4          1            1             0.04       1.16
  21      4      3          1            1             0.04       0.84
  21      5      8          1            1             0.04       0.85
  21      6      2          1            1             0.04       1.21
  21      7     10          1            1             0.04       1.16
  21      8      5          1            1             0.04       0.92
  21      9      1          1            1             0.04       0.76
  21     10      7          1            1             0.04       0.92
  21     11     12          0            0             0.07       1.19
  21     12     11          0            0             0.07       1.09
  22      1      9          0            1             0.00       1.22
  22      2      6          1            1             0.04       1.12
  22      3      4          0            1             0.00       1.16
  22      4      3          1            0             0.12       0.96
  22      5      8          1            0             0.12       0.97
  22      6      2          1            1             0.04       1.25
  22      7     10          1            1             0.04       1.20
  22      8      5          0            1             0.00       0.92
  22      9      1          1            0             0.12       0.88
  22     10      7          1            1             0.04       0.96
  22     11     12          1            0             0.12       1.31
  22     12     11          0            1             0.00       1.09
  23      1      9          0            1             0.00       1.22
  23      2      6          1            0             0.12       1.24
  23      3      4          0            1             0.00       1.16
  23      4      3          1            0             0.12       1.08
  23      5      8          1            0             0.12       1.09
  23      6      2          0            1             0.00       1.25
  23      7     10          1            1             0.04       1.24
  23      8      5          0            1             0.00       0.92
  23      9      1          1            0             0.12       1.00
  23     10      7          1            1             0.04       1.00
  23     11     12          0            1             0.00       1.31
  23     12     11          1            0             0.12       1.21
  24      1      9          1            1             0.04       1.26
  24      2      6          1            1             0.04       1.28
  24      3      4          1            1             0.04       1.20
  24      4      3          1            1             0.04       1.12
  24      5      8          1            0             0.12       1.21
  24      6      2          1            1             0.04       1.29
  24      7     10          1            1             0.04       1.28
  24      8      5          0            1             0.00       0.92
  24      9      1          1            1             0.04       1.04
  24     10      7          1            1             0.04       1.04
  24     11     12          1            0             0.12       1.43
  24     12     11          0            1             0.00       1.21
  25      1      9          1            1             0.04       1.30
  25      2      6          1            1             0.04       1.32
  25      3      4          1            1             0.04       1.24
  25      4      3          1            1             0.04       1.16
  25      5      8          1            1             0.04       1.25
  25      6      2          1            1             0.04       1.33
  25      7     10          1            1             0.04       1.32
  25      8      5          1            1             0.04       0.96
  25      9      1          1            1             0.04       1.08
  25     10      7          1            1             0.04       1.08
  25     11     12          1            0             0.12       1.55
  25     12     11          0            1             0.00       1.21
  26      1      9          0            1             0.00       1.30
  26      2      6          1            1             0.04       1.36
  26      3      4          1            0             0.12       1.36
  26      4      3          0            1             0.00       1.16
  26      5      8          1            1             0.04       1.29
  26      6      2          1            1             0.04       1.37
  26      7     10          1            1             0.04       1.36
  26      8      5          1            1             0.04       1.00
  26      9      1          1            0             0.12       1.20
  26     10      7          1            1             0.04       1.12
  26     11     12          1            1             0.04       1.59
  26     12     11          1            1             0.04       1.25
  27      1      9          1            1             0.04       1.34
  27      2      6          1            1             0.04       1.40
  27      3      4          0            0             0.07       1.43
  27      4      3          0            0             0.07       1.23
  27      5      8          0            1             0.00       1.29
  27      6      2          1            1             0.04       1.41
  27      7     10          1            1             0.04       1.40
  27      8      5          1            0             0.12       1.12
  27      9      1          1            1             0.04       1.24
  27     10      7          1            1             0.04       1.16
  27     11     12          1            1             0.04       1.63
  27     12     11          1            1             0.04       1.29
  28      1      9          1            1             0.04       1.38
  28      2      6          1            1             0.04       1.44
  28      3      4          0            0             0.07       1.50
  28      4      3          0            0             0.07       1.30
  28      5      8          0            0             0.07       1.36
  28      6      2          1            1             0.04       1.45
  28      7     10          1            1             0.04       1.44
  28      8      5          0            0             0.07       1.19
  28      9      1          1            1             0.04       1.28
  28     10      7          1            1             0.04       1.20
  28     11     12          1            1             0.04       1.67
  28     12     11          1            1             0.04       1.33
  29      1      9          1            1             0.04       1.42
  29      2      6          1            1             0.04       1.48
  29      3      4          0            0             0.07       1.57
  29      4      3          0            0             0.07       1.37
  29      5      8          1            0             0.12       1.48
  29      6      2          1            1             0.04       1.49
  29      7     10          1            1             0.04       1.48
  29      8      5          0            1             0.00       1.19
  29      9      1          1            1             0.04       1.32
  29     10      7          1            1             0.04       1.24
  29     11     12          1            1             0.04       1.71
  29     12     11          1            1             0.04       1.37
  30      1      9          1            1             0.04       1.46
  30      2      6          1            1             0.04       1.52
  30      3      4          1            0             0.12       1.69
  30      4      3          0            1             0.00       1.37
  30      5      8          1            1             0.04       1.52
  30      6      2          1            1             0.04       1.53
  30      7     10          1            1             0.04       1.52
  30      8      5          1            1             0.04       1.23
  30      9      1          1            1             0.04       1.36
  30     10      7          1            1             0.04       1.28
  30     11     12          0            1             0.00       1.71
  30     12     11          1            0             0.12       1.49
  31      1      5          0            1             0.00       1.46
  31      2     10          1            0             0.12       1.64
  31      3     12          1            0             0.12       1.81
  31      4      7          0            1             0.00       1.37
  31      5      1          1            0             0.12       1.64
  31      6      8          0            1             0.00       1.53
  31      7      4          1            0             0.12       1.64
  31      8      6          1            0             0.12       1.35
  31      9     11          1            0             0.12       1.48
  31     10      2          0            1             0.00       1.28
  31     11      9          0            1             0.00       1.71
  31     12      3          0            1             0.00       1.49
  32      1      5          1            1             0.04       1.50
  32      2     10          1            1             0.04       1.68
  32      3     12          0            1             0.00       1.81
  32      4      7          0            0             0.07       1.44
  32      5      1          1            1             0.04       1.68
  32      6      8          1            0             0.12       1.65
  32      7      4          0            0             0.07       1.71
  32      8      6          0            1             0.00       1.35
  32      9     11          1            1             0.04       1.52
  32     10      2          1            1             0.04       1.32
  32     11      9          1            1             0.04       1.75
  32     12      3          1            0             0.12       1.61
  33      1      5          0            0             0.07       1.57
  33      2     10          1            1             0.04       1.72
  33      3     12          0            0             0.07       1.88
  33      4      7          0            0             0.07       1.51
  33      5      1          0            0             0.07       1.75
  33      6      8          0            1             0.00       1.65
  33      7      4          0            0             0.07       1.78
  33      8      6          1            0             0.12       1.47
  33      9     11          1            1             0.04       1.56
  33     10      2          1            1             0.04       1.36
  33     11      9          1            1             0.04       1.79
  33     12      3          0            0             0.07       1.68
  34      1      5          0            1             0.00       1.57
  34      2     10          1            1             0.04       1.76
  34      3     12          0            0             0.07       1.95
  34      4      7          0            0             0.07       1.58
  34      5      1          1            0             0.12       1.87
  34      6      8          0            0             0.07       1.72
  34      7      4          0            0             0.07       1.85
  34      8      6          0            0             0.07       1.54
  34      9     11          1            1             0.04       1.60
  34     10      2          1            1             0.04       1.40
  34     11      9          1            1             0.04       1.83
  34     12      3          0            0             0.07       1.75
  35      1      5          0            0             0.07       1.64
  35      2     10          1            1             0.04       1.80
  35      3     12          0            0             0.07       2.02
  35      4      7          0            0             0.07       1.65
  35      5      1          0            0             0.07       1.94
  35      6      8          0            0             0.07       1.79
  35      7      4          0            0             0.07       1.92
  35      8      6          0            0             0.07       1.61
  35      9     11          1            1             0.04       1.64
  35     10      2          1            1             0.04       1.44
  35     11      9          1            1             0.04       1.87
  35     12      3          0            0             0.07       1.82
  36      1      5          0            1             0.00       1.64
  36      2     10          1            1             0.04       1.84
  36      3     12          0            0             0.07       2.09
  36      4      7          0            0             0.07       1.72
  36      5      1          1            0             0.12       2.06
  36      6      8          0            0             0.07       1.86
  36      7      4          0            0             0.07       1.99
  36      8      6          0            0             0.07       1.68
  36      9     11          1            1             0.04       1.68
  36     10      2          1            1             0.04       1.48
  36     11      9          1            1             0.04       1.91
  36     12      3          0            0             0.07       1.89
  37      1      5          1            0             0.12       1.76
  37      2     10          1            1             0.04       1.88
  37      3     12          0            0             0.07       2.16
  37      4      7          0            0             0.07       1.79
  37      5      1          0            1             0.00       2.06
  37      6      8          0            0             0.07       1.93
  37      7      4          0            0             0.07       2.06
  37      8      6          0            0             0.07       1.75
  37      9     11          1            1             0.04       1.72
  37     10      2          1            1             0.04       1.52
  37     11      9          1            1             0.04       1.95
  37     12      3          0            0             0.07       1.96
  38      1      5          1            1             0.04       1.80
  38      2     10          1            1             0.04       1.92
  38      3     12          0            0             0.07       2.23
  38      4      7          0            0             0.07       1.86
  38      5      1          1            1             0.04       2.10
  38      6      8          0            0             0.07       2.00
  38      7      4          0            0             0.07       2.13
  38      8      6          0            0             0.07       1.82
  38      9     11          1            1             0.04       1.76
  38     10      2          1            1             0.04       1.56
  38     11      9          1            1             0.04       1.99
  38     12      3          0            0             0.07       2.03
  39      1      5          1            1             0.04       1.84
  39      2     10          1            1             0.04       1.96
  39      3     12          0            0             0.07       2.30
  39      4      7          0            0             0.07       1.93
  39      5      1          1            1             0.04       2.14
  39      6      8          0            0             0.07       2.07
  39      7      4          0            0             0.07       2.20
  39      8      6          0            0             0.07       1.89
  39      9     11          1            1             0.04       1.80
  39     10      2          1            1             0.04       1.60
  39     11      9          1            1             0.04       2.03
  39     12      3          0            0             0.07       2.10
  40      1      5          1            1             0.04       1.88
  40      2     10          1            1             0.04       2.00
  40      3     12          1            0             0.12       2.42
  40      4      7          1            1             0.04       1.97
  40      5      1          1            1             0.04       2.18
  40      6      8          1            1             0.04       2.11
  40      7      4          1            1             0.04       2.24
  40      8      6          1            1             0.04       1.93
  40      9     11          1            1             0.04       1.84
  40     10      2          1            1             0.04       1.64
  40     11      9          1            1             0.04       2.07
  40     12      3          0            1             0.00       2.10
  41      1      3          1            0             0.12       2.00
  41      2      7          1            1             0.04       2.04
  41      3      1          0            1             0.00       2.42
  41      4     11          0            1             0.00       1.97
  41      5     10          0            1             0.00       2.18
  41      6     12          0            0             0.07       2.18
  41      7      2          1            1             0.04       2.28
  41      8      9          1            1             0.04       1.97
  41      9      8          1            1             0.04       1.88
  41     10      5          1            0             0.12       1.76
  41     11      4          1            0             0.12       2.19
  41     12      6          0            0             0.07       2.17
  42      1      3          0            0             0.07       2.07
  42      2      7          1            1             0.04       2.08
  42      3      1          0            0             0.07       2.49
  42      4     11          0            1             0.00       1.97
  42      5     10          0            1             0.00       2.18
  42      6     12          0            0             0.07       2.25
  42      7      2          1            1             0.04       2.32
  42      8      9          0            1             0.00       1.97
  42      9      8          1            0             0.12       2.00
  42     10      5          1            0             0.12       1.88
  42     11      4          1            0             0.12       2.31
  42     12      6          0            0             0.07       2.24
  43      1      3          0            0             0.07       2.14
  43      2      7          1            1             0.04       2.12
  43      3      1          0            0             0.07       2.56
  43      4     11          0            0             0.07       2.04
  43      5     10          1            1             0.04       2.22
  43      6     12          0            0             0.07       2.32
  43      7      2          1            1             0.04       2.36
  43      8      9          0            1             0.00       1.97
  43      9      8          1            0             0.12       2.12
  43     10      5          1            1             0.04       1.92
  43     11      4          0            0             0.07       2.38
  43     12      6          0            0             0.07       2.31
  44      1      3          0            0             0.07       2.21
  44      2      7          1            1             0.04       2.16
  44      3      1          0            0             0.07       2.63
  44      4     11          0            0             0.07       2.11
  44      5     10          1            1             0.04       2.26
  44      6     12          0            0             0.07       2.39
  44      7      2          1            1             0.04       2.40
  44      8      9          1            1             0.04       2.01
  44      9      8          1            1             0.04       2.16
  44     10      5          1            1             0.04       1.96
  44     11      4          0            0             0.07       2.45
  44     12      6          0            0             0.07       2.38
  45      1      3          0            0             0.07       2.28
  45      2      7          1            1             0.04       2.20
  45      3      1          0            0             0.07       2.70
  45      4     11          0            1             0.00       2.11
  45      5     10          0            1             0.00       2.26
  45      6     12          0            0             0.07       2.46
  45      7      2          1            1             0.04       2.44
  45      8      9          1            1             0.04       2.05
  45      9      8          1            1             0.04       2.20
  45     10      5          1            0             0.12       2.08
  45     11      4          1            0             0.12       2.57
  45     12      6          0            0             0.07       2.45
  46      1      3          0            0             0.07       2.35
  46      2      7          1            1             0.04       2.24
  46      3      1          0            0             0.07       2.77
  46      4     11          1            1             0.04       2.15
  46      5     10          1            1             0.04       2.30
  46      6     12          0            0             0.07       2.53
  46      7      2          1            1             0.04       2.48
  46      8      9          1            1             0.04       2.09
  46      9      8          1            1             0.04       2.24
  46     10      5          1            1             0.04       2.12
  46     11      4          1            1             0.04       2.61
  46     12      6          0            0             0.07       2.52
  47      1      3          0            0             0.07       2.42
  47      2      7          1            1             0.04       2.28
  47      3      1          0            0             0.07       2.84
  47      4     11          1            1             0.04       2.19
  47      5     10          1            1             0.04       2.34
  47      6     12          0            0             0.07       2.60
  47      7      2          1            1             0.04       2.52
  47      8      9          1            1             0.04       2.13
  47      9      8          1            1             0.04       2.28
  47     10      5          1            1             0.04       2.16
  47     11      4          1            1             0.04       2.65
  47     12      6          0            0             0.07       2.59
  48      1      3          0            0             0.07       2.49
  48      2      7          1            1             0.04       2.32
  48      3      1          0            0             0.07       2.91
  48      4     11          1            1             0.04       2.23
  48      5     10          0            1             0.00       2.34
  48      6     12          1            0             0.12       2.72
  48      7      2          1            1             0.04       2.56
  48      8      9          1            1             0.04       2.17
  48      9      8          1            1             0.04       2.32
  48     10      5          1            0             0.12       2.28
  48     11      4          1            1             0.04       2.69
  48     12      6          0            1             0.00       2.59
  49      1      3          0            0             0.07       2.56
  49      2      7          1            1             0.04       2.36
  49      3      1          0            0             0.07       2.98
  49      4     11          1            0             0.12       2.35
  49      5     10          1            1             0.04       2.38
  49      6     12          1            1             0.04       2.76
  49      7      2          1            1             0.04       2.60
  49      8      9          1            1             0.04       2.21
  49      9      8          1            1             0.04       2.36
  49     10      5          1            1             0.04       2.32
  49     11      4          0            1             0.00       2.69
  49     12      6          1            1             0.04       2.63
  50      1      3          1            1             0.04       2.60
  50      2      7          1            1             0.04       2.40
  50      3      1          1            1             0.04       3.02
  50      4     11          1            1             0.04       2.39
  50      5     10          1            1             0.04       2.42
  50      6     12          1            1             0.04       2.80
  50      7      2          1            1             0.04       2.64
  50      8      9          1            1             0.04       2.25
  50      9      8          1            1             0.04       2.40
  50     10      5          1            1             0.04       2.36
  50     11      4          1            1             0.04       2.73
  50     12      6          1            1             0.04       2.67
  51      1      8          0            1             0.00       2.60
  51      2     12          1            0             0.12       2.52
  51      3      7          1            1             0.04       3.06
  51      4     10          0            1             0.00       2.39
  51      5      9          1            1             0.04       2.46
  51      6     11          0            1             0.00       2.80
  51      7      3          1            1             0.04       2.68
  51      8      1          1            0             0.12       2.37
  51      9      5          1            1             0.04       2.44
  51     10      4          1            0             0.12       2.48
  51     11      6          1            0             0.12       2.85
  51     12      2          0            1             0.00       2.67
  52      1      8          0            0             0.07       2.67
  52      2     12          1            1             0.04       2.56
  52      3      7          0            1             0.00       3.06
  52      4     10          1            1             0.04       2.43
  52      5      9          1            1             0.04       2.50
  52      6     11          0            1             0.00       2.80
  52      7      3          1            0             0.12       2.80
  52      8      1          0            0             0.07       2.44
  52      9      5          1            1             0.04       2.48
  52     10      4          1            1             0.04       2.52
  52     11      6          1            0             0.12       2.97
  52     12      2          1            1             0.04       2.71
  53      1      8          0            0             0.07       2.74
  53      2     12          1            1             0.04       2.60
  53      3      7          0            0             0.07       3.13
  53      4     10          1            1             0.04       2.47
  53      5      9          0            1             0.00       2.50
  53      6     11          1            1             0.04       2.84
  53      7      3          0            0             0.07       2.87
  53      8      1          0            0             0.07       2.51
  53      9      5          1            0             0.12       2.60
  53     10      4          1            1             0.04       2.56
  53     11      6          1            1             0.04       3.01
  53     12      2          1            1             0.04       2.75
  54      1      8          0            0             0.07       2.81
  54      2     12          1            0             0.12       2.72
  54      3      7          0            0             0.07       3.20
  54      4     10          0            1             0.00       2.47
  54      5      9          1            1             0.04       2.54
  54      6     11          1            1             0.04       2.88
  54      7      3          0            0             0.07       2.94
  54      8      1          0            0             0.07       2.58
  54      9      5          1            1             0.04       2.64
  54     10      4          1            0             0.12       2.68
  54     11      6          1            1             0.04       3.05
  54     12      2          0            1             0.00       2.75
  55      1      8          0            0             0.07       2.88
  55      2     12          1            1             0.04       2.76
  55      3      7          0            0             0.07       3.27
  55      4     10          0            1             0.00       2.47
  55      5      9          1            1             0.04       2.58
  55      6     11          1            1             0.04       2.92
  55      7      3          0            0             0.07       3.01
  55      8      1          0            0             0.07       2.65
  55      9      5          1            1             0.04       2.68
  55     10      4          1            0             0.12       2.80
  55     11      6          1            1             0.04       3.09
  55     12      2          1            1             0.04       2.79
  56      1      8          0            0             0.07       2.95
  56      2     12          1            1             0.04       2.80
  56      3      7          0            0             0.07       3.34
  56      4     10          1            1             0.04       2.51
  56      5      9          1            1             0.04       2.62
  56      6     11          1            1             0.04       2.96
  56      7      3          0            0             0.07       3.08
  56      8      1          0            0             0.07       2.72
  56      9      5          1            1             0.04       2.72
  56     10      4          1            1             0.04       2.84
  56     11      6          1            1             0.04       3.13
  56     12      2          1            1             0.04       2.83
  57      1      8          0            0             0.07       3.02
  57      2     12          1            1             0.04       2.84
  57      3      7          1            0             0.12       3.46
  57      4     10          1            1             0.04       2.55
  57      5      9          1            1             0.04       2.66
  57      6     11          1            1             0.04       3.00
  57      7      3          0            1             0.00       3.08
  57      8      1          0            0             0.07       2.79
  57      9      5          1            1             0.04       2.76
  57     10      4          1            1             0.04       2.88
  57     11      6          1            1             0.04       3.17
  57     12      2          1            1             0.04       2.87
  58      1      8          0            0             0.07       3.09
  58      2     12          1            1             0.04       2.88
  58      3      7          0            1             0.00       3.46
  58      4     10          1            1             0.04       2.59
  58      5      9          0            1             0.00       2.66
  58      6     11          1            1             0.04       3.04
  58      7      3          1            0             0.12       3.20
  58      8      1          0            0             0.07       2.86
  58      9      5          1            0             0.12       2.88
  58     10      4          1            1             0.04       2.92
  58     11      6          1            1             0.04       3.21
  58     12      2          1            1             0.04       2.91
  59      1      8          0            0             0.07       3.16
  59      2     12          1            1             0.04       2.92
  59      3      7          0            1             0.00       3.46
  59      4     10          1            1             0.04       2.63
  59      5      9          1            1             0.04       2.70
  59      6     11          1            1             0.04       3.08
  59      7      3          1            0             0.12       3.32
  59      8      1          0            0             0.07       2.93
  59      9      5          1            1             0.04       2.92
  59     10      4          1            1             0.04       2.96
  59     11      6          1            1             0.04       3.25
  59     12      2          1            1             0.04       2.95
  60      1      8          1            1             0.04       3.20
  60      2     12          1            1             0.04       2.96
  60      3      7          1            1             0.04       3.50
  60      4     10          1            1             0.04       2.67
  60      5      9          1            1             0.04       2.74
  60      6     11          1            1             0.04       3.12
  60      7      3          1            1             0.04       3.36
  60      8      1          1            1             0.04       2.97
  60      9      5          1            1             0.04       2.96
  60     10      4          1            1             0.04       3.00
  60     11      6          1            1             0.04       3.29
  60     12      2          1            1             0.04       2.99
  61      1      5          0            1             0.00       3.20
  61      2     12          1            0             0.12       3.08
  61      3     11          1            1             0.04       3.54
  61      4      9          0            1             0.00       2.67
  61      5      1          1            0             0.12       2.86
  61      6      7          0            1             0.00       3.12
  61      7      6          1            0             0.12       3.48
  61      8     10          1            1             0.04       3.01
  61      9      4          1            0             0.12       3.08
  61     10      8          1            1             0.04       3.04
  61     11      3          1            1             0.04       3.33
  61     12      2          0            1             0.00       2.99
  62      1      5          0            0             0.07       3.27
  62      2     12          1            1             0.04       3.12
  62      3     11          1            1             0.04       3.58
  62      4      9          1            1             0.04       2.71
  62      5      1          0            0             0.07       2.93
  62      6      7          1            1             0.04       3.16
  62      7      6          1            1             0.04       3.52
  62      8     10          0            1             0.00       3.01
  62      9      4          1            1             0.04       3.12
  62     10      8          1            0             0.12       3.16
  62     11      3          1            1             0.04       3.37
  62     12      2          1            1             0.04       3.03
  63      1      5          1            1             0.04       3.31
  63      2     12          1            0             0.12       3.24
  63      3     11          1            1             0.04       3.62
  63      4      9          1            1             0.04       2.75
  63      5      1          1            1             0.04       2.97
  63      6      7          1            1             0.04       3.20
  63      7      6          1            1             0.04       3.56
  63      8     10          0            0             0.07       3.08
  63      9      4          1            1             0.04       3.16
  63     10      8          0            0             0.07       3.23
  63     11      3          1            1             0.04       3.41
  63     12      2          0            1             0.00       3.03
  64      1      5          0            1             0.00       3.31
  64      2     12          1            1             0.04       3.28
  64      3     11          0            0             0.07       3.69
  64      4      9          1            1             0.04       2.79
  64      5      1          1            0             0.12       3.09
  64      6      7          1            1             0.04       3.24
  64      7      6          1            1             0.04       3.60
  64      8     10          0            1             0.00       3.08
  64      9      4          1            1             0.04       3.20
  64     10      8          1            0             0.12       3.35
  64     11      3          0            0             0.07       3.48
  64     12      2          1            1             0.04       3.07
  65      1      5          1            0             0.12       3.43
  65      2     12          1            1             0.04       3.32
  65      3     11          0            1             0.00       3.69
  65      4      9          1            1             0.04       2.83
  65      5      1          0            1             0.00       3.09
  65      6      7          1            0             0.12       3.36
  65      7      6          0            1             0.00       3.60
  65      8     10          1            0             0.12       3.20
  65      9      4          1            1             0.04       3.24
  65     10      8          0            1             0.00       3.35
  65     11      3          1            0             0.12       3.60
  65     12      2          1            1             0.04       3.11
  66      1      5          1            1             0.04       3.47
  66      2     12          1            1             0.04       3.36
  66      3     11          1            0             0.12       3.81
  66      4      9          1            1             0.04       2.87
  66      5      1          1            1             0.04       3.13
  66      6      7          0            1             0.00       3.36
  66      7      6          1            0             0.12       3.72
  66      8     10          0            1             0.00       3.20
  66      9      4          1            1             0.04       3.28
  66     10      8          1            0             0.12       3.47
  66     11      3          0            1             0.00       3.60
  66     12      2          1            1             0.04       3.15
  67      1      5          1            1             0.04       3.51
  67      2     12          1            1             0.04       3.40
  67      3     11          1            1             0.04       3.85
  67      4      9          1            1             0.04       2.91
  67      5      1          1            1             0.04       3.17
  67      6      7          1            0             0.12       3.48
  67      7      6          0            1             0.00       3.72
  67      8     10          1            1             0.04       3.24
  67      9      4          1            1             0.04       3.32
  67     10      8          1            1             0.04       3.51
  67     11      3          1            1             0.04       3.64
  67     12      2          1            1             0.04       3.19
  68      1      5          1            1             0.04       3.55
  68      2     12          1            1             0.04       3.44
  68      3     11          1            1             0.04       3.89
  68      4      9          1            1             0.04       2.95
  68      5      1          1            1             0.04       3.21
  68      6      7          1            1             0.04       3.52
  68      7      6          1            1             0.04       3.76
  68      8     10          1            0             0.12       3.36
  68      9      4          1            1             0.04       3.36
  68     10      8          0            1             0.00       3.51
  68     11      3          1            1             0.04       3.68
  68     12      2          1            1             0.04       3.23
  69      1      5          1            1             0.04       3.59
  69      2     12          1            1             0.04       3.48
  69      3     11          1            1             0.04       3.93
  69      4      9          1            1             0.04       2.99
  69      5      1          1            1             0.04       3.25
  69      6      7          1            1             0.04       3.56
  69      7      6          1            1             0.04       3.80
  69      8     10          1            1             0.04       3.40
  69      9      4          1            1             0.04       3.40
  69     10      8          1            1             0.04       3.55
  69     11      3          1            1             0.04       3.72
  69     12      2          1            1             0.04       3.27
  70      1      5          1            1             0.04       3.63
  70      2     12          1            1             0.04       3.52
  70      3     11          1            1             0.04       3.97
  70      4      9          1            1             0.04       3.03
  70      5      1          1            1             0.04       3.29
  70      6      7          1            1             0.04       3.60
  70      7      6          1            1             0.04       3.84
  70      8     10          1            0             0.12       3.52
  70      9      4          1            1             0.04       3.44
  70     10      8          0            1             0.00       3.55
  70     11      3          1            1             0.04       3.76
  70     12      2          1            1             0.04       3.31
  71      1      7          0            1             0.00       3.63
  71      2      9          1            1             0.04       3.56
  71      3      6          0            0             0.07       4.04
  71      4      8          1            1             0.04       3.07
  71      5     11          0            1             0.00       3.29
  71      6      3          0            0             0.07       3.67
  71      7      1          1            0             0.12       3.96
  71      8      4          1            1             0.04       3.56
  71      9      2          1            1             0.04       3.48
  71     10     12          1            0             0.12       3.67
  71     11      5          1            0             0.12       3.88
  71     12     10          0            1             0.00       3.31
  72      1      7          0            0             0.07       3.70
  72      2      9          1            1             0.04       3.60
  72      3      6          0            0             0.07       4.11
  72      4      8          0            0             0.07       3.14
  72      5     11          0            0             0.07       3.36
  72      6      3          0            0             0.07       3.74
  72      7      1          0            0             0.07       4.03
  72      8      4          0            0             0.07       3.63
  72      9      2          1            1             0.04       3.52
  72     10     12          1            1             0.04       3.71
  72     11      5          0            0             0.07       3.95
  72     12     10          1            1             0.04       3.35
  73      1      7          0            0             0.07       3.77
  73      2      9          1            1             0.04       3.64
  73      3      6          0            0             0.07       4.18
  73      4      8          0            0             0.07       3.21
  73      5     11          1            0             0.12       3.48
  73      6      3          0            0             0.07       3.81
  73      7      1          0            0             0.07       4.10
  73      8      4          0            0             0.07       3.70
  73      9      2          1            1             0.04       3.56
  73     10     12          1            0             0.12       3.83
  73     11      5          0            1             0.00       3.95
  73     12     10          0            1             0.00       3.35
  74      1      7          0            0             0.07       3.84
  74      2      9          1            1             0.04       3.68
  74      3      6          0            0             0.07       4.25
  74      4      8          0            0             0.07       3.28
  74      5     11          1            1             0.04       3.52
  74      6      3          0            0             0.07       3.88
  74      7      1          0            0             0.07       4.17
  74      8      4          0            0             0.07       3.77
  74      9      2          1            1             0.04       3.60
  74     10     12          0            1             0.00       3.83
  74     11      5          1            1             0.04       3.99
  74     12     10          1            0             0.12       3.47
  75      1      7          0            0             0.07       3.91
  75      2      9          1            1             0.04       3.72
  75      3      6          0            0             0.07       4.32
  75      4      8          0            0             0.07       3.35
  75      5     11          0            0             0.07       3.59
  75      6      3          0            0             0.07       3.95
  75      7      1          0            0             0.07       4.24
  75      8      4          0            0             0.07       3.84
  75      9      2          1            1             0.04       3.64
  75     10     12          1            0             0.12       3.95
  75     11      5          0            0             0.07       4.06
  75     12     10          0            1             0.00       3.47
  76      1      7          0            0             0.07       3.98
  76      2      9          1            1             0.04       3.76
  76      3      6          0            0             0.07       4.39
  76      4      8          0            0             0.07       3.42
  76      5     11          1            1             0.04       3.63
  76      6      3          0            0             0.07       4.02
  76      7      1          0            0             0.07       4.31
  76      8      4          0            0             0.07       3.91
  76      9      2          1            1             0.04       3.68
  76     10     12          1            1             0.04       3.99
  76     11      5          1            1             0.04       4.10
  76     12     10          1            1             0.04       3.51
  77      1      7          0            0             0.07       4.05
  77      2      9          1            1             0.04       3.80
  77      3      6          0            0             0.07       4.46
  77      4      8          0            0             0.07       3.49
  77      5     11          1            0             0.12       3.75
  77      6      3          0            0             0.07       4.09
  77      7      1          0            0             0.07       4.38
  77      8      4          0            0             0.07       3.98
  77      9      2          1            1             0.04       3.72
  77     10     12          1            1             0.04       4.03
  77     11      5          0            1             0.00       4.10
  77     12     10          1            1             0.04       3.55
  78      1      7          0            0             0.07       4.12
  78      2      9          1            1             0.04       3.84
  78      3      6          0            0             0.07       4.53
  78      4      8          0            0             0.07       3.56
  78      5     11          1            1             0.04       3.79
  78      6      3          0            0             0.07       4.16
  78      7      1          0            0             0.07       4.45
  78      8      4          0            0             0.07       4.05
  78      9      2          1            1             0.04       3.76
  78     10     12          0            1             0.00       4.03
  78     11      5          1            1             0.04       4.14
  78     12     10          1            0             0.12       3.67
  79      1      7          1            1             0.04       4.16
  79      2      9          1            1             0.04       3.88
  79      3      6          0            1             0.00       4.53
  79      4      8          0            0             0.07       3.63
  79      5     11          0            1             0.00       3.79
  79      6      3          1            0             0.12       4.28
  79      7      1          1            1             0.04       4.49
  79      8      4          0            0             0.07       4.12
  79      9      2          1            1             0.04       3.80
  79     10     12          1            0             0.12       4.15
  79     11      5          1            0             0.12       4.26
  79     12     10          0            1             0.00       3.67
  80      1      7          1            1             0.04       4.20
  80      2      9          1            1             0.04       3.92
  80      3      6          1            1             0.04       4.57
  80      4      8          1            1             0.04       3.67
  80      5     11          1            1             0.04       3.83
  80      6      3          1            1             0.04       4.32
  80      7      1          1            1             0.04       4.53
  80      8      4          1            1             0.04       4.16
  80      9      2          1            1             0.04       3.84
  80     10     12          0            1             0.00       4.15
  80     11      5          1            1             0.04       4.30
  80     12     10          1            0             0.12       3.79
  81      1     11          0            1             0.00       4.20
  81      2      8          1            1             0.04       3.96
  81      3      6          0            0             0.07       4.64
  81      4      7          0            1             0.00       3.67
  81      5      9          1            1             0.04       3.87
  81      6      3          0            0             0.07       4.39
  81      7      4          1            0             0.12       4.65
  81      8      2          1            1             0.04       4.20
  81      9      5          1            1             0.04       3.88
  81     10     12          1            0             0.12       4.27
  81     11      1          1            0             0.12       4.42
  81     12     10          0            1             0.00       3.79
  82      1     11          0            1             0.00       4.20
  82      2      8          1            0             0.12       4.08
  82      3      6          0            0             0.07       4.71
  82      4      7          0            0             0.07       3.74
  82      5      9          1            1             0.04       3.91
  82      6      3          0            0             0.07       4.46
  82      7      4          0            0             0.07       4.72
  82      8      2          0            1             0.00       4.20
  82      9      5          1            1             0.04       3.92
  82     10     12          1            1             0.04       4.31
  82     11      1          1            0             0.12       4.54
  82     12     10          1            1             0.04       3.83
  83      1     11          1            0             0.12       4.32
  83      2      8          1            0             0.12       4.20
  83      3      6          0            0             0.07       4.78
  83      4      7          0            0             0.07       3.81
  83      5      9          0            1             0.00       3.91
  83      6      3          0            0             0.07       4.53
  83      7      4          0            0             0.07       4.79
  83      8      2          0            1             0.00       4.20
  83      9      5          1            0             0.12       4.04
  83     10     12          1            1             0.04       4.35
  83     11      1          0            1             0.00       4.54
  83     12     10          1            1             0.04       3.87
  84      1     11          0            0             0.07       4.39
  84      2      8          1            1             0.04       4.24
  84      3      6          0            0             0.07       4.85
  84      4      7          0            0             0.07       3.88
  84      5      9          1            1             0.04       3.95
  84      6      3          0            0             0.07       4.60
  84      7      4          0            0             0.07       4.86
  84      8      2          1            1             0.04       4.24
  84      9      5          1            1             0.04       4.08
  84     10     12          1            1             0.04       4.39
  84     11      1          0            0             0.07       4.61
  84     12     10          1            1             0.04       3.91
  85      1     11          0            1             0.00       4.39
  85      2      8          1            1             0.04       4.28
  85      3      6          0            0             0.07       4.92
  85      4      7          0            0             0.07       3.95
  85      5      9          1            1             0.04       3.99
  85      6      3          0            0             0.07       4.67
  85      7      4          0            0             0.07       4.93
  85      8      2          1            1             0.04       4.28
  85      9      5          1            1             0.04       4.12
  85     10     12          1            1             0.04       4.43
  85     11      1          1            0             0.12       4.73
  85     12     10          1            1             0.04       3.95
  86      1     11          0            1             0.00       4.39
  86      2      8          1            1             0.04       4.32
  86      3      6          0            0             0.07       4.99
  86      4      7          0            0             0.07       4.02
  86      5      9          1            1             0.04       4.03
  86      6      3          0            0             0.07       4.74
  86      7      4          0            0             0.07       5.00
  86      8      2          1            1             0.04       4.32
  86      9      5          1            1             0.04       4.16
  86     10     12          1            1             0.04       4.47
  86     11      1          1            0             0.12       4.85
  86     12     10          1            1             0.04       3.99
  87      1     11          1            1             0.04       4.43
  87      2      8          1            1             0.04       4.36
  87      3      6          0            0             0.07       5.06
  87      4      7          0            0             0.07       4.09
  87      5      9          1            1             0.04       4.07
  87      6      3          0            0             0.07       4.81
  87      7      4          0            0             0.07       5.07
  87      8      2          1            1             0.04       4.36
  87      9      5          1            1             0.04       4.20
  87     10     12          1            1             0.04       4.51
  87     11      1          1            1             0.04       4.89
  87     12     10          1            1             0.04       4.03
  88      1     11          1            1             0.04       4.47
  88      2      8          1            1             0.04       4.40
  88      3      6          1            0             0.12       5.18
  88      4      7          0            0             0.07       4.16
  88      5      9          1            1             0.04       4.11
  88      6      3          0            1             0.00       4.81
  88      7      4          0            0             0.07       5.14
  88      8      2          1            1             0.04       4.40
  88      9      5          1            1             0.04       4.24
  88     10     12          1            1             0.04       4.55
  88     11      1          1            1             0.04       4.93
  88     12     10          1            1             0.04       4.07
  89      1     11          1            1             0.04       4.51
  89      2      8          1            1             0.04       4.44
  89      3      6          1            1             0.04       5.22
  89      4      7          0            0             0.07       4.23
  89      5      9          1            1             0.04       4.15
  89      6      3          1            1             0.04       4.85
  89      7      4          0            0             0.07       5.21
  89      8      2          1            1             0.04       4.44
  89      9      5          1            1             0.04       4.28
  89     10     12          1            1             0.04       4.59
  89     11      1          1            1             0.04       4.97
  89     12     10          1            1             0.04       4.11
  90      1     11          1            1             0.04       4.55
  90      2      8          1            1             0.04       4.48
  90      3      6          1            1             0.04       5.26
  90      4      7          1            1             0.04       4.27
  90      5      9          1            1             0.04       4.19
  90      6      3          1            1             0.04       4.89
  90      7      4          1            1             0.04       5.25
  90      8      2          1            1             0.04       4.48
  90      9      5          1            1             0.04       4.32
  90     10     12          1            1             0.04       4.63
  90     11      1          1            1             0.04       5.01
  90     12     10          1            1             0.04       4.15
  91      1      9          1            1             0.04       4.59
  91      2      3          1            0             0.12       4.60
  91      3      2          0            1             0.00       5.26
  91      4      7          0            1             0.00       4.27
  91      5     12          0            0             0.07       4.26
  91      6     11          0            1             0.00       4.89
  91      7      4          1            0             0.12       5.37
  91      8     10          1            1             0.04       4.52
  91      9      1          1            1             0.04       4.36
  91     10      8          1            1             0.04       4.67
  91     11      6          1            0             0.12       5.13
  91     12      5          0            0             0.07       4.22
  92      1      9          0            1             0.00       4.59
  92      2      3          1            0             0.12       4.72
  92      3      2          0            1             0.00       5.26
  92      4      7          0            0             0.07       4.34
  92      5     12          1            0             0.12       4.38
  92      6     11          1            0             0.12       5.01
  92      7      4          0            0             0.07       5.44
  92      8     10          0            1             0.00       4.52
  92      9      1          1            0             0.12       4.48
  92     10      8          1            0             0.12       4.79
  92     11      6          0            1             0.00       5.13
  92     12      5          0            1             0.00       4.22
  93      1      9          1            1             0.04       4.63
  93      2      3          1            1             0.04       4.76
  93      3      2          1            1             0.04       5.30
  93      4      7          0            0             0.07       4.41
  93      5     12          1            1             0.04       4.42
  93      6     11          0            1             0.00       5.01
  93      7      4          0            0             0.07       5.51
  93      8     10          1            0             0.12       4.64
  93      9      1          1            1             0.04       4.52
  93     10      8          0            1             0.00       4.79
  93     11      6          1            0             0.12       5.25
  93     12      5          1            1             0.04       4.26
  94      1      9          1            1             0.04       4.67
  94      2      3          1            1             0.04       4.80
  94      3      2          1            1             0.04       5.34
  94      4      7          0            0             0.07       4.48
  94      5     12          1            1             0.04       4.46
  94      6     11          0            0             0.07       5.08
  94      7      4          0            0             0.07       5.58
  94      8     10          0            1             0.00       4.64
  94      9      1          1            1             0.04       4.56
  94     10      8          1            0             0.12       4.91
  94     11      6          0            0             0.07       5.32
  94     12      5          1            1             0.04       4.30
  95      1      9          0            1             0.00       4.67
  95      2      3          1            1             0.04       4.84
  95      3      2          1            1             0.04       5.38
  95      4      7          0            0             0.07       4.55
  95      5     12          0            1             0.00       4.46
  95      6     11          0            1             0.00       5.08
  95      7      4          0            0             0.07       5.65
  95      8     10          0            1             0.00       4.64
  95      9      1          1            0             0.12       4.68
  95     10      8          1            0             0.12       5.03
  95     11      6          1            0             0.12       5.44
  95     12      5          1            0             0.12       4.42
  96      1      9          0            1             0.00       4.67
  96      2      3          1            1             0.04       4.88
  96      3      2          1            1             0.04       5.42
  96      4      7          0            0             0.07       4.62
  96      5     12          1            0             0.12       4.58
  96      6     11          1            0             0.12       5.20
  96      7      4          0            0             0.07       5.72
  96      8     10          1            1             0.04       4.68
  96      9      1          1            0             0.12       4.80
  96     10      8          1            1             0.04       5.07
  96     11      6          0            1             0.00       5.44
  96     12      5          0            1             0.00       4.42
  97      1      9          0            1             0.00       4.67
  97      2      3          1            1             0.04       4.92
  97      3      2          1            1             0.04       5.46
  97      4      7          0            0             0.07       4.69
  97      5     12          1            1             0.04       4.62
  97      6     11          1            1             0.04       5.24
  97      7      4          0            0             0.07       5.79
  97      8     10          1            1             0.04       4.72
  97      9      1          1            0             0.12       4.92
  97     10      8          1            1             0.04       5.11
  97     11      6          1            1             0.04       5.48
  97     12      5          1            1             0.04       4.46
  98      1      9          1            1             0.04       4.71
  98      2      3          1            1             0.04       4.96
  98      3      2          1            1             0.04       5.50
  98      4      7          0            0             0.07       4.76
  98      5     12          0            1             0.00       4.62
  98      6     11          1            1             0.04       5.28
  98      7      4          0            0             0.07       5.86
  98      8     10          1            1             0.04       4.76
  98      9      1          1            1             0.04       4.96
  98     10      8          1            1             0.04       5.15
  98     11      6          1            1             0.04       5.52
  98     12      5          1            0             0.12       4.58
  99      1      9          1            1             0.04       4.75
  99      2      3          1            1             0.04       5.00
  99      3      2          1            1             0.04       5.54
  99      4      7          1            1             0.04       4.80
  99      5     12          1            1             0.04       4.66
  99      6     11          1            1             0.04       5.32
  99      7      4          1            1             0.04       5.90
  99      8     10          1            1             0.04       4.80
  99      9      1          1            1             0.04       5.00
  99     10      8          1            1             0.04       5.19
  99     11      6          1            1             0.04       5.56
  99     12      5          1            1             0.04       4.62
 100      1      9          1            1             0.04       4.79
 100      2      3          1            1             0.04       5.04
 100      3      2          1            1             0.04       5.58
 100      4      7          1            1             0.04       4.84
 100      5     12          1            1             0.04       4.70
 100      6     11          1            1             0.04       5.36
 100      7      4          1            1             0.04       5.94
 100      8     10          1            1             0.04       4.84
 100      9      1          1            1             0.04       5.04
 100     10      8          1            1             0.04       5.23
 100     11      6          1            1             0.04       5.60
 100     12      5          1            1             0.04       4.66
 101      1      3          0            0             0.07       4.86
 101      2      7          1            1             0.04       5.08
 101      3      1          0            0             0.07       5.65
 101      4     11          0            1             0.00       4.84
 101      5      8          1            1             0.04       4.74
 101      6      9          0            1             0.00       5.36
 101      7      2          1            1             0.04       5.98
 101      8      5          1            1             0.04       4.88
 101      9      6          1            0             0.12       5.16
 101     10     12          1            0             0.12       5.35
 101     11      4          1            0             0.12       5.72
 101     12     10          0            1             0.00       4.66
 102      1      3          0            0             0.07       4.93
 102      2      7          1            1             0.04       5.12
 102      3      1          0            0             0.07       5.72
 102      4     11          0            0             0.07       4.91
 102      5      8          1            0             0.12       4.86
 102      6      9          1            1             0.04       5.40
 102      7      2          1            1             0.04       6.02
 102      8      5          0            1             0.00       4.88
 102      9      6          1            1             0.04       5.20
 102     10     12          1            1             0.04       5.39
 102     11      4          0            0             0.07       5.79
 102     12     10          1            1             0.04       4.70
 103      1      3          0            0             0.07       5.00
 103      2      7          1            1             0.04       5.16
 103      3      1          0            0             0.07       5.79
 103      4     11          0            0             0.07       4.98
 103      5      8          1            0             0.12       4.98
 103      6      9          1            1             0.04       5.44
 103      7      2          1            1             0.04       6.06
 103      8      5          0            1             0.00       4.88
 103      9      6          1            1             0.04       5.24
 103     10     12          0            1             0.00       5.39
 103     11      4          0            0             0.07       5.86
 103     12     10          1            0             0.12       4.82
 104      1      3          0            0             0.07       5.07
 104      2      7          1            1             0.04       5.20
 104      3      1          0            0             0.07       5.86
 104      4     11          0            1             0.00       4.98
 104      5      8          0            1             0.00       4.98
 104      6      9          1            1             0.04       5.48
 104      7      2          1            1             0.04       6.10
 104      8      5          1            0             0.12       5.00
 104      9      6          1            1             0.04       5.28
 104     10     12          1            0             0.12       5.51
 104     11      4          1            0             0.12       5.98
 104     12     10          0            1             0.00       4.82
 105      1      3          0            0             0.07       5.14
 105      2      7          1            1             0.04       5.24
 105      3      1          0            0             0.07       5.93
 105      4     11          0            1             0.00       4.98
 105      5      8          1            0             0.12       5.10
 105      6      9          1            1             0.04       5.52
 105      7      2          1            1             0.04       6.14
 105      8      5          0            1             0.00       5.00
 105      9      6          1            1             0.04       5.32
 105     10     12          1            1             0.04       5.55
 105     11      4          1            0             0.12       6.10
 105     12     10          1            1             0.04       4.86
 106      1      3          0            0             0.07       5.21
 106      2      7          1            1             0.04       5.28
 106      3      1          0            0             0.07       6.00
 106      4     11          0            1             0.00       4.98
 106      5      8          1            0             0.12       5.22
 106      6      9          1            1             0.04       5.56
 106      7      2          1            1             0.04       6.18
 106      8      5          0            1             0.00       5.00
 106      9      6          1            1             0.04       5.36
 106     10     12          1            1             0.04       5.59
 106     11      4          1            0             0.12       6.22
 106     12     10          1            1             0.04       4.90
 107      1      3          0            0             0.07       5.28
 107      2      7          1            1             0.04       5.32
 107      3      1          0            0             0.07       6.07
 107      4     11          1            1             0.04       5.02
 107      5      8          1            1             0.04       5.26
 107      6      9          1            1             0.04       5.60
 107      7      2          1            1             0.04       6.22
 107      8      5          1            1             0.04       5.04
 107      9      6          1            1             0.04       5.40
 107     10     12          1            1             0.04       5.63
 107     11      4          1            1             0.04       6.26
 107     12     10          1            1             0.04       4.94
 108      1      3          0            0             0.07       5.35
 108      2      7          1            1             0.04       5.36
 108      3      1          0            0             0.07       6.14
 108      4     11          1            1             0.04       5.06
 108      5      8          1            1             0.04       5.30
 108      6      9          1            1             0.04       5.64
 108      7      2          1            1             0.04       6.26
 108      8      5          1            1             0.04       5.08
 108      9      6          1            1             0.04       5.44
 108     10     12          1            1             0.04       5.67
 108     11      4          1            1             0.04       6.30
 108     12     10          1            1             0.04       4.98
 109      1      3          1            1             0.04       5.39
 109      2      7          1            1             0.04       5.40
 109      3      1          1            1             0.04       6.18
 109      4     11          1            1             0.04       5.10
 109      5      8          1            1             0.04       5.34
 109      6      9          1            1             0.04       5.68
 109      7      2          1            1             0.04       6.30
 109      8      5          1            1             0.04       5.12
 109      9      6          1            1             0.04       5.48
 109     10     12          1            1             0.04       5.71
 109     11      4          1            1             0.04       6.34
 109     12     10          1            1             0.04       5.02
 110      1      3          1            1             0.04       5.43
 110      2      7          1            1             0.04       5.44
 110      3      1          1            1             0.04       6.22
 110      4     11          1            1             0.04       5.14
 110      5      8          1            1             0.04       5.38
 110      6      9          1            1             0.04       5.72
 110      7      2          1            1             0.04       6.34
 110      8      5          1            1             0.04       5.16
 110      9      6          1            1             0.04       5.52
 110     10     12          1            1             0.04       5.75
 110     11      4          1            1             0.04       6.38
 110     12     10          1            1             0.04       5.06
 111      1     11          0            1             0.00       5.43
 111      2      4          1            1             0.04       5.48
 111      3     12          0            0             0.07       6.29
 111      4      2          1            1             0.04       5.18
 111      5     10          1            1             0.04       5.42
 111      6      8          0            1             0.00       5.72
 111      7      9          1            1             0.04       6.38
 111      8      6          1            0             0.12       5.28
 111      9      7          1            1             0.04       5.56
 111     10      5          1            1             0.04       5.79
 111     11      1          1            0             0.12       6.50
 111     12      3          0            0             0.07       5.13
 112      1     11          0            0             0.07       5.50
 112      2      4          1            0             0.12       5.60
 112      3     12          0            0             0.07       6.36
 112      4      2          0            1             0.00       5.18
 112      5     10          1            1             0.04       5.46
 112      6      8          1            0             0.12       5.84
 112      7      9          1            1             0.04       6.42
 112      8      6          0            1             0.00       5.28
 112      9      7          1            1             0.04       5.60
 112     10      5          1            1             0.04       5.83
 112     11      1          0            0             0.07       6.57
 112     12      3          0            0             0.07       5.20
 113      1     11          0            0             0.07       5.57
 113      2      4          1            1             0.04       5.64
 113      3     12          0            0             0.07       6.43
 113      4      2          1            1             0.04       5.22
 113      5     10          0            1             0.00       5.46
 113      6      8          0            0             0.07       5.91
 113      7      9          1            1             0.04       6.46
 113      8      6          0            0             0.07       5.35
 113      9      7          1            1             0.04       5.64
 113     10      5          1            0             0.12       5.95
 113     11      1          0            0             0.07       6.64
 113     12      3          0            0             0.07       5.27
 114      1     11          0            0             0.07       5.64
 114      2      4          1            1             0.04       5.68
 114      3     12          0            0             0.07       6.50
 114      4      2          1            1             0.04       5.26
 114      5     10          1            1             0.04       5.50
 114      6      8          0            0             0.07       5.98
 114      7      9          1            1             0.04       6.50
 114      8      6          0            0             0.07       5.42
 114      9      7          1            1             0.04       5.68
 114     10      5          1            1             0.04       5.99
 114     11      1          0            0             0.07       6.71
 114     12      3          0            0             0.07       5.34
 115      1     11          0            0             0.07       5.71
 115      2      4          1            1             0.04       5.72
 115      3     12          0            0             0.07       6.57
 115      4      2          1            1             0.04       5.30
 115      5     10          1            1             0.04       5.54
 115      6      8          0            0             0.07       6.05
 115      7      9          1            1             0.04       6.54
 115      8      6          0            0             0.07       5.49
 115      9      7          1            1             0.04       5.72
 115     10      5          1            1             0.04       6.03
 115     11      1          0            0             0.07       6.78
 115     12      3          0            0             0.07       5.41
 116      1     11          0            0             0.07       5.78
 116      2      4          1            1             0.04       5.76
 116      3     12          0            0             0.07       6.64
 116      4      2          1            1             0.04       5.34
 116      5     10          0            1             0.00       5.54
 116      6      8          0            0             0.07       6.12
 116      7      9          1            1             0.04       6.58
 116      8      6          0            0             0.07       5.56
 116      9      7          1            1             0.04       5.76
 116     10      5          1            0             0.12       6.15
 116     11      1          0            0             0.07       6.85
 116     12      3          0            0             0.07       5.48
 117      1     11          0            1             0.00       5.78
 117      2      4          1            1             0.04       5.80
 117      3     12          0            0             0.07       6.71
 117      4      2          1            1             0.04       5.38
 117      5     10          1            1             0.04       5.58
 117      6      8          0            0             0.07       6.19
 117      7      9          1            1             0.04       6.62
 117      8      6          0            0             0.07       5.63
 117      9      7          1            1             0.04       5.80
 117     10      5          1            1             0.04       6.19
 117     11      1          1            0             0.12       6.97
 117     12      3          0            0             0.07       5.55
 118      1     11          1            1             0.04       5.82
 118      2      4          1            1             0.04       5.84
 118      3     12          1            0             0.12       6.83
 118      4      2          1            1             0.04       5.42
 118      5     10          1            0             0.12       5.70
 118      6      8          0            0             0.07       6.26
 118      7      9          1            1             0.04       6.66
 118      8      6          0            0             0.07       5.70
 118      9      7          1            1             0.04       5.84
 118     10      5          0            1             0.00       6.19
 118     11      1          1            1             0.04       7.01
 118     12      3          0            1             0.00       5.55
 119      1     11          1            1             0.04       5.86
 119      2      4          1            1             0.04       5.88
 119      3     12          1            1             0.04       6.87
 119      4      2          1            1             0.04       5.46
 119      5     10          1            1             0.04       5.74
 119      6      8          1            0             0.12       6.38
 119      7      9          1            1             0.04       6.70
 119      8      6          0            1             0.00       5.70
 119      9      7          1            1             0.04       5.88
 119     10      5          1            1             0.04       6.23
 119     11      1          1            1             0.04       7.05
 119     12      3          1            1             0.04       5.59
 120      1     11          1            1             0.04       5.90
 120      2      4          1            1             0.04       5.92
 120      3     12          1            1             0.04       6.91
 120      4      2          1            1             0.04       5.50
 120      5     10          1            1             0.04       5.78
 120      6      8          1            1             0.04       6.42
 120      7      9          1            1             0.04       6.74
 120      8      6          1            1             0.04       5.74
 120      9      7          1            1             0.04       5.92
 120     10      5          1            1             0.04       6.27
 120     11      1          1            1             0.04       7.09
 120     12      3          1            1             0.04       5.63
 121      1     12          0            0             0.07       5.97
 121      2      4          1            1             0.04       5.96
 121      3      9          0            1             0.00       6.91
 121      4      2          1            1             0.04       5.54
 121      5     11          1            1             0.04       5.82
 121      6      8          0            1             0.00       6.42
 121      7     10          1            1             0.04       6.78
 121      8      6          1            0             0.12       5.86
 121      9      3          1            0             0.12       6.04
 121     10      7          1            1             0.04       6.31
 121     11      5          1            1             0.04       7.13
 121     12      1          0            0             0.07       5.70
 122      1     12          0            0             0.07       6.04
 122      2      4          1            0             0.12       6.08
 122      3      9          0            1             0.00       6.91
 122      4      2          0            1             0.00       5.54
 122      5     11          1            0             0.12       5.94
 122      6      8          1            0             0.12       6.54
 122      7     10          0            1             0.00       6.78
 122      8      6          0            1             0.00       5.86
 122      9      3          1            0             0.12       6.16
 122     10      7          1            0             0.12       6.43
 122     11      5          0            1             0.00       7.13
 122     12      1          0            0             0.07       5.77
 123      1     12          0            0             0.07       6.11
 123      2      4          1            0             0.12       6.20
 123      3      9          1            1             0.04       6.95
 123      4      2          0            1             0.00       5.54
 123      5     11          1            1             0.04       5.98
 123      6      8          0            0             0.07       6.61
 123      7     10          1            1             0.04       6.82
 123      8      6          0            0             0.07       5.93
 123      9      3          1            1             0.04       6.20
 123     10      7          1            1             0.04       6.47
 123     11      5          1            1             0.04       7.17
 123     12      1          0            0             0.07       5.84
 124      1     12          0            0             0.07       6.18
 124      2      4          1            1             0.04       6.24
 124      3      9          1            1             0.04       6.99
 124      4      2          1            1             0.04       5.58
 124      5     11          1            1             0.04       6.02
 124      6      8          0            0             0.07       6.68
 124      7     10          1            1             0.04       6.86
 124      8      6          0            0             0.07       6.00
 124      9      3          1            1             0.04       6.24
 124     10      7          1            1             0.04       6.51
 124     11      5          1            1             0.04       7.21
 124     12      1          0            0             0.07       5.91
 125      1     12          0            0             0.07       6.25
 125      2      4          1            1             0.04       6.28
 125      3      9          1            1             0.04       7.03
 125      4      2          1            1             0.04       5.62
 125      5     11          1            1             0.04       6.06
 125      6      8          0            0             0.07       6.75
 125      7     10          1            1             0.04       6.90
 125      8      6          0            0             0.07       6.07
 125      9      3          1            1             0.04       6.28
 125     10      7          1            1             0.04       6.55
 125     11      5          1            1             0.04       7.25
 125     12      1          0            0             0.07       5.98
 126      1     12          0            1             0.00       6.25
 126      2      4          1            1             0.04       6.32
 126      3      9          1            1             0.04       7.07
 126      4      2          1            1             0.04       5.66
 126      5     11          1            1             0.04       6.10
 126      6      8          0            0             0.07       6.82
 126      7     10          1            1             0.04       6.94
 126      8      6          0            0             0.07       6.14
 126      9      3          1            1             0.04       6.32
 126     10      7          1            1             0.04       6.59
 126     11      5          1            1             0.04       7.29
 126     12      1          1            0             0.12       6.10
 127      1     12          1            0             0.12       6.37
 127      2      4          1            1             0.04       6.36
 127      3      9          1            1             0.04       7.11
 127      4      2          1            1             0.04       5.70
 127      5     11          1            1             0.04       6.14
 127      6      8          0            0             0.07       6.89
 127      7     10          1            1             0.04       6.98
 127      8      6          0            0             0.07       6.21
 127      9      3          1            1             0.04       6.36
 127     10      7          1            1             0.04       6.63
 127     11      5          1            1             0.04       7.33
 127     12      1          0            1             0.00       6.10
 128      1     12          0            0             0.07       6.44
 128      2      4          1            1             0.04       6.40
 128      3      9          1            1             0.04       7.15
 128      4      2          1            1             0.04       5.74
 128      5     11          1            1             0.04       6.18
 128      6      8          0            0             0.07       6.96
 128      7     10          1            1             0.04       7.02
 128      8      6          0            0             0.07       6.28
 128      9      3          1            1             0.04       6.40
 128     10      7          1            1             0.04       6.67
 128     11      5          1            1             0.04       7.37
 128     12      1          0            0             0.07       6.17
 129      1     12          1            0             0.12       6.56
 129      2      4          1            1             0.04       6.44
 129      3      9          1            1             0.04       7.19
 129      4      2          1            1             0.04       5.78
 129      5     11          1            1             0.04       6.22
 129      6      8          1            0             0.12       7.08
 129      7     10          1            1             0.04       7.06
 129      8      6          0            1             0.00       6.28
 129      9      3          1            1             0.04       6.44
 129     10      7          1            1             0.04       6.71
 129     11      5          1            1             0.04       7.41
 129     12      1          0            1             0.00       6.17
 130      1     12          1            1             0.04       6.60
 130      2      4          1            1             0.04       6.48
 130      3      9          1            1             0.04       7.23
 130      4      2          1            1             0.04       5.82
 130      5     11          1            1             0.04       6.26
 130      6      8          1            1             0.04       7.12
 130      7     10          1            1             0.04       7.10
 130      8      6          1            1             0.04       6.32
 130      9      3          1            1             0.04       6.48
 130     10      7          1            1             0.04       6.75
 130     11      5          1            1             0.04       7.45
 130     12      1          1            1             0.04       6.21
 131      1     10          0            1             0.00       6.60
 131      2      3          1            0             0.12       6.60
 131      3      2          0            1             0.00       7.23
 131      4     12          0            0             0.07       5.89
 131      5      7          0            1             0.00       6.26
 131      6      9          0            1             0.00       7.12
 131      7      5          1            0             0.12       7.22
 131      8     11          1            0             0.12       6.44
 131      9      6          1            0             0.12       6.60
 131     10      1          1            0             0.12       6.87
 131     11      8          0            1             0.00       7.45
 131     12      4          0            0             0.07       6.28
 132      1     10          0            1             0.00       6.60
 132      2      3          1            1             0.04       6.64
 132      3      2          1            1             0.04       7.27
 132      4     12          0            0             0.07       5.96
 132      5      7          1            0             0.12       6.38
 132      6      9          1            1             0.04       7.16
 132      7      5          0            1             0.00       7.22
 132      8     11          0            0             0.07       6.51
 132      9      6          1            1             0.04       6.64
 132     10      1          1            0             0.12       6.99
 132     11      8          0            0             0.07       7.52
 132     12      4          0            0             0.07       6.35
 133      1     10          1            1             0.04       6.64
 133      2      3          1            1             0.04       6.68
 133      3      2          1            1             0.04       7.31
 133      4     12          0            0             0.07       6.03
 133      5      7          1            1             0.04       6.42
 133      6      9          1            1             0.04       7.20
 133      7      5          1            1             0.04       7.26
 133      8     11          0            0             0.07       6.58
 133      9      6          1            1             0.04       6.68
 133     10      1          1            1             0.04       7.03
 133     11      8          0            0             0.07       7.59
 133     12      4          0            0             0.07       6.42
 134      1     10          1            0             0.12       6.76
 134      2      3          1            1             0.04       6.72
 134      3      2          1            1             0.04       7.35
 134      4     12          0            0             0.07       6.10
 134      5      7          1            1             0.04       6.46
 134      6      9          1            1             0.04       7.24
 134      7      5          1            1             0.04       7.30
 134      8     11          0            0             0.07       6.65
 134      9      6          1            1             0.04       6.72
 134     10      1          0            1             0.00       7.03
 134     11      8          0            0             0.07       7.66
 134     12      4          0            0             0.07       6.49
 135      1     10          0            1             0.00       6.76
 135      2      3          1            1             0.04       6.76
 135      3      2          1            1             0.04       7.39
 135      4     12          0            0             0.07       6.17
 135      5      7          1            1             0.04       6.50
 135      6      9          1            1             0.04       7.28
 135      7      5          1            1             0.04       7.34
 135      8     11          0            0             0.07       6.72
 135      9      6          1            1             0.04       6.76
 135     10      1          1            0             0.12       7.15
 135     11      8          0            0             0.07       7.73
 135     12      4          0            0             0.07       6.56
 136      1     10          1            1             0.04       6.80
 136      2      3          1            1             0.04       6.80
 136      3      2          1            1             0.04       7.43
 136      4     12          0            0             0.07       6.24
 136      5      7          1            1             0.04       6.54
 136      6      9          1            1             0.04       7.32
 136      7      5          1            1             0.04       7.38
 136      8     11          0            0             0.07       6.79
 136      9      6          1            1             0.04       6.80
 136     10      1          1            1             0.04       7.19
 136     11      8          0            0             0.07       7.80
 136     12      4          0            0             0.07       6.63
 137      1     10          1            1             0.04       6.84
 137      2      3          1            1             0.04       6.84
 137      3      2          1            1             0.04       7.47
 137      4     12          0            0             0.07       6.31
 137      5      7          1            1             0.04       6.58
 137      6      9          1            1             0.04       7.36
 137      7      5          1            1             0.04       7.42
 137      8     11          0            0             0.07       6.86
 137      9      6          1            1             0.04       6.84
 137     10      1          1            1             0.04       7.23
 137     11      8          0            0             0.07       7.87
 137     12      4          0            0             0.07       6.70
 138      1     10          1            1             0.04       6.88
 138      2      3          1            1             0.04       6.88
 138      3      2          1            1             0.04       7.51
 138      4     12          0            1             0.00       6.31
 138      5      7          1            1             0.04       6.62
 138      6      9          1            1             0.04       7.40
 138      7      5          1            1             0.04       7.46
 138      8     11          0            0             0.07       6.93
 138      9      6          1            1             0.04       6.88
 138     10      1          1            1             0.04       7.27
 138     11      8          0            0             0.07       7.94
 138     12      4          1            0             0.12       6.82
 139      1     10          1            1             0.04       6.92
 139      2      3          1            1             0.04       6.92
 139      3      2          1            1             0.04       7.55
 139      4     12          1            1             0.04       6.35
 139      5      7          1            1             0.04       6.66
 139      6      9          1            1             0.04       7.44
 139      7      5          1            1             0.04       7.50
 139      8     11          0            0             0.07       7.00
 139      9      6          1            1             0.04       6.92
 139     10      1          1            1             0.04       7.31
 139     11      8          0            0             0.07       8.01
 139     12      4          1            1             0.04       6.86
 140      1     10          1            1             0.04       6.96
 140      2      3          1            1             0.04       6.96
 140      3      2          1            1             0.04       7.59
 140      4     12          1            1             0.04       6.39
 140      5      7          1            1             0.04       6.70
 140      6      9          1            1             0.04       7.48
 140      7      5          1            1             0.04       7.54
 140      8     11          1            1             0.04       7.04
 140      9      6          1            1             0.04       6.96
 140     10      1          1            1             0.04       7.35
 140     11      8          1            1             0.04       8.05
 140     12      4          1            1             0.04       6.90
 141      1      3          0            0             0.07       7.03
 141      2     12          1            0             0.12       7.08
 141      3      1          0            0             0.07       7.66
 141      4     11          1            1             0.04       6.43
 141      5      9          1            1             0.04       6.74
 141      6      7          0            1             0.00       7.48
 141      7      6          1            0             0.12       7.66
 141      8     10          1            1             0.04       7.08
 141      9      5          1            1             0.04       7.00
 141     10      8          1            1             0.04       7.39
 141     11      4          1            1             0.04       8.09
 141     12      2          0            1             0.00       6.90
 142      1      3          0            0             0.07       7.10
 142      2     12          1            1             0.04       7.12
 142      3      1          0            0             0.07       7.73
 142      4     11          0            1             0.00       6.43
 142      5      9          1            1             0.04       6.78
 142      6      7          1            0             0.12       7.60
 142      7      6          0            1             0.00       7.66
 142      8     10          0            1             0.00       7.08
 142      9      5          1            1             0.04       7.04
 142     10      8          1            0             0.12       7.51
 142     11      4          1            0             0.12       8.21
 142     12      2          1            1             0.04       6.94
 143      1      3          0            0             0.07       7.17
 143      2     12          1            1             0.04       7.16
 143      3      1          0            0             0.07       7.80
 143      4     11          1            0             0.12       6.55
 143      5      9          1            1             0.04       6.82
 143      6      7          0            1             0.00       7.60
 143      7      6          1            0             0.12       7.78
 143      8     10          1            1             0.04       7.12
 143      9      5          1            1             0.04       7.08
 143     10      8          1            1             0.04       7.55
 143     11      4          0            1             0.00       8.21
 143     12      2          1            1             0.04       6.98
 144      1      3          0            0             0.07       7.24
 144      2     12          1            1             0.04       7.20
 144      3      1          0            0             0.07       7.87
 144      4     11          1            0             0.12       6.67
 144      5      9          1            1             0.04       6.86
 144      6      7          0            0             0.07       7.67
 144      7      6          0            0             0.07       7.85
 144      8     10          1            0             0.12       7.24
 144      9      5          1            1             0.04       7.12
 144     10      8          0            1             0.00       7.55
 144     11      4          0            1             0.00       8.21
 144     12      2          1            1             0.04       7.02
 145      1      3          0            0             0.07       7.31
 145      2     12          1            0             0.12       7.32
 145      3      1          0            0             0.07       7.94
 145      4     11          0            1             0.00       6.67
 145      5      9          1            1             0.04       6.90
 145      6      7          0            0             0.07       7.74
 145      7      6          0            0             0.07       7.92
 145      8     10          0            1             0.00       7.24
 145      9      5          1            1             0.04       7.16
 145     10      8          1            0             0.12       7.67
 145     11      4          1            0             0.12       8.33
 145     12      2          0            1             0.00       7.02
 146      1      3          0            0             0.07       7.38
 146      2     12          1            1             0.04       7.36
 146      3      1          0            0             0.07       8.01
 146      4     11          0            1             0.00       6.67
 146      5      9          1            1             0.04       6.94
 146      6      7          0            0             0.07       7.81
 146      7      6          0            0             0.07       7.99
 146      8     10          1            1             0.04       7.28
 146      9      5          1            1             0.04       7.20
 146     10      8          1            1             0.04       7.71
 146     11      4          1            0             0.12       8.45
 146     12      2          1            1             0.04       7.06
 147      1      3          0            0             0.07       7.45
 147      2     12          1            1             0.04       7.40
 147      3      1          0            0             0.07       8.08
 147      4     11          1            1             0.04       6.71
 147      5      9          1            1             0.04       6.98
 147      6      7          0            0             0.07       7.88
 147      7      6          0            0             0.07       8.06
 147      8     10          1            1             0.04       7.32
 147      9      5          1            1             0.04       7.24
 147     10      8          1            1             0.04       7.75
 147     11      4          1            1             0.04       8.49
 147     12      2          1            1             0.04       7.10
 148      1      3          0            1             0.00       7.45
 148      2     12          1            1             0.04       7.44
 148      3      1          1            0             0.12       8.20
 148      4     11          1            1             0.04       6.75
 148      5      9          1            1             0.04       7.02
 148      6      7          0            1             0.00       7.88
 148      7      6          1            0             0.12       8.18
 148      8     10          1            1             0.04       7.36
 148      9      5          1            1             0.04       7.28
 148     10      8          1            1             0.04       7.79
 148     11      4          1            1             0.04       8.53
 148     12      2          1            1             0.04       7.14
 149      1      3          1            1             0.04       7.49
 149      2     12          1            1             0.04       7.48
 149      3      1          1            1             0.04       8.24
 149      4     11          1            1             0.04       6.79
 149      5      9          1            1             0.04       7.06
 149      6      7          1            1             0.04       7.92
 149      7      6          1            1             0.04       8.22
 149      8     10          1            1             0.04       7.40
 149      9      5          1            1             0.04       7.32
 149     10      8          1            1             0.04       7.83
 149     11      4          1            1             0.04       8.57
 149     12      2          1            1             0.04       7.18
 150      1      3          1            0             0.12       7.61
 150      2     12          1            1             0.04       7.52
 150      3      1          0            1             0.00       8.24
 150      4     11          1            1             0.04       6.83
 150      5      9          1            1             0.04       7.10
 150      6      7          1            1             0.04       7.96
 150      7      6          1            1             0.04       8.26
 150      8     10          1            1             0.04       7.44
 150      9      5          1            1             0.04       7.36
 150     10      8          1            1             0.04       7.87
 150     11      4          1            1             0.04       8.61
 150     12      2          1            1             0.04       7.22
 151      1      2          0            1             0.00       7.61
 151      2      1          1            0             0.12       7.64
 151      3      9          0            1             0.00       8.24
 151      4     10          0            1             0.00       6.83
 151      5      7          0            1             0.00       7.10
 151      6     12          0            0             0.07       8.03
 151      7      5          1            0             0.12       8.38
 151      8     11          1            0             0.12       7.56
 151      9      3          1            0             0.12       7.48
 151     10      4          1            0             0.12       7.99
 151     11      8          0            1             0.00       8.61
 151     12      6          0            0             0.07       7.29
 152      1      2          0            1             0.00       7.61
 152      2      1          1            0             0.12       7.76
 152      3      9          1            1             0.04       8.28
 152      4     10          1            1             0.04       6.87
 152      5      7          1            0             0.12       7.22
 152      6     12          0            0             0.07       8.10
 152      7      5          0            1             0.00       8.38
 152      8     11          0            0             0.07       7.63
 152      9      3          1            1             0.04       7.52
 152     10      4          1            1             0.04       8.03
 152     11      8          0            0             0.07       8.68
 152     12      6          0            0             0.07       7.36
 153      1      2          0            1             0.00       7.61
 153      2      1          1            0             0.12       7.88
 153      3      9          1            1             0.04       8.32
 153      4     10          1            1             0.04       6.91
 153      5      7          0            1             0.00       7.22
 153      6     12          0            0             0.07       8.17
 153      7      5          1            0             0.12       8.50
 153      8     11          0            0             0.07       7.70
 153      9      3          1            1             0.04       7.56
 153     10      4          1            1             0.04       8.07
 153     11      8          0            0             0.07       8.75
 153     12      6          0            0             0.07       7.43
 154      1      2          1            1             0.04       7.65
 154      2      1          1            1             0.04       7.92
 154      3      9          1            1             0.04       8.36
 154      4     10          1            0             0.12       7.03
 154      5      7          1            0             0.12       7.34
 154      6     12          0            0             0.07       8.24
 154      7      5          0            1             0.00       8.50
 154      8     11          0            0             0.07       7.77
 154      9      3          1            1             0.04       7.60
 154     10      4          0            1             0.00       8.07
 154     11      8          0            0             0.07       8.82
 154     12      6          0            0             0.07       7.50
 155      1      2          1            1             0.04       7.69
 155      2      1          1            1             0.04       7.96
 155      3      9          1            1             0.04       8.40
 155      4     10          0            1             0.00       7.03
 155      5      7          1            1             0.04       7.38
 155      6     12          0            0             0.07       8.31
 155      7      5          1            1             0.04       8.54
 155      8     11          0            0             0.07       7.84
 155      9      3          1            1             0.04       7.64
 155     10      4          1            0             0.12       8.19
 155     11      8          0            0             0.07       8.89
 155     12      6          0            0             0.07       7.57
 156      1      2          1            1             0.04       7.73
 156      2      1          1            1             0.04       8.00
 156      3      9          1            1             0.04       8.44
 156      4     10          0            1             0.00       7.03
 156      5      7          1            1             0.04       7.42
 156      6     12          0            0             0.07       8.38
 156      7      5          1            1             0.04       8.58
 156      8     11          0            0             0.07       7.91
 156      9      3          1            1             0.04       7.68
 156     10      4          1            0             0.12       8.31
 156     11      8          0            0             0.07       8.96
 156     12      6          0            0             0.07       7.64
 157      1      2          1            1             0.04       7.77
 157      2      1          1            1             0.04       8.04
 157      3      9          1            1             0.04       8.48
 157      4     10          0            1             0.00       7.03
 157      5      7          1            1             0.04       7.46
 157      6     12          0            0             0.07       8.45
 157      7      5          1            1             0.04       8.62
 157      8     11          0            0             0.07       7.98
 157      9      3          1            1             0.04       7.72
 157     10      4          1            0             0.12       8.43
 157     11      8          0            0             0.07       9.03
 157     12      6          0            0             0.07       7.71
 158      1      2          1            1             0.04       7.81
 158      2      1          1            1             0.04       8.08
 158      3      9          1            1             0.04       8.52
 158      4     10          1            1             0.04       7.07
 158      5      7          1            1             0.04       7.50
 158      6     12          0            0             0.07       8.52
 158      7      5          1            1             0.04       8.66
 158      8     11          0            0             0.07       8.05
 158      9      3          1            1             0.04       7.76
 158     10      4          1            1             0.04       8.47
 158     11      8          0            0             0.07       9.10
 158     12      6          0            0             0.07       7.78
 159      1      2          1            1             0.04       7.85
 159      2      1          1            1             0.04       8.12
 159      3      9          1            1             0.04       8.56
 159      4     10          1            1             0.04       7.11
 159      5      7          1            1             0.04       7.54
 159      6     12          1            1             0.04       8.56
 159      7      5          1            1             0.04       8.70
 159      8     11          0            0             0.07       8.12
 159      9      3          1            1             0.04       7.80
 159     10      4          1            1             0.04       8.51
 159     11      8          0            0             0.07       9.17
 159     12      6          1            1             0.04       7.82
 160      1      2          1            1             0.04       7.89
 160      2      1          1            1             0.04       8.16
 160      3      9          1            1             0.04       8.60
 160      4     10          1            1             0.04       7.15
 160      5      7          1            1             0.04       7.58
 160      6     12          1            1             0.04       8.60
 160      7      5          1            1             0.04       8.74
 160      8     11          1            0             0.12       8.24
 160      9      3          1            1             0.04       7.84
 160     10      4          1            1             0.04       8.55
 160     11      8          0            1             0.00       9.17
 160     12      6          1            1             0.04       7.86
 161      1      9          0            1             0.00       7.89
 161      2      8          1            1             0.04       8.20
 161      3      5          0            0             0.07       8.67
 161      4      6          1            0             0.12       7.27
 161      5      3          0            0             0.07       7.65
 161      6      4          0            1             0.00       8.60
 161      7     12          1            0             0.12       8.86
 161      8      2          1            1             0.04       8.28
 161      9      1          1            0             0.12       7.96
 161     10     11          1            0             0.12       8.67
 161     11     10          0            1             0.00       9.17
 161     12      7          0            1             0.00       7.86
 162      1      9          0            1             0.00       7.89
 162      2      8          1            1             0.04       8.24
 162      3      5          0            1             0.00       8.67
 162      4      6          0            1             0.00       7.27
 162      5      3          1            0             0.12       7.77
 162      6      4          1            0             0.12       8.72
 162      7     12          0            1             0.00       8.86
 162      8      2          1            1             0.04       8.32
 162      9      1          1            0             0.12       8.08
 162     10     11          1            0             0.12       8.79
 162     11     10          0            1             0.00       9.17
 162     12      7          1            0             0.12       7.98
 163      1      9          1            1             0.04       7.93
 163      2      8          1            1             0.04       8.28
 163      3      5          1            1             0.04       8.71
 163      4      6          0            0             0.07       7.34
 163      5      3          1            1             0.04       7.81
 163      6      4          0            0             0.07       8.79
 163      7     12          1            0             0.12       8.98
 163      8      2          1            1             0.04       8.36
 163      9      1          1            1             0.04       8.12
 163     10     11          1            1             0.04       8.83
 163     11     10          1            1             0.04       9.21
 163     12      7          0            1             0.00       7.98
 164      1      9          1            1             0.04       7.97
 164      2      8          1            1             0.04       8.32
 164      3      5          1            1             0.04       8.75
 164      4      6          0            0             0.07       7.41
 164      5      3          1            1             0.04       7.85
 164      6      4          0            0             0.07       8.86
 164      7     12          0            1             0.00       8.98
 164      8      2          1            1             0.04       8.40
 164      9      1          1            1             0.04       8.16
 164     10     11          1            1             0.04       8.87
 164     11     10          1            1             0.04       9.25
 164     12      7          1            0             0.12       8.10
 165      1      9          1            1             0.04       8.01
 165      2      8          1            1             0.04       8.36
 165      3      5          1            1             0.04       8.79
 165      4      6          0            0             0.07       7.48
 165      5      3          1            1             0.04       7.89
 165      6      4          0            0             0.07       8.93
 165      7     12          1            1             0.04       9.02
 165      8      2          1            1             0.04       8.44
 165      9      1          1            1             0.04       8.20
 165     10     11          1            1             0.04       8.91
 165     11     10          1            1             0.04       9.29
 165     12      7          1            1             0.04       8.14
 166      1      9          1            1             0.04       8.05
 166      2      8          1            1             0.04       8.40
 166      3      5          1            1             0.04       8.83
 166      4      6          0            0             0.07       7.55
 166      5      3          1            1             0.04       7.93
 166      6      4          0            0             0.07       9.00
 166      7     12          1            1             0.04       9.06
 166      8      2          1            1             0.04       8.48
 166      9      1          1            1             0.04       8.24
 166     10     11          1            1             0.04       8.95
 166     11     10          1            1             0.04       9.33
 166     12      7          1            1             0.04       8.18
 167      1      9          1            1             0.04       8.09
 167      2      8          1            0             0.12       8.52
 167      3      5          1            1             0.04       8.87
 167      4      6          0            0             0.07       7.62
 167      5      3          1            1             0.04       7.97
 167      6      4          0            0             0.07       9.07
 167      7     12          1            1             0.04       9.10
 167      8      2          0            1             0.00       8.48
 167      9      1          1            1             0.04       8.28
 167     10     11          1            1             0.04       8.99
 167     11     10          1            1             0.04       9.37
 167     12      7          1            1             0.04       8.22
 168      1      9          1            1             0.04       8.13
 168      2      8          1            1             0.04       8.56
 168      3      5          1            1             0.04       8.91
 168      4      6          0            0             0.07       7.69
 168      5      3          1            1             0.04       8.01
 168      6      4          0            0             0.07       9.14
 168      7     12          1            1             0.04       9.14
 168      8      2          1            1             0.04       8.52
 168      9      1          1            1             0.04       8.32
 168     10     11          1            1             0.04       9.03
 168     11     10          1            1             0.04       9.41
 168     12      7          1            1             0.04       8.26
 169      1      9          1            1             0.04       8.17
 169      2      8          1            1             0.04       8.60
 169      3      5          1            1             0.04       8.95
 169      4      6          1            1             0.04       7.73
 169      5      3          1            1             0.04       8.05
 169      6      4          1            1             0.04       9.18
 169      7     12          1            1             0.04       9.18
 169      8      2          1            1             0.04       8.56
 169      9      1          1            1             0.04       8.36
 169     10     11          1            1             0.04       9.07
 169     11     10          1            1             0.04       9.45
 169     12      7          1            1             0.04       8.30
 170      1      9          1            1             0.04       8.21
 170      2      8          1            1             0.04       8.64
 170      3      5          1            1             0.04       8.99
 170      4      6          0            1             0.00       7.73
 170      5      3          1            1             0.04       8.09
 170      6      4          1            0             0.12       9.30
 170      7     12          1            1             0.04       9.22
 170      8      2          1            1             0.04       8.60
 170      9      1          1            1             0.04       8.40
 170     10     11          1            1             0.04       9.11
 170     11     10          1            1             0.04       9.49
 170     12      7          1            1             0.04       8.34
 171      1     12          0            0             0.07       8.28
 171      2      3          1            0             0.12       8.76
 171      3      2          0            1             0.00       8.99
 171      4     10          0            1             0.00       7.73
 171      5      6          0            0             0.07       8.16
 171      6      5          0            0             0.07       9.37
 171      7      9          1            1             0.04       9.26
 171      8     11          1            0             0.12       8.72
 171      9      7          1            1             0.04       8.44
 171     10      4          1            0             0.12       9.23
 171     11      8          0            1             0.00       9.49
 171     12      1          0            0             0.07       8.41
 172      1     12          0            0             0.07       8.35
 172      2      3          1            0             0.12       8.88
 172      3      2          0            1             0.00       8.99
 172      4     10          0            1             0.00       7.73
 172      5      6          1            0             0.12       8.28
 172      6      5          0            1             0.00       9.37
 172      7      9          1            1             0.04       9.30
 172      8     11          0            0             0.07       8.79
 172      9      7          1            1             0.04       8.48
 172     10      4          1            0             0.12       9.35
 172     11      8          0            0             0.07       9.56
 172     12      1          0            0             0.07       8.48
 173      1     12          0            0             0.07       8.42
 173      2      3          1            0             0.12       9.00
 173      3      2          0            1             0.00       8.99
 173      4     10          0            1             0.00       7.73
 173      5      6          1            1             0.04       8.32
 173      6      5          1            1             0.04       9.41
 173      7      9          1            1             0.04       9.34
 173      8     11          0            0             0.07       8.86
 173      9      7          1            1             0.04       8.52
 173     10      4          1            0             0.12       9.47
 173     11      8          0            0             0.07       9.63
 173     12      1          0            0             0.07       8.55
 174      1     12          0            0             0.07       8.49
 174      2      3          1            1             0.04       9.04
 174      3      2          1            1             0.04       9.03
 174      4     10          1            1             0.04       7.77
 174      5      6          1            1             0.04       8.36
 174      6      5          1            1             0.04       9.45
 174      7      9          0            1             0.00       9.34
 174      8     11          0            0             0.07       8.93
 174      9      7          1            0             0.12       8.64
 174     10      4          1            1             0.04       9.51
 174     11      8          0            0             0.07       9.70
 174     12      1          0            0             0.07       8.62
 175      1     12          0            0             0.07       8.56
 175      2      3          1            1             0.04       9.08
 175      3      2          1            1             0.04       9.07
 175      4     10          1            1             0.04       7.81
 175      5      6          1            1             0.04       8.40
 175      6      5          1            1             0.04       9.49
 175      7      9          0            1             0.00       9.34
 175      8     11          0            0             0.07       9.00
 175      9      7          1            0             0.12       8.76
 175     10      4          1            1             0.04       9.55
 175     11      8          0            0             0.07       9.77
 175     12      1          0            0             0.07       8.69
 176      1     12          0            0             0.07       8.63
 176      2      3          1            1             0.04       9.12
 176      3      2          1            1             0.04       9.11
 176      4     10          1            1             0.04       7.85
 176      5      6          1            1             0.04       8.44
 176      6      5          1            1             0.04       9.53
 176      7      9          1            1             0.04       9.38
 176      8     11          0            0             0.07       9.07
 176      9      7          1            1             0.04       8.80
 176     10      4          1            1             0.04       9.59
 176     11      8          0            0             0.07       9.84
 176     12      1          0            0             0.07       8.76
 177      1     12          0            0             0.07       8.70
 177      2      3          1            1             0.04       9.16
 177      3      2          1            1             0.04       9.15
 177      4     10          1            1             0.04       7.89
 177      5      6          1            1             0.04       8.48
 177      6      5          1            1             0.04       9.57
 177      7      9          1            1             0.04       9.42
 177      8     11          0            0             0.07       9.14
 177      9      7          1            1             0.04       8.84
 177     10      4          1            1             0.04       9.63
 177     11      8          0            0             0.07       9.91
 177     12      1          0            0             0.07       8.83
 178      1     12          0            0             0.07       8.77
 178      2      3          1            1             0.04       9.20
 178      3      2          1            1             0.04       9.19
 178      4     10          1            1             0.04       7.93
 178      5      6          1            1             0.04       8.52
 178      6      5          1            1             0.04       9.61
 178      7      9          1            1             0.04       9.46
 178      8     11          0            0             0.07       9.21
 178      9      7          1            1             0.04       8.88
 178     10      4          1            1             0.04       9.67
 178     11      8          0            0             0.07       9.98
 178     12      1          0            0             0.07       8.90
 179      1     12          1            1             0.04       8.81
 179      2      3          1            1             0.04       9.24
 179      3      2          1            1             0.04       9.23
 179      4     10          1            1             0.04       7.97
 179      5      6          1            1             0.04       8.56
 179      6      5          1            1             0.04       9.65
 179      7      9          1            1             0.04       9.50
 179      8     11          0            1             0.00       9.21
 179      9      7          1            1             0.04       8.92
 179     10      4          1            1             0.04       9.71
 179     11      8          1            0             0.12      10.10
 179     12      1          1            1             0.04       8.94
 180      1     12          1            1             0.04       8.85
 180      2      3          1            1             0.04       9.28
 180      3      2          1            1             0.04       9.27
 180      4     10          1            1             0.04       8.01
 180      5      6          1            1             0.04       8.60
 180      6      5          1            1             0.04       9.69
 180      7      9          1            1             0.04       9.54
 180      8     11          1            1             0.04       9.25
 180      9      7          1            1             0.04       8.96
 180     10      4          1            1             0.04       9.75
 180     11      8          1            1             0.04      10.14
 180     12      1          1            1             0.04       8.98
 181      1      4          0            0             0.07       8.92
 181      2      6          1            0             0.12       9.40
 181      3      9          1            1             0.04       9.31
 181      4      1          0            0             0.07       8.08
 181      5     11          0            0             0.07       8.67
 181      6      2          0            1             0.00       9.69
 181      7      8          1            1             0.04       9.58
 181      8      7          1            1             0.04       9.29
 181      9      3          1            1             0.04       9.00
 181     10     12          1            0             0.12       9.87
 181     11      5          0            0             0.07      10.21
 181     12     10          0            1             0.00       8.98
 182      1      4          0            0             0.07       8.99
 182      2      6          1            1             0.04       9.44
 182      3      9          1            1             0.04       9.35
 182      4      1          0            0             0.07       8.15
 182      5     11          0            0             0.07       8.74
 182      6      2          1            1             0.04       9.73
 182      7      8          1            0             0.12       9.70
 182      8      7          0            1             0.00       9.29
 182      9      3          1            1             0.04       9.04
 182     10     12          1            1             0.04       9.91
 182     11      5          0            0             0.07      10.28
 182     12     10          1            1             0.04       9.02
 183      1      4          0            0             0.07       9.06
 183      2      6          1            1             0.04       9.48
 183      3      9          1            1             0.04       9.39
 183      4      1          0            0             0.07       8.22
 183      5     11          1            0             0.12       8.86
 183      6      2          1            1             0.04       9.77
 183      7      8          0            1             0.00       9.70
 183      8      7          1            0             0.12       9.41
 183      9      3          1            1             0.04       9.08
 183     10     12          0            1             0.00       9.91
 183     11      5          0            1             0.00      10.28
 183     12     10          1            0             0.12       9.14
 184      1      4          0            0             0.07       9.13
 184      2      6          1            1             0.04       9.52
 184      3      9          1            1             0.04       9.43
 184      4      1          0            0             0.07       8.29
 184      5     11          1            0             0.12       8.98
 184      6      2          1            1             0.04       9.81
 184      7      8          1            0             0.12       9.82
 184      8      7          0            1             0.00       9.41
 184      9      3          1            1             0.04       9.12
 184     10     12          1            0             0.12      10.03
 184     11      5          0            1             0.00      10.28
 184     12     10          0            1             0.00       9.14
 185      1      4          0            0             0.07       9.20
 185      2      6          1            1             0.04       9.56
 185      3      9          1            1             0.04       9.47
 185      4      1          0            0             0.07       8.36
 185      5     11          1            1             0.04       9.02
 185      6      2          1            1             0.04       9.85
 185      7      8          1            0             0.12       9.94
 185      8      7          0            1             0.00       9.41
 185      9      3          1            1             0.04       9.16
 185     10     12          1            1             0.04      10.07
 185     11      5          1            1             0.04      10.32
 185     12     10          1            1             0.04       9.18
 186      1      4          0            0             0.07       9.27
 186      2      6          1            1             0.04       9.60
 186      3      9          1            1             0.04       9.51
 186      4      1          0            0             0.07       8.43
 186      5     11          1            1             0.04       9.06
 186      6      2          1            1             0.04       9.89
 186      7      8          1            1             0.04       9.98
 186      8      7          1            1             0.04       9.45
 186      9      3          1            1             0.04       9.20
 186     10     12          0            1             0.00      10.07
 186     11      5          1            1             0.04      10.36
 186     12     10          1            0             0.12       9.30
 187      1      4          1            0             0.12       9.39
 187      2      6          1            1             0.04       9.64
 187      3      9          1            1             0.04       9.55
 187      4      1          0            1             0.00       8.43
 187      5     11          1            1             0.04       9.10
 187      6      2          1            1             0.04       9.93
 187      7      8          1            1             0.04      10.02
 187      8      7          1            1             0.04       9.49
 187      9      3          1            1             0.04       9.24
 187     10     12          1            0             0.12      10.19
 187     11      5          1            1             0.04      10.40
 187     12     10          0            1             0.00       9.30
 188      1      4          1            0             0.12       9.51
 188      2      6          1            1             0.04       9.68
 188      3      9          1            1             0.04       9.59
 188      4      1          0            1             0.00       8.43
 188      5     11          1            1             0.04       9.14
 188      6      2          1            1             0.04       9.97
 188      7      8          1            1             0.04      10.06
 188      8      7          1            1             0.04       9.53
 188      9      3          1            1             0.04       9.28
 188     10     12          1            1             0.04      10.23
 188     11      5          1            1             0.04      10.44
 188     12     10          1            1             0.04       9.34
 189      1      4          1            1             0.04       9.55
 189      2      6          1            1             0.04       9.72
 189      3      9          1            1             0.04       9.63
 189      4      1          1            1             0.04       8.47
 189      5     11          1            1             0.04       9.18
 189      6      2          1            1             0.04      10.01
 189      7      8          1            1             0.04      10.10
 189      8      7          1            1             0.04       9.57
 189      9      3          1            1             0.04       9.32
 189     10     12          0            1             0.00      10.23
 189     11      5          1            1             0.04      10.48
 189     12     10          1            0             0.12       9.46
 190      1      4          1            1             0.04       9.59
 190      2      6          1            1             0.04       9.76
 190      3      9          1            1             0.04       9.67
 190      4      1          1            1             0.04       8.51
 190      5     11          1            1             0.04       9.22
 190      6      2          1            1             0.04      10.05
 190      7      8          1            1             0.04      10.14
 190      8      7          1            1             0.04       9.61
 190      9      3          1            1             0.04       9.36
 190     10     12          1            1             0.04      10.27
 190     11      5          1            1             0.04      10.52
 190     12     10          1            1             0.04       9.50
 191      1      6          0            0             0.07       9.66
 191      2     11          1            1             0.04       9.80
 191      3      7          0            1             0.00       9.67
 191      4      8          0            1             0.00       8.51
 191      5     12          0            1             0.00       9.22
 191      6      1          0            0             0.07      10.12
 191      7      3          1            0             0.12      10.26
 191      8      4          1            0             0.12       9.73
 191      9     10          1            1             0.04       9.40
 191     10      9          1            1             0.04      10.31
 191     11      2          1            1             0.04      10.56
 191     12      5          1            0             0.12       9.62
 192      1      6          0            0             0.07       9.73
 192      2     11          1            1             0.04       9.84
 192      3      7          1            0             0.12       9.79
 192      4      8          1            0             0.12       8.63
 192      5     12          0            0             0.07       9.29
 192      6      1          0            0             0.07      10.19
 192      7      3          0            1             0.00      10.26
 192      8      4          0            1             0.00       9.73
 192      9     10          1            1             0.04       9.44
 192     10      9          1            1             0.04      10.35
 192     11      2          1            1             0.04      10.60
 192     12      5          0            0             0.07       9.69
 193      1      6          0            0             0.07       9.80
 193      2     11          1            0             0.12       9.96
 193      3      7          0            1             0.00       9.79
 193      4      8          0            0             0.07       8.70
 193      5     12          1            0             0.12       9.41
 193      6      1          0            0             0.07      10.26
 193      7      3          1            0             0.12      10.38
 193      8      4          0            0             0.07       9.80
 193      9     10          1            1             0.04       9.48
 193     10      9          1            1             0.04      10.39
 193     11      2          0            1             0.00      10.60
 193     12      5          0            1             0.00       9.69
 194      1      6          0            0             0.07       9.87
 194      2     11          1            1             0.04      10.00
 194      3      7          0            0             0.07       9.86
 194      4      8          0            0             0.07       8.77
 194      5     12          1            0             0.12       9.53
 194      6      1          0            0             0.07      10.33
 194      7      3          0            0             0.07      10.45
 194      8      4          0            0             0.07       9.87
 194      9     10          1            1             0.04       9.52
 194     10      9          1            1             0.04      10.43
 194     11      2          1            1             0.04      10.64
 194     12      5          0            1             0.00       9.69
 195      1      6          0            0             0.07       9.94
 195      2     11          1            1             0.04      10.04
 195      3      7          0            0             0.07       9.93
 195      4      8          0            0             0.07       8.84
 195      5     12          1            1             0.04       9.57
 195      6      1          0            0             0.07      10.40
 195      7      3          0            0             0.07      10.52
 195      8      4          0            0             0.07       9.94
 195      9     10          1            1             0.04       9.56
 195     10      9          1            1             0.04      10.47
 195     11      2          1            1             0.04      10.68
 195     12      5          1            1             0.04       9.73
 196      1      6          0            0             0.07      10.01
 196      2     11          1            1             0.04      10.08
 196      3      7          0            0             0.07      10.00
 196      4      8          0            0             0.07       8.91
 196      5     12          1            1             0.04       9.61
 196      6      1          0            0             0.07      10.47
 196      7      3          0            0             0.07      10.59
 196      8      4          0            0             0.07      10.01
 196      9     10          1            1             0.04       9.60
 196     10      9          1            1             0.04      10.51
 196     11      2          1            1             0.04      10.72
 196     12      5          1            1             0.04       9.77
 197      1      6          0            0             0.07      10.08
 197      2     11          1            1             0.04      10.12
 197      3      7          0            0             0.07      10.07
 197      4      8          1            0             0.12       9.03
 197      5     12          1            1             0.04       9.65
 197      6      1          0            0             0.07      10.54
 197      7      3          0            0             0.07      10.66
 197      8      4          0            1             0.00      10.01
 197      9     10          1            1             0.04       9.64
 197     10      9          1            1             0.04      10.55
 197     11      2          1            1             0.04      10.76
 197     12      5          1            1             0.04       9.81
 198      1      6          1            0             0.12      10.20
 198      2     11          1            1             0.04      10.16
 198      3      7          0            1             0.00      10.07
 198      4      8          1            1             0.04       9.07
 198      5     12          1            1             0.04       9.69
 198      6      1          0            1             0.00      10.54
 198      7      3          1            0             0.12      10.78
 198      8      4          1            1             0.04      10.05
 198      9     10          1            1             0.04       9.68
 198     10      9          1            1             0.04      10.59
 198     11      2          1            1             0.04      10.80
 198     12      5          1            1             0.04       9.85
 199      1      6          1            1             0.04      10.24
 199      2     11          1            1             0.04      10.20
 199      3      7          1            1             0.04      10.11
 199      4      8          1            1             0.04       9.11
 199      5     12          1            1             0.04       9.73
 199      6      1          1            1             0.04      10.58
 199      7      3          1            1             0.04      10.82
 199      8      4          1            1             0.04      10.09
 199      9     10          1            1             0.04       9.72
 199     10      9          1            1             0.04      10.63
 199     11      2          1            1             0.04      10.84
 199     12      5          1            1             0.04       9.89
 200      1      6          1            1             0.04      10.28
 200      2     11          1            1             0.04      10.24
 200      3      7          1            1             0.04      10.15
 200      4      8          0            1             0.00       9.11
 200      5     12          1            1             0.04       9.77
 200      6      1          1            1             0.04      10.62
 200      7      3          1            1             0.04      10.86
 200      8      4          1            0             0.12      10.21
 200      9     10          1            1             0.04       9.76
 200     10      9          1            1             0.04      10.67
 200     11      2          1            1             0.04      10.88
 200     12      5          1            1             0.04       9.93
