# Supplementary material for: Predicting Human Cooperation
Source: PLoS One. 2016 May 12;11(5):e0155656. doi: 10.1371/journal.pone.0155656 (PMC4865178; doi:10.1371/journal.pone.0155656)
Supplement: S2 Appendix — (ZIP) [file pone.0155656.s002.zip › plos_data/am_data/dataPreProc/DATA/Andreoni_Miller_1993/COMP50.DAT]

Experiment -> PARTY2
Endowment  ->   0.00
Chance to play computer ->  50.00%
(Left = 0 ; Right = 1)
Round    Subj   Part    Subj Choice  Part Choice    Pay off   Tot Earn
   1      1     10          0            1             0.00       0.00
   1      2      0          1            0             0.12       0.12
   1      3     11          1            0             0.12       0.12
   1      4      0          1            0             0.12       0.12
   1      5      6          1            0             0.12       0.12
   1      6      5          0            1             0.00       0.00
   1      7      0          1            0             0.12       0.12
   1      8      0          1            0             0.12       0.12
   1      9      0          1            0             0.12       0.12
   1     10      1          1            0             0.12       0.12
   1     11      3          0            1             0.00       0.00
   1     12     13          1            1             0.04       0.04
   1     13     12          1            1             0.04       0.04
   1     14      0          1            0             0.12       0.12
   2      1     10          1            1             0.04       0.04
   2      2      0          1            1             0.04       0.16
   2      3     11          0            1             0.00       0.12
   2      4      0          1            1             0.04       0.16
   2      5      6          1            0             0.12       0.24
   2      6      5          0            1             0.00       0.00
   2      7      0          0            1             0.00       0.12
   2      8      0          1            1             0.04       0.16
   2      9      0          1            1             0.04       0.16
   2     10      1          1            1             0.04       0.16
   2     11      3          1            0             0.12       0.12
   2     12     13          1            1             0.04       0.08
   2     13     12          1            1             0.04       0.08
   2     14      0          1            1             0.04       0.16
   3      1     10          1            0             0.12       0.16
   3      2      0          1            1             0.04       0.20
   3      3     11          1            1             0.04       0.16
   3      4      0          0            1             0.00       0.16
   3      5      6          1            1             0.04       0.28
   3      6      5          1            1             0.04       0.04
   3      7      0          0            0             0.07       0.19
   3      8      0          1            1             0.04       0.20
   3      9      0          0            1             0.00       0.16
   3     10      1          0            1             0.00       0.16
   3     11      3          1            1             0.04       0.16
   3     12     13          0            1             0.00       0.08
   3     13     12          1            0             0.12       0.20
   3     14      0          0            1             0.00       0.16
   4      1     10          1            0             0.12       0.28
   4      2      0          0            1             0.00       0.20
   4      3     11          1            1             0.04       0.20
   4      4      0          1            0             0.12       0.28
   4      5      6          1            0             0.12       0.40
   4      6      5          0            1             0.00       0.04
   4      7      0          1            0             0.12       0.31
   4      8      0          0            1             0.00       0.20
   4      9      0          1            0             0.12       0.28
   4     10      1          0            1             0.00       0.16
   4     11      3          1            1             0.04       0.20
   4     12     13          0            1             0.00       0.08
   4     13     12          1            0             0.12       0.32
   4     14      0          1            0             0.12       0.28
   5      1     10          1            1             0.04       0.32
   5      2      0          1            0             0.12       0.32
   5      3     11          1            1             0.04       0.24
   5      4      0          0            1             0.00       0.28
   5      5      6          1            1             0.04       0.44
   5      6      5          1            1             0.04       0.08
   5      7      0          0            1             0.00       0.31
   5      8      0          1            0             0.12       0.32
   5      9      0          1            1             0.04       0.32
   5     10      1          1            1             0.04       0.20
   5     11      3          1            1             0.04       0.24
   5     12     13          1            1             0.04       0.12
   5     13     12          1            1             0.04       0.36
   5     14      0          0            1             0.00       0.28
   6      1     10          1            1             0.04       0.36
   6      2      0          1            1             0.04       0.36
   6      3     11          0            1             0.00       0.24
   6      4      0          1            0             0.12       0.40
   6      5      6          1            1             0.04       0.48
   6      6      5          1            1             0.04       0.12
   6      7      0          0            0             0.07       0.38
   6      8      0          0            1             0.00       0.32
   6      9      0          1            1             0.04       0.36
   6     10      1          1            1             0.04       0.24
   6     11      3          1            0             0.12       0.36
   6     12     13          1            1             0.04       0.16
   6     13     12          1            1             0.04       0.40
   6     14      0          1            0             0.12       0.40
   7      1     10          1            1             0.04       0.40
   7      2      0          1            1             0.04       0.40
   7      3     11          1            1             0.04       0.28
   7      4      0          0            1             0.00       0.40
   7      5      6          0            1             0.00       0.48
   7      6      5          1            0             0.12       0.24
   7      7      0          0            0             0.07       0.45
   7      8      0          1            0             0.12       0.44
   7      9      0          1            1             0.04       0.40
   7     10      1          1            1             0.04       0.28
   7     11      3          1            1             0.04       0.40
   7     12     13          1            1             0.04       0.20
   7     13     12          1            1             0.04       0.44
   7     14      0          0            1             0.00       0.40
   8      1     10          1            1             0.04       0.44
   8      2      0          1            1             0.04       0.44
   8      3     11          1            1             0.04       0.32
   8      4      0          1            0             0.12       0.52
   8      5      6          0            0             0.07       0.55
   8      6      5          0            0             0.07       0.31
   8      7      0          1            0             0.12       0.57
   8      8      0          1            1             0.04       0.48
   8      9      0          0            1             0.00       0.40
   8     10      1          1            1             0.04       0.32
   8     11      3          1            1             0.04       0.44
   8     12     13          1            1             0.04       0.24
   8     13     12          1            1             0.04       0.48
   8     14      0          1            0             0.12       0.52
   9      1     10          1            1             0.04       0.48
   9      2      0          1            1             0.04       0.48
   9      3     11          1            1             0.04       0.36
   9      4      0          0            1             0.00       0.52
   9      5      6          0            1             0.00       0.55
   9      6      5          1            0             0.12       0.43
   9      7      0          0            1             0.00       0.57
   9      8      0          1            1             0.04       0.52
   9      9      0          0            0             0.07       0.47
   9     10      1          1            1             0.04       0.36
   9     11      3          1            1             0.04       0.48
   9     12     13          1            1             0.04       0.28
   9     13     12          1            1             0.04       0.52
   9     14      0          0            1             0.00       0.52
  10      1     10          1            1             0.04       0.52
  10      2      0          1            1             0.04       0.52
  10      3     11          1            1             0.04       0.40
  10      4      0          1            0             0.12       0.64
  10      5      6          0            0             0.07       0.62
  10      6      5          0            0             0.07       0.50
  10      7      0          1            0             0.12       0.69
  10      8      0          1            1             0.04       0.56
  10      9      0          1            0             0.12       0.59
  10     10      1          1            1             0.04       0.40
  10     11      3          1            1             0.04       0.52
  10     12     13          1            1             0.04       0.32
  10     13     12          1            1             0.04       0.56
  10     14      0          1            0             0.12       0.64
  11      1      5          0            1             0.00       0.52
  11      2      0          1            0             0.12       0.64
  11      3      0          0            0             0.07       0.47
  11      4      0          1            0             0.12       0.76
  11      5      1          1            0             0.12       0.74
  11      6     11          0            0             0.07       0.57
  11      7      0          1            0             0.12       0.81
  11      8      0          1            0             0.12       0.68
  11      9      0          1            0             0.12       0.71
  11     10      0          1            0             0.12       0.52
  11     11      6          0            0             0.07       0.59
  11     12      0          1            0             0.12       0.44
  11     13      0          1            0             0.12       0.68
  11     14      0          1            0             0.12       0.76
  12      1      5          1            1             0.04       0.56
  12      2      0          1            1             0.04       0.68
  12      3      0          0            0             0.07       0.54
  12      4      0          0            1             0.00       0.76
  12      5      1          1            1             0.04       0.78
  12      6     11          1            0             0.12       0.69
  12      7      0          0            1             0.00       0.81
  12      8      0          1            1             0.04       0.72
  12      9      0          1            1             0.04       0.75
  12     10      0          0            1             0.00       0.52
  12     11      6          0            1             0.00       0.59
  12     12      0          1            1             0.04       0.48
  12     13      0          0            1             0.00       0.68
  12     14      0          1            1             0.04       0.80
  13      1      5          0            0             0.07       0.63
  13      2      0          1            1             0.04       0.72
  13      3      0          0            0             0.07       0.61
  13      4      0          1            0             0.12       0.88
  13      5      1          0            0             0.07       0.85
  13      6     11          1            1             0.04       0.73
  13      7      0          0            0             0.07       0.88
  13      8      0          0            1             0.00       0.72
  13      9      0          1            1             0.04       0.79
  13     10      0          0            0             0.07       0.59
  13     11      6          1            1             0.04       0.63
  13     12      0          1            1             0.04       0.52
  13     13      0          0            0             0.07       0.75
  13     14      0          0            1             0.00       0.80
  14      1      5          0            0             0.07       0.70
  14      2      0          1            1             0.04       0.76
  14      3      0          0            0             0.07       0.68
  14      4      0          0            1             0.00       0.88
  14      5      1          0            0             0.07       0.92
  14      6     11          0            1             0.00       0.73
  14      7      0          1            0             0.12       1.00
  14      8      0          0            0             0.07       0.79
  14      9      0          1            1             0.04       0.83
  14     10      0          0            0             0.07       0.66
  14     11      6          1            0             0.12       0.75
  14     12      0          0            1             0.00       0.52
  14     13      0          0            0             0.07       0.82
  14     14      0          1            0             0.12       0.92
  15      1      5          0            0             0.07       0.77
  15      2      0          1            1             0.04       0.80
  15      3      0          1            0             0.12       0.80
  15      4      0          1            0             0.12       1.00
  15      5      1          0            0             0.07       0.99
  15      6     11          1            0             0.12       0.85
  15      7      0          1            1             0.04       1.04
  15      8      0          1            0             0.12       0.91
  15      9      0          0            1             0.00       0.83
  15     10      0          0            0             0.07       0.73
  15     11      6          0            1             0.00       0.75
  15     12      0          0            0             0.07       0.59
  15     13      0          0            0             0.07       0.89
  15     14      0          0            1             0.00       0.92
  16      1      5          0            0             0.07       0.84
  16      2      0          1            1             0.04       0.84
  16      3      0          0            1             0.00       0.80
  16      4      0          0            1             0.00       1.00
  16      5      1          0            0             0.07       1.06
  16      6     11          1            1             0.04       0.89
  16      7      0          0            1             0.00       1.04
  16      8      0          0            1             0.00       0.91
  16      9      0          0            0             0.07       0.90
  16     10      0          0            0             0.07       0.80
  16     11      6          1            1             0.04       0.79
  16     12      0          1            0             0.12       0.71
  16     13      0          0            0             0.07       0.96
  16     14      0          1            0             0.12       1.04
  17      1      5          0            0             0.07       0.91
  17      2      0          0            1             0.00       0.84
  17      3      0          0            0             0.07       0.87
  17      4      0          1            0             0.12       1.12
  17      5      1          0            0             0.07       1.13
  17      6     11          0            1             0.00       0.89
  17      7      0          0            0             0.07       1.11
  17      8      0          1            0             0.12       1.03
  17      9      0          0            0             0.07       0.97
  17     10      0          0            0             0.07       0.87
  17     11      6          1            0             0.12       0.91
  17     12      0          1            1             0.04       0.75
  17     13      0          0            0             0.07       1.03
  17     14      0          0            1             0.00       1.04
  18      1      5          0            0             0.07       0.98
  18      2      0          1            0             0.12       0.96
  18      3      0          0            0             0.07       0.94
  18      4      0          0            1             0.00       1.12
  18      5      1          0            0             0.07       1.20
  18      6     11          1            1             0.04       0.93
  18      7      0          1            0             0.12       1.23
  18      8      0          1            1             0.04       1.07
  18      9      0          1            0             0.12       1.09
  18     10      0          0            0             0.07       0.94
  18     11      6          1            1             0.04       0.95
  18     12      0          1            1             0.04       0.79
  18     13      0          0            0             0.07       1.10
  18     14      0          1            0             0.12       1.16
  19      1      5          0            0             0.07       1.05
  19      2      0          0            1             0.00       0.96
  19      3      0          0            0             0.07       1.01
  19      4      0          0            0             0.07       1.19
  19      5      1          0            0             0.07       1.27
  19      6     11          1            1             0.04       0.97
  19      7      0          1            1             0.04       1.27
  19      8      0          1            1             0.04       1.11
  19      9      0          1            1             0.04       1.13
  19     10      0          0            0             0.07       1.01
  19     11      6          1            1             0.04       0.99
  19     12      0          1            1             0.04       0.83
  19     13      0          0            0             0.07       1.17
  19     14      0          0            1             0.00       1.16
  20      1      5          0            0             0.07       1.12
  20      2      0          1            0             0.12       1.08
  20      3      0          0            0             0.07       1.08
  20      4      0          0            0             0.07       1.26
  20      5      1          0            0             0.07       1.34
  20      6     11          1            1             0.04       1.01
  20      7      0          1            1             0.04       1.31
  20      8      0          1            1             0.04       1.15
  20      9      0          0            1             0.00       1.13
  20     10      0          0            0             0.07       1.08
  20     11      6          1            1             0.04       1.03
  20     12      0          1            1             0.04       0.87
  20     13      0          1            0             0.12       1.29
  20     14      0          1            0             0.12       1.28
  21      1      4          0            1             0.00       1.12
  21      2      0          1            0             0.12       1.20
  21      3      7          0            1             0.00       1.08
  21      4      1          1            0             0.12       1.38
  21      5      0          1            0             0.12       1.46
  21      6      0          1            0             0.12       1.13
  21      7      3          1            0             0.12       1.43
  21      8     11          1            0             0.12       1.27
  21      9      0          1            0             0.12       1.25
  21     10      0          0            0             0.07       1.15
  21     11      8          0            1             0.00       1.03
  21     12      0          1            0             0.12       0.99
  21     13      0          0            0             0.07       1.36
  21     14      0          1            0             0.12       1.40
  22      1      4          1            0             0.12       1.24
  22      2      0          1            1             0.04       1.24
  22      3      7          1            0             0.12       1.20
  22      4      1          0            1             0.00       1.38
  22      5      0          1            1             0.04       1.50
  22      6      0          1            1             0.04       1.17
  22      7      3          0            1             0.00       1.43
  22      8     11          0            1             0.00       1.27
  22      9      0          0            1             0.00       1.25
  22     10      0          0            0             0.07       1.22
  22     11      8          1            0             0.12       1.15
  22     12      0          1            1             0.04       1.03
  22     13      0          0            0             0.07       1.43
  22     14      0          0            1             0.00       1.40
  23      1      4          0            0             0.07       1.31
  23      2      0          0            1             0.00       1.24
  23      3      7          1            1             0.04       1.24
  23      4      1          0            0             0.07       1.45
  23      5      0          1            1             0.04       1.54
  23      6      0          0            1             0.00       1.17
  23      7      3          1            1             0.04       1.47
  23      8     11          0            0             0.07       1.34
  23      9      0          1            0             0.12       1.37
  23     10      0          0            0             0.07       1.29
  23     11      8          0            0             0.07       1.22
  23     12      0          1            1             0.04       1.07
  23     13      0          0            0             0.07       1.50
  23     14      0          1            0             0.12       1.52
  24      1      4          0            0             0.07       1.38
  24      2      0          1            0             0.12       1.36
  24      3      7          1            1             0.04       1.28
  24      4      1          0            0             0.07       1.52
  24      5      0          0            1             0.00       1.54
  24      6      0          1            0             0.12       1.29
  24      7      3          1            1             0.04       1.51
  24      8     11          0            0             0.07       1.41
  24      9      0          1            1             0.04       1.41
  24     10      0          0            0             0.07       1.36
  24     11      8          0            0             0.07       1.29
  24     12      0          0            1             0.00       1.07
  24     13      0          0            0             0.07       1.57
  24     14      0          0            1             0.00       1.52
  25      1      4          0            0             0.07       1.45
  25      2      0          1            1             0.04       1.40
  25      3      7          1            1             0.04       1.32
  25      4      1          0            0             0.07       1.59
  25      5      0          0            0             0.07       1.61
  25      6      0          0            1             0.00       1.29
  25      7      3          1            1             0.04       1.55
  25      8     11          0            0             0.07       1.48
  25      9      0          1            1             0.04       1.45
  25     10      0          0            0             0.07       1.43
  25     11      8          0            0             0.07       1.36
  25     12      0          0            0             0.07       1.14
  25     13      0          0            0             0.07       1.64
  25     14      0          1            0             0.12       1.64
  26      1      4          0            0             0.07       1.52
  26      2      0          0            1             0.00       1.40
  26      3      7          1            1             0.04       1.36
  26      4      1          0            0             0.07       1.66
  26      5      0          1            0             0.12       1.73
  26      6      0          1            0             0.12       1.41
  26      7      3          1            1             0.04       1.59
  26      8     11          0            0             0.07       1.55
  26      9      0          1            1             0.04       1.49
  26     10      0          0            0             0.07       1.50
  26     11      8          0            0             0.07       1.43
  26     12      0          1            0             0.12       1.26
  26     13      0          0            0             0.07       1.71
  26     14      0          0            1             0.00       1.64
  27      1      4          0            0             0.07       1.59
  27      2      0          1            0             0.12       1.52
  27      3      7          1            1             0.04       1.40
  27      4      1          0            0             0.07       1.73
  27      5      0          1            1             0.04       1.77
  27      6      0          0            1             0.00       1.41
  27      7      3          1            1             0.04       1.63
  27      8     11          0            0             0.07       1.62
  27      9      0          1            1             0.04       1.53
  27     10      0          0            0             0.07       1.57
  27     11      8          0            0             0.07       1.50
  27     12      0          1            1             0.04       1.30
  27     13      0          0            0             0.07       1.78
  27     14      0          1            0             0.12       1.76
  28      1      4          0            0             0.07       1.66
  28      2      0          0            1             0.00       1.52
  28      3      7          1            1             0.04       1.44
  28      4      1          0            0             0.07       1.80
  28      5      0          1            1             0.04       1.81
  28      6      0          1            0             0.12       1.53
  28      7      3          1            1             0.04       1.67
  28      8     11          0            0             0.07       1.69
  28      9      0          1            1             0.04       1.57
  28     10      0          0            0             0.07       1.64
  28     11      8          0            0             0.07       1.57
  28     12      0          1            1             0.04       1.34
  28     13      0          0            0             0.07       1.85
  28     14      0          0            1             0.00       1.76
  29      1      4          0            0             0.07       1.73
  29      2      0          1            0             0.12       1.64
  29      3      7          1            1             0.04       1.48
  29      4      1          0            0             0.07       1.87
  29      5      0          0            1             0.00       1.81
  29      6      0          0            1             0.00       1.53
  29      7      3          1            1             0.04       1.71
  29      8     11          0            1             0.00       1.69
  29      9      0          1            1             0.04       1.61
  29     10      0          0            0             0.07       1.71
  29     11      8          1            0             0.12       1.69
  29     12      0          1            1             0.04       1.38
  29     13      0          0            0             0.07       1.92
  29     14      0          1            0             0.12       1.88
  30      1      4          0            1             0.00       1.73
  30      2      0          1            1             0.04       1.68
  30      3      7          1            1             0.04       1.52
  30      4      1          1            0             0.12       1.99
  30      5      0          0            0             0.07       1.88
  30      6      0          1            0             0.12       1.65
  30      7      3          1            1             0.04       1.75
  30      8     11          1            1             0.04       1.73
  30      9      0          0            1             0.00       1.61
  30     10      0          0            0             0.07       1.78
  30     11      8          1            1             0.04       1.73
  30     12      0          1            1             0.04       1.42
  30     13      0          1            0             0.12       2.04
  30     14      0          0            1             0.00       1.88
  31      1      8          0            1             0.00       1.73
  31      2      0          1            0             0.12       1.80
  31      3      0          0            0             0.07       1.59
  31      4      0          1            0             0.12       2.11
  31      5      0          1            0             0.12       2.00
  31      6      7          1            1             0.04       1.69
  31      7      6          1            1             0.04       1.79
  31      8      1          1            0             0.12       1.85
  31      9      0          1            0             0.12       1.73
  31     10      0          0            0             0.07       1.85
  31     11      0          0            0             0.07       1.80
  31     12      0          0            0             0.07       1.49
  31     13      0          0            0             0.07       2.11
  31     14      0          1            0             0.12       2.00
  32      1      8          1            0             0.12       1.85
  32      2      0          0            1             0.00       1.80
  32      3      0          0            0             0.07       1.66
  32      4      0          0            1             0.00       2.11
  32      5      0          1            1             0.04       2.04
  32      6      7          0            1             0.00       1.69
  32      7      6          1            0             0.12       1.91
  32      8      1          0            1             0.00       1.85
  32      9      0          1            1             0.04       1.77
  32     10      0          0            0             0.07       1.92
  32     11      0          0            0             0.07       1.87
  32     12      0          1            0             0.12       1.61
  32     13      0          0            0             0.07       2.18
  32     14      0          0            1             0.00       2.00
  33      1      8          0            0             0.07       1.92
  33      2      0          1            0             0.12       1.92
  33      3      0          0            0             0.07       1.73
  33      4      0          0            0             0.07       2.18
  33      5      0          0            1             0.00       2.04
  33      6      7          1            0             0.12       1.81
  33      7      6          0            1             0.00       1.91
  33      8      1          0            0             0.07       1.92
  33      9      0          0            1             0.00       1.77
  33     10      0          0            0             0.07       1.99
  33     11      0          0            0             0.07       1.94
  33     12      0          0            1             0.00       1.61
  33     13      0          0            0             0.07       2.25
  33     14      0          1            0             0.12       2.12
  34      1      8          0            0             0.07       1.99
  34      2      0          0            1             0.00       1.92
  34      3      0          0            0             0.07       1.80
  34      4      0          0            0             0.07       2.25
  34      5      0          0            0             0.07       2.11
  34      6      7          1            1             0.04       1.85
  34      7      6          1            1             0.04       1.95
  34      8      1          0            0             0.07       1.99
  34      9      0          1            0             0.12       1.89
  34     10      0          0            0             0.07       2.06
  34     11      0          0            0             0.07       2.01
  34     12      0          1            0             0.12       1.73
  34     13      0          0            0             0.07       2.32
  34     14      0          0            1             0.00       2.12
  35      1      8          0            0             0.07       2.06
  35      2      0          1            0             0.12       2.04
  35      3      0          0            0             0.07       1.87
  35      4      0          0            0             0.07       2.32
  35      5      0          0            0             0.07       2.18
  35      6      7          1            0             0.12       1.97
  35      7      6          0            1             0.00       1.95
  35      8      1          0            0             0.07       2.06
  35      9      0          0            1             0.00       1.89
  35     10      0          0            0             0.07       2.13
  35     11      0          0            0             0.07       2.08
  35     12      0          0            1             0.00       1.73
  35     13      0          0            0             0.07       2.39
  35     14      0          1            0             0.12       2.24
  36      1      8          0            0             0.07       2.13
  36      2      0          0            1             0.00       2.04
  36      3      0          0            0             0.07       1.94
  36      4      0          0            0             0.07       2.39
  36      5      0          0            0             0.07       2.25
  36      6      7          1            1             0.04       2.01
  36      7      6          1            1             0.04       1.99
  36      8      1          0            0             0.07       2.13
  36      9      0          1            0             0.12       2.01
  36     10      0          0            0             0.07       2.20
  36     11      0          0            0             0.07       2.15
  36     12      0          1            0             0.12       1.85
  36     13      0          0            0             0.07       2.46
  36     14      0          0            1             0.00       2.24
  37      1      8          0            0             0.07       2.20
  37      2      0          1            0             0.12       2.16
  37      3      0          0            0             0.07       2.01
  37      4      0          0            0             0.07       2.46
  37      5      0          0            0             0.07       2.32
  37      6      7          0            1             0.00       2.01
  37      7      6          1            0             0.12       2.11
  37      8      1          0            0             0.07       2.20
  37      9      0          0            1             0.00       2.01
  37     10      0          0            0             0.07       2.27
  37     11      0          0            0             0.07       2.22
  37     12      0          0            1             0.00       1.85
  37     13      0          0            0             0.07       2.53
  37     14      0          1            0             0.12       2.36
  38      1      8          0            0             0.07       2.27
  38      2      0          0            1             0.00       2.16
  38      3      0          0            0             0.07       2.08
  38      4      0          0            0             0.07       2.53
  38      5      0          0            0             0.07       2.39
  38      6      7          1            1             0.04       2.05
  38      7      6          1            1             0.04       2.15
  38      8      1          0            0             0.07       2.27
  38      9      0          1            0             0.12       2.13
  38     10      0          0            0             0.07       2.34
  38     11      0          0            0             0.07       2.29
  38     12      0          1            0             0.12       1.97
  38     13      0          0            0             0.07       2.60
  38     14      0          0            1             0.00       2.36
  39      1      8          0            1             0.00       2.27
  39      2      0          1            0             0.12       2.28
  39      3      0          0            0             0.07       2.15
  39      4      0          0            0             0.07       2.60
  39      5      0          0            0             0.07       2.46
  39      6      7          1            0             0.12       2.17
  39      7      6          0            1             0.00       2.15
  39      8      1          1            0             0.12       2.39
  39      9      0          0            1             0.00       2.13
  39     10      0          0            0             0.07       2.41
  39     11      0          1            0             0.12       2.41
  39     12      0          0            1             0.00       1.97
  39     13      0          0            0             0.07       2.67
  39     14      0          1            0             0.12       2.48
  40      1      8          1            1             0.04       2.31
  40      2      0          1            1             0.04       2.32
  40      3      0          0            0             0.07       2.22
  40      4      0          1            0             0.12       2.72
  40      5      0          1            0             0.12       2.58
  40      6      7          1            1             0.04       2.21
  40      7      6          1            1             0.04       2.19
  40      8      1          1            1             0.04       2.43
  40      9      0          1            0             0.12       2.25
  40     10      0          0            0             0.07       2.48
  40     11      0          1            1             0.04       2.45
  40     12      0          1            0             0.12       2.09
  40     13      0          1            0             0.12       2.79
  40     14      0          0            1             0.00       2.48
  41      1      0          0            0             0.07       2.38
  41      2      0          1            0             0.12       2.44
  41      3      0          0            0             0.07       2.29
  41      4     11          1            0             0.12       2.84
  41      5     13          1            0             0.12       2.70
  41      6      0          1            0             0.12       2.33
  41      7      0          1            0             0.12       2.31
  41      8      0          0            0             0.07       2.50
  41      9      0          1            0             0.12       2.37
  41     10      0          0            0             0.07       2.55
  41     11      4          0            1             0.00       2.45
  41     12      0          1            0             0.12       2.21
  41     13      5          0            1             0.00       2.79
  41     14      0          1            0             0.12       2.60
  42      1      0          0            0             0.07       2.45
  42      2      0          0            1             0.00       2.44
  42      3      0          0            0             0.07       2.36
  42      4     11          0            1             0.00       2.84
  42      5     13          0            1             0.00       2.70
  42      6      0          1            1             0.04       2.37
  42      7      0          0            1             0.00       2.31
  42      8      0          0            0             0.07       2.57
  42      9      0          0            1             0.00       2.37
  42     10      0          0            0             0.07       2.62
  42     11      4          1            0             0.12       2.57
  42     12      0          1            1             0.04       2.25
  42     13      5          1            0             0.12       2.91
  42     14      0          0            1             0.00       2.60
  43      1      0          0            0             0.07       2.52
  43      2      0          1            0             0.12       2.56
  43      3      0          0            0             0.07       2.43
  43      4     11          0            0             0.07       2.91
  43      5     13          0            0             0.07       2.77
  43      6      0          0            1             0.00       2.37
  43      7      0          0            0             0.07       2.38
  43      8      0          0            0             0.07       2.64
  43      9      0          1            0             0.12       2.49
  43     10      0          0            0             0.07       2.69
  43     11      4          0            0             0.07       2.64
  43     12      0          1            1             0.04       2.29
  43     13      5          0            0             0.07       2.98
  43     14      0          1            0             0.12       2.72
  44      1      0          0            0             0.07       2.59
  44      2      0          0            1             0.00       2.56
  44      3      0          0            0             0.07       2.50
  44      4     11          0            0             0.07       2.98
  44      5     13          0            0             0.07       2.84
  44      6      0          1            0             0.12       2.49
  44      7      0          1            0             0.12       2.50
  44      8      0          0            0             0.07       2.71
  44      9      0          0            1             0.00       2.49
  44     10      0          0            0             0.07       2.76
  44     11      4          0            0             0.07       2.71
  44     12      0          1            1             0.04       2.33
  44     13      5          0            0             0.07       3.05
  44     14      0          0            1             0.00       2.72
  45      1      0          0            0             0.07       2.66
  45      2      0          1            0             0.12       2.68
  45      3      0          0            0             0.07       2.57
  45      4     11          0            0             0.07       3.05
  45      5     13          0            0             0.07       2.91
  45      6      0          0            1             0.00       2.49
  45      7      0          1            1             0.04       2.54
  45      8      0          0            0             0.07       2.78
  45      9      0          1            0             0.12       2.61
  45     10      0          0            0             0.07       2.83
  45     11      4          0            0             0.07       2.78
  45     12      0          1            1             0.04       2.37
  45     13      5          0            0             0.07       3.12
  45     14      0          1            0             0.12       2.84
  46      1      0          0            0             0.07       2.73
  46      2      0          0            1             0.00       2.68
  46      3      0          0            0             0.07       2.64
  46      4     11          0            0             0.07       3.12
  46      5     13          0            0             0.07       2.98
  46      6      0          1            0             0.12       2.61
  46      7      0          1            1             0.04       2.58
  46      8      0          0            0             0.07       2.85
  46      9      0          0            1             0.00       2.61
  46     10      0          0            0             0.07       2.90
  46     11      4          0            0             0.07       2.85
  46     12      0          1            1             0.04       2.41
  46     13      5          0            0             0.07       3.19
  46     14      0          0            1             0.00       2.84
  47      1      0          0            0             0.07       2.80
  47      2      0          1            0             0.12       2.80
  47      3      0          0            0             0.07       2.71
  47      4     11          0            0             0.07       3.19
  47      5     13          0            0             0.07       3.05
  47      6      0          0            1             0.00       2.61
  47      7      0          1            1             0.04       2.62
  47      8      0          0            0             0.07       2.92
  47      9      0          1            0             0.12       2.73
  47     10      0          0            0             0.07       2.97
  47     11      4          0            0             0.07       2.92
  47     12      0          0            1             0.00       2.41
  47     13      5          0            0             0.07       3.26
  47     14      0          1            0             0.12       2.96
  48      1      0          0            0             0.07       2.87
  48      2      0          0            1             0.00       2.80
  48      3      0          0            0             0.07       2.78
  48      4     11          0            0             0.07       3.26
  48      5     13          0            0             0.07       3.12
  48      6      0          1            0             0.12       2.73
  48      7      0          0            1             0.00       2.62
  48      8      0          1            0             0.12       3.04
  48      9      0          1            1             0.04       2.77
  48     10      0          0            0             0.07       3.04
  48     11      4          0            0             0.07       2.99
  48     12      0          1            0             0.12       2.53
  48     13      5          0            0             0.07       3.33
  48     14      0          0            1             0.00       2.96
  49      1      0          0            0             0.07       2.94
  49      2      0          1            0             0.12       2.92
  49      3      0          1            0             0.12       2.90
  49      4     11          0            1             0.00       3.26
  49      5     13          0            0             0.07       3.19
  49      6      0          0            1             0.00       2.73
  49      7      0          1            0             0.12       2.74
  49      8      0          1            1             0.04       3.08
  49      9      0          0            1             0.00       2.77
  49     10      0          0            0             0.07       3.11
  49     11      4          1            0             0.12       3.11
  49     12      0          1            1             0.04       2.57
  49     13      5          0            0             0.07       3.40
  49     14      0          1            0             0.12       3.08
  50      1      0          1            0             0.12       3.06
  50      2      0          1            1             0.04       2.96
  50      3      0          1            1             0.04       2.94
  50      4     11          1            1             0.04       3.30
  50      5     13          1            1             0.04       3.23
  50      6      0          1            0             0.12       2.85
  50      7      0          1            1             0.04       2.78
  50      8      0          1            1             0.04       3.12
  50      9      0          1            0             0.12       2.89
  50     10      0          0            0             0.07       3.18
  50     11      4          1            1             0.04       3.15
  50     12      0          1            1             0.04       2.61
  50     13      5          1            1             0.04       3.44
  50     14      0          0            1             0.00       3.08
  51      1     11          0            0             0.07       3.13
  51      2      9          1            1             0.04       3.00
  51      3     10          0            0             0.07       3.01
  51      4      7          0            1             0.00       3.30
  51      5      6          0            1             0.00       3.23
  51      6      5          1            0             0.12       2.97
  51      7      4          1            0             0.12       2.90
  51      8     13          0            0             0.07       3.19
  51      9      2          1            1             0.04       2.93
  51     10      3          0            0             0.07       3.25
  51     11      1          0            0             0.07       3.22
  51     12      0          0            0             0.07       2.68
  51     13      8          0            0             0.07       3.51
  51     14      0          1            0             0.12       3.20
  52      1     11          0            0             0.07       3.20
  52      2      9          1            0             0.12       3.12
  52      3     10          0            0             0.07       3.08
  52      4      7          1            0             0.12       3.42
  52      5      6          1            1             0.04       3.27
  52      6      5          1            1             0.04       3.01
  52      7      4          0            1             0.00       2.90
  52      8     13          0            0             0.07       3.26
  52      9      2          0            1             0.00       2.93
  52     10      3          0            0             0.07       3.32
  52     11      1          0            0             0.07       3.29
  52     12      0          0            0             0.07       2.75
  52     13      8          0            0             0.07       3.58
  52     14      0          0            1             0.00       3.20
  53      1     11          0            0             0.07       3.27
  53      2      9          1            1             0.04       3.16
  53      3     10          0            0             0.07       3.15
  53      4      7          1            0             0.12       3.54
  53      5      6          1            0             0.12       3.39
  53      6      5          0            1             0.00       3.01
  53      7      4          0            1             0.00       2.90
  53      8     13          0            0             0.07       3.33
  53      9      2          1            1             0.04       2.97
  53     10      3          0            0             0.07       3.39
  53     11      1          0            0             0.07       3.36
  53     12      0          0            0             0.07       2.82
  53     13      8          0            0             0.07       3.65
  53     14      0          1            0             0.12       3.32
  54      1     11          0            0             0.07       3.34
  54      2      9          1            1             0.04       3.20
  54      3     10          0            0             0.07       3.22
  54      4      7          0            1             0.00       3.54
  54      5      6          0            1             0.00       3.39
  54      6      5          1            0             0.12       3.13
  54      7      4          1            0             0.12       3.02
  54      8     13          0            0             0.07       3.40
  54      9      2          1            1             0.04       3.01
  54     10      3          0            0             0.07       3.46
  54     11      1          0            0             0.07       3.43
  54     12      0          1            0             0.12       2.94
  54     13      8          0            0             0.07       3.72
  54     14      0          0            1             0.00       3.32
  55      1     11          0            0             0.07       3.41
  55      2      9          1            1             0.04       3.24
  55      3     10          0            0             0.07       3.29
  55      4      7          1            1             0.04       3.58
  55      5      6          1            0             0.12       3.51
  55      6      5          0            1             0.00       3.13
  55      7      4          1            1             0.04       3.06
  55      8     13          0            0             0.07       3.47
  55      9      2          1            1             0.04       3.05
  55     10      3          0            0             0.07       3.53
  55     11      1          0            0             0.07       3.50
  55     12      0          0            1             0.00       2.94
  55     13      8          0            0             0.07       3.79
  55     14      0          1            0             0.12       3.44
  56      1     11          0            0             0.07       3.48
  56      2      9          1            0             0.12       3.36
  56      3     10          0            0             0.07       3.36
  56      4      7          1            0             0.12       3.70
  56      5      6          1            1             0.04       3.55
  56      6      5          1            1             0.04       3.17
  56      7      4          0            1             0.00       3.06
  56      8     13          0            0             0.07       3.54
  56      9      2          0            1             0.00       3.05
  56     10      3          0            0             0.07       3.60
  56     11      1          0            0             0.07       3.57
  56     12      0          1            0             0.12       3.06
  56     13      8          0            0             0.07       3.86
  56     14      0          0            1             0.00       3.44
  57      1     11          0            0             0.07       3.55
  57      2      9          1            1             0.04       3.40
  57      3     10          0            0             0.07       3.43
  57      4      7          1            1             0.04       3.74
  57      5      6          0            1             0.00       3.55
  57      6      5          1            0             0.12       3.29
  57      7      4          1            1             0.04       3.10
  57      8     13          0            0             0.07       3.61
  57      9      2          1            1             0.04       3.09
  57     10      3          0            0             0.07       3.67
  57     11      1          0            0             0.07       3.64
  57     12      0          0            1             0.00       3.06
  57     13      8          0            0             0.07       3.93
  57     14      0          1            0             0.12       3.56
  58      1     11          0            0             0.07       3.62
  58      2      9          1            0             0.12       3.52
  58      3     10          0            0             0.07       3.50
  58      4      7          1            1             0.04       3.78
  58      5      6          0            1             0.00       3.55
  58      6      5          1            0             0.12       3.41
  58      7      4          1            1             0.04       3.14
  58      8     13          0            0             0.07       3.68
  58      9      2          0            1             0.00       3.09
  58     10      3          0            0             0.07       3.74
  58     11      1          0            0             0.07       3.71
  58     12      0          1            0             0.12       3.18
  58     13      8          0            0             0.07       4.00
  58     14      0          0            1             0.00       3.56
  59      1     11          0            1             0.00       3.62
  59      2      9          1            0             0.12       3.64
  59      3     10          1            0             0.12       3.62
  59      4      7          1            1             0.04       3.82
  59      5      6          1            1             0.04       3.59
  59      6      5          1            1             0.04       3.45
  59      7      4          1            1             0.04       3.18
  59      8     13          0            0             0.07       3.75
  59      9      2          0            1             0.00       3.09
  59     10      3          0            1             0.00       3.74
  59     11      1          1            0             0.12       3.83
  59     12      0          0            1             0.00       3.18
  59     13      8          0            0             0.07       4.07
  59     14      0          1            0             0.12       3.68
  60      1     11          1            1             0.04       3.66
  60      2      9          1            0             0.12       3.76
  60      3     10          1            0             0.12       3.74
  60      4      7          1            1             0.04       3.86
  60      5      6          1            1             0.04       3.63
  60      6      5          1            1             0.04       3.49
  60      7      4          1            1             0.04       3.22
  60      8     13          1            1             0.04       3.79
  60      9      2          0            1             0.00       3.09
  60     10      3          0            1             0.00       3.74
  60     11      1          1            1             0.04       3.87
  60     12      0          1            0             0.12       3.30
  60     13      8          1            1             0.04       4.11
  60     14      0          0            1             0.00       3.68
  61      1      2          0            1             0.00       3.66
  61      2      1          1            0             0.12       3.88
  61      3      0          0            0             0.07       3.81
  61      4      0          0            0             0.07       3.93
  61      5     12          1            0             0.12       3.75
  61      6     11          1            0             0.12       3.61
  61      7      0          1            0             0.12       3.34
  61      8      0          0            0             0.07       3.86
  61      9     10          1            0             0.12       3.21
  61     10      9          0            1             0.00       3.74
  61     11      6          0            1             0.00       3.87
  61     12      5          0            1             0.00       3.30
  61     13      0          0            0             0.07       4.18
  61     14      0          1            0             0.12       3.80
  62      1      2          1            1             0.04       3.70
  62      2      1          1            1             0.04       3.92
  62      3      0          0            0             0.07       3.88
  62      4      0          0            0             0.07       4.00
  62      5     12          1            0             0.12       3.87
  62      6     11          1            1             0.04       3.65
  62      7      0          0            1             0.00       3.34
  62      8      0          0            0             0.07       3.93
  62      9     10          1            1             0.04       3.25
  62     10      9          1            1             0.04       3.78
  62     11      6          1            1             0.04       3.91
  62     12      5          0            1             0.00       3.30
  62     13      0          0            0             0.07       4.25
  62     14      0          0            1             0.00       3.80
  63      1      2          1            0             0.12       3.82
  63      2      1          0            1             0.00       3.92
  63      3      0          0            0             0.07       3.95
  63      4      0          0            0             0.07       4.07
  63      5     12          1            1             0.04       3.91
  63      6     11          0            1             0.00       3.65
  63      7      0          1            0             0.12       3.46
  63      8      0          0            0             0.07       4.00
  63      9     10          0            1             0.00       3.25
  63     10      9          1            0             0.12       3.90
  63     11      6          1            0             0.12       4.03
  63     12      5          1            1             0.04       3.34
  63     13      0          0            0             0.07       4.32
  63     14      0          1            0             0.12       3.92
  64      1      2          0            1             0.00       3.82
  64      2      1          1            0             0.12       4.04
  64      3      0          0            0             0.07       4.02
  64      4      0          0            0             0.07       4.14
  64      5     12          1            1             0.04       3.95
  64      6     11          1            0             0.12       3.77
  64      7      0          1            1             0.04       3.50
  64      8      0          0            0             0.07       4.07
  64      9     10          1            1             0.04       3.29
  64     10      9          1            1             0.04       3.94
  64     11      6          0            1             0.00       4.03
  64     12      5          1            1             0.04       3.38
  64     13      0          0            0             0.07       4.39
  64     14      0          0            1             0.00       3.92
  65      1      2          1            0             0.12       3.94
  65      2      1          0            1             0.00       4.04
  65      3      0          0            0             0.07       4.09
  65      4      0          0            0             0.07       4.21
  65      5     12          0            1             0.00       3.95
  65      6     11          0            1             0.00       3.77
  65      7      0          1            1             0.04       3.54
  65      8      0          0            0             0.07       4.14
  65      9     10          1            1             0.04       3.33
  65     10      9          1            1             0.04       3.98
  65     11      6          1            0             0.12       4.15
  65     12      5          1            0             0.12       3.50
  65     13      0          0            0             0.07       4.46
  65     14      0          1            0             0.12       4.04
  66      1      2          1            1             0.04       3.98
  66      2      1          1            1             0.04       4.08
  66      3      0          0            0             0.07       4.16
  66      4      0          0            0             0.07       4.28
  66      5     12          0            1             0.00       3.95
  66      6     11          1            0             0.12       3.89
  66      7      0          1            1             0.04       3.58
  66      8      0          0            0             0.07       4.21
  66      9     10          1            1             0.04       3.37
  66     10      9          1            1             0.04       4.02
  66     11      6          0            1             0.00       4.15
  66     12      5          1            0             0.12       3.62
  66     13      0          0            0             0.07       4.53
  66     14      0          0            1             0.00       4.04
  67      1      2          1            1             0.04       4.02
  67      2      1          1            1             0.04       4.12
  67      3      0          0            0             0.07       4.23
  67      4      0          0            0             0.07       4.35
  67      5     12          1            1             0.04       3.99
  67      6     11          0            1             0.00       3.89
  67      7      0          1            1             0.04       3.62
  67      8      0          0            0             0.07       4.28
  67      9     10          1            1             0.04       3.41
  67     10      9          1            1             0.04       4.06
  67     11      6          1            0             0.12       4.27
  67     12      5          1            1             0.04       3.66
  67     13      0          0            0             0.07       4.60
  67     14      0          1            0             0.12       4.16
  68      1      2          1            1             0.04       4.06
  68      2      1          1            1             0.04       4.16
  68      3      0          0            0             0.07       4.30
  68      4      0          0            0             0.07       4.42
  68      5     12          1            1             0.04       4.03
  68      6     11          1            1             0.04       3.93
  68      7      0          1            1             0.04       3.66
  68      8      0          0            0             0.07       4.35
  68      9     10          1            1             0.04       3.45
  68     10      9          1            1             0.04       4.10
  68     11      6          1            1             0.04       4.31
  68     12      5          1            1             0.04       3.70
  68     13      0          0            0             0.07       4.67
  68     14      0          0            1             0.00       4.16
  69      1      2          1            1             0.04       4.10
  69      2      1          1            1             0.04       4.20
  69      3      0          1            0             0.12       4.42
  69      4      0          0            0             0.07       4.49
  69      5     12          1            1             0.04       4.07
  69      6     11          1            1             0.04       3.97
  69      7      0          1            1             0.04       3.70
  69      8      0          1            0             0.12       4.47
  69      9     10          1            1             0.04       3.49
  69     10      9          1            1             0.04       4.14
  69     11      6          1            1             0.04       4.35
  69     12      5          1            1             0.04       3.74
  69     13      0          0            0             0.07       4.74
  69     14      0          1            0             0.12       4.28
  70      1      2          1            1             0.04       4.14
  70      2      1          1            1             0.04       4.24
  70      3      0          1            1             0.04       4.46
  70      4      0          1            0             0.12       4.61
  70      5     12          1            0             0.12       4.19
  70      6     11          1            1             0.04       4.01
  70      7      0          1            1             0.04       3.74
  70      8      0          1            1             0.04       4.51
  70      9     10          1            1             0.04       3.53
  70     10      9          1            1             0.04       4.18
  70     11      6          1            1             0.04       4.39
  70     12      5          0            1             0.00       3.74
  70     13      0          1            0             0.12       4.86
  70     14      0          0            1             0.00       4.28
  71      1      0          0            0             0.07       4.21
  71      2      3          1            0             0.12       4.36
  71      3      2          0            1             0.00       4.46
  71      4     14          0            1             0.00       4.61
  71      5      0          1            0             0.12       4.31
  71      6      0          1            0             0.12       4.13
  71      7      0          1            0             0.12       3.86
  71      8     12          0            0             0.07       4.58
  71      9     10          1            0             0.12       3.65
  71     10      9          0            1             0.00       4.18
  71     11      0          0            0             0.07       4.46
  71     12      8          0            0             0.07       3.81
  71     13      0          0            0             0.07       4.93
  71     14      4          1            0             0.12       4.40
  72      1      0          0            0             0.07       4.28
  72      2      3          0            1             0.00       4.36
  72      3      2          1            0             0.12       4.58
  72      4     14          1            0             0.12       4.73
  72      5      0          0            1             0.00       4.31
  72      6      0          1            1             0.04       4.17
  72      7      0          0            1             0.00       3.86
  72      8     12          0            1             0.00       4.58
  72      9     10          1            1             0.04       3.69
  72     10      9          1            1             0.04       4.22
  72     11      0          0            0             0.07       4.53
  72     12      8          1            0             0.12       3.93
  72     13      0          0            0             0.07       5.00
  72     14      4          0            1             0.00       4.40
  73      1      0          0            0             0.07       4.35
  73      2      3          1            1             0.04       4.40
  73      3      2          1            1             0.04       4.62
  73      4     14          1            1             0.04       4.77
  73      5      0          0            0             0.07       4.38
  73      6      0          1            1             0.04       4.21
  73      7      0          0            0             0.07       3.93
  73      8     12          1            0             0.12       4.70
  73      9     10          0            1             0.00       3.69
  73     10      9          1            0             0.12       4.34
  73     11      0          0            0             0.07       4.60
  73     12      8          0            1             0.00       3.93
  73     13      0          0            0             0.07       5.07
  73     14      4          1            1             0.04       4.44
  74      1      0          0            0             0.07       4.42
  74      2      3          1            1             0.04       4.44
  74      3      2          1            1             0.04       4.66
  74      4     14          1            1             0.04       4.81
  74      5      0          0            0             0.07       4.45
  74      6      0          0            1             0.00       4.21
  74      7      0          1            0             0.12       4.05
  74      8     12          1            1             0.04       4.74
  74      9     10          1            1             0.04       3.73
  74     10      9          1            1             0.04       4.38
  74     11      0          0            0             0.07       4.67
  74     12      8          1            1             0.04       3.97
  74     13      0          0            0             0.07       5.14
  74     14      4          1            1             0.04       4.48
  75      1      0          0            0             0.07       4.49
  75      2      3          1            0             0.12       4.56
  75      3      2          0            1             0.00       4.66
  75      4     14          0            1             0.00       4.81
  75      5      0          0            0             0.07       4.52
  75      6      0          1            0             0.12       4.33
  75      7      0          0            1             0.00       4.05
  75      8     12          1            0             0.12       4.86
  75      9     10          0            1             0.00       3.73
  75     10      9          1            0             0.12       4.50
  75     11      0          0            0             0.07       4.74
  75     12      8          0            1             0.00       3.97
  75     13      0          0            0             0.07       5.21
  75     14      4          1            0             0.12       4.60
  76      1      0          0            0             0.07       4.56
  76      2      3          1            1             0.04       4.60
  76      3      2          1            1             0.04       4.70
  76      4     14          0            1             0.00       4.81
  76      5      0          0            0             0.07       4.59
  76      6      0          0            1             0.00       4.33
  76      7      0          1            0             0.12       4.17
  76      8     12          1            1             0.04       4.90
  76      9     10          1            1             0.04       3.77
  76     10      9          1            1             0.04       4.54
  76     11      0          0            0             0.07       4.81
  76     12      8          1            1             0.04       4.01
  76     13      0          0            0             0.07       5.28
  76     14      4          1            0             0.12       4.72
  77      1      0          0            0             0.07       4.63
  77      2      3          1            1             0.04       4.64
  77      3      2          1            1             0.04       4.74
  77      4     14          1            1             0.04       4.85
  77      5      0          0            0             0.07       4.66
  77      6      0          1            0             0.12       4.45
  77      7      0          1            1             0.04       4.21
  77      8     12          1            0             0.12       5.02
  77      9     10          1            1             0.04       3.81
  77     10      9          1            1             0.04       4.58
  77     11      0          0            0             0.07       4.88
  77     12      8          0            1             0.00       4.01
  77     13      0          0            0             0.07       5.35
  77     14      4          1            1             0.04       4.76
  78      1      0          0            0             0.07       4.70
  78      2      3          0            1             0.00       4.64
  78      3      2          1            0             0.12       4.86
  78      4     14          1            1             0.04       4.89
  78      5      0          0            0             0.07       4.73
  78      6      0          0            1             0.00       4.45
  78      7      0          1            1             0.04       4.25
  78      8     12          0            1             0.00       5.02
  78      9     10          0            1             0.00       3.81
  78     10      9          1            0             0.12       4.70
  78     11      0          0            0             0.07       4.95
  78     12      8          1            0             0.12       4.13
  78     13      0          0            0             0.07       5.42
  78     14      4          1            1             0.04       4.80
  79      1      0          0            0             0.07       4.77
  79      2      3          1            1             0.04       4.68
  79      3      2          1            1             0.04       4.90
  79      4     14          1            1             0.04       4.93
  79      5      0          0            0             0.07       4.80
  79      6      0          1            0             0.12       4.57
  79      7      0          1            1             0.04       4.29
  79      8     12          1            1             0.04       5.06
  79      9     10          0            1             0.00       3.81
  79     10      9          1            0             0.12       4.82
  79     11      0          1            0             0.12       5.07
  79     12      8          1            1             0.04       4.17
  79     13      0          0            0             0.07       5.49
  79     14      4          1            1             0.04       4.84
  80      1      0          1            0             0.12       4.89
  80      2      3          1            1             0.04       4.72
  80      3      2          1            1             0.04       4.94
  80      4     14          1            1             0.04       4.97
  80      5      0          1            0             0.12       4.92
  80      6      0          1            1             0.04       4.61
  80      7      0          1            1             0.04       4.33
  80      8     12          1            1             0.04       5.10
  80      9     10          1            1             0.04       3.85
  80     10      9          1            1             0.04       4.86
  80     11      0          1            1             0.04       5.11
  80     12      8          1            1             0.04       4.21
  80     13      0          1            0             0.12       5.61
  80     14      4          1            1             0.04       4.88
  81      1      7          0            1             0.00       4.89
  81      2      5          1            0             0.12       4.84
  81      3     11          0            0             0.07       5.01
  81      4      0          0            0             0.07       5.04
  81      5      2          0            1             0.00       4.92
  81      6      0          1            0             0.12       4.73
  81      7      1          1            0             0.12       4.45
  81      8      9          1            1             0.04       5.14
  81      9      8          1            1             0.04       3.89
  81     10     14          0            1             0.00       4.86
  81     11      3          0            0             0.07       5.18
  81     12      0          1            0             0.12       4.33
  81     13      0          0            0             0.07       5.68
  81     14     10          1            0             0.12       5.00
  82      1      7          1            0             0.12       5.01
  82      2      5          1            1             0.04       4.88
  82      3     11          0            0             0.07       5.08
  82      4      0          0            0             0.07       5.11
  82      5      2          1            1             0.04       4.96
  82      6      0          1            1             0.04       4.77
  82      7      1          0            1             0.00       4.45
  82      8      9          0            1             0.00       5.14
  82      9      8          1            0             0.12       4.01
  82     10     14          1            1             0.04       4.90
  82     11      3          0            0             0.07       5.25
  82     12      0          1            1             0.04       4.37
  82     13      0          0            0             0.07       5.75
  82     14     10          1            1             0.04       5.04
  83      1      7          1            0             0.12       5.13
  83      2      5          0            1             0.00       4.88
  83      3     11          0            0             0.07       5.15
  83      4      0          0            0             0.07       5.18
  83      5      2          1            0             0.12       5.08
  83      6      0          0            1             0.00       4.77
  83      7      1          0            1             0.00       4.45
  83      8      9          0            1             0.00       5.14
  83      9      8          1            0             0.12       4.13
  83     10     14          1            0             0.12       5.02
  83     11      3          0            0             0.07       5.32
  83     12      0          1            1             0.04       4.41
  83     13      0          0            0             0.07       5.82
  83     14     10          0            1             0.00       5.04
  84      1      7          1            1             0.04       5.17
  84      2      5          1            0             0.12       5.00
  84      3     11          0            0             0.07       5.22
  84      4      0          0            0             0.07       5.25
  84      5      2          0            1             0.00       5.08
  84      6      0          1            0             0.12       4.89
  84      7      1          1            1             0.04       4.49
  84      8      9          1            1             0.04       5.18
  84      9      8          1            1             0.04       4.17
  84     10     14          1            1             0.04       5.06
  84     11      3          0            0             0.07       5.39
  84     12      0          1            1             0.04       4.45
  84     13      0          0            0             0.07       5.89
  84     14     10          1            1             0.04       5.08
  85      1      7          1            1             0.04       5.21
  85      2      5          0            1             0.00       5.00
  85      3     11          0            0             0.07       5.29
  85      4      0          0            0             0.07       5.32
  85      5      2          1            0             0.12       5.20
  85      6      0          0            1             0.00       4.89
  85      7      1          1            1             0.04       4.53
  85      8      9          1            1             0.04       5.22
  85      9      8          1            1             0.04       4.21
  85     10     14          1            1             0.04       5.10
  85     11      3          0            0             0.07       5.46
  85     12      0          0            1             0.00       4.45
  85     13      0          0            0             0.07       5.96
  85     14     10          1            1             0.04       5.12
  86      1      7          1            1             0.04       5.25
  86      2      5          1            1             0.04       5.04
  86      3     11          0            0             0.07       5.36
  86      4      0          0            0             0.07       5.39
  86      5      2          1            1             0.04       5.24
  86      6      0          1            0             0.12       5.01
  86      7      1          1            1             0.04       4.57
  86      8      9          1            1             0.04       5.26
  86      9      8          1            1             0.04       4.25
  86     10     14          1            1             0.04       5.14
  86     11      3          0            0             0.07       5.53
  86     12      0          0            0             0.07       4.52
  86     13      0          0            0             0.07       6.03
  86     14     10          1            1             0.04       5.16
  87      1      7          1            1             0.04       5.29
  87      2      5          1            1             0.04       5.08
  87      3     11          0            0             0.07       5.43
  87      4      0          0            0             0.07       5.46
  87      5      2          1            1             0.04       5.28
  87      6      0          0            1             0.00       5.01
  87      7      1          1            1             0.04       4.61
  87      8      9          1            1             0.04       5.30
  87      9      8          1            1             0.04       4.29
  87     10     14          1            1             0.04       5.18
  87     11      3          0            0             0.07       5.60
  87     12      0          1            0             0.12       4.64
  87     13      0          0            0             0.07       6.10
  87     14     10          1            1             0.04       5.20
  88      1      7          1            1             0.04       5.33
  88      2      5          1            0             0.12       5.20
  88      3     11          0            0             0.07       5.50
  88      4      0          0            0             0.07       5.53
  88      5      2          0            1             0.00       5.28
  88      6      0          1            0             0.12       5.13
  88      7      1          1            1             0.04       4.65
  88      8      9          1            1             0.04       5.34
  88      9      8          1            1             0.04       4.33
  88     10     14          1            1             0.04       5.22
  88     11      3          0            0             0.07       5.67
  88     12      0          1            1             0.04       4.68
  88     13      0          0            0             0.07       6.17
  88     14     10          1            1             0.04       5.24
  89      1      7          1            1             0.04       5.37
  89      2      5          1            0             0.12       5.32
  89      3     11          0            1             0.00       5.50
  89      4      0          0            0             0.07       5.60
  89      5      2          0            1             0.00       5.28
  89      6      0          0            1             0.00       5.13
  89      7      1          1            1             0.04       4.69
  89      8      9          1            1             0.04       5.38
  89      9      8          1            1             0.04       4.37
  89     10     14          1            1             0.04       5.26
  89     11      3          1            0             0.12       5.79
  89     12      0          0            1             0.00       4.68
  89     13      0          0            0             0.07       6.24
  89     14     10          1            1             0.04       5.28
  90      1      7          1            1             0.04       5.41
  90      2      5          1            1             0.04       5.36
  90      3     11          1            1             0.04       5.54
  90      4      0          1            0             0.12       5.72
  90      5      2          1            1             0.04       5.32
  90      6      0          1            0             0.12       5.25
  90      7      1          1            1             0.04       4.73
  90      8      9          1            1             0.04       5.42
  90      9      8          1            1             0.04       4.41
  90     10     14          1            1             0.04       5.30
  90     11      3          1            1             0.04       5.83
  90     12      0          1            0             0.12       4.80
  90     13      0          1            0             0.12       6.36
  90     14     10          1            1             0.04       5.32
  91      1     10          0            0             0.07       5.48
  91      2      6          1            1             0.04       5.40
  91      3      0          0            0             0.07       5.61
  91      4      0          0            0             0.07       5.79
  91      5     11          1            0             0.12       5.44
  91      6      2          1            1             0.04       5.29
  91      7      8          1            1             0.04       4.77
  91      8      7          1            1             0.04       5.46
  91      9     13          1            0             0.12       4.53
  91     10      1          0            0             0.07       5.37
  91     11      5          0            1             0.00       5.83
  91     12      0          1            0             0.12       4.92
  91     13      9          0            1             0.00       6.36
  91     14      0          1            0             0.12       5.44
  92      1     10          0            0             0.07       5.55
  92      2      6          1            1             0.04       5.44
  92      3      0          0            0             0.07       5.68
  92      4      0          0            0             0.07       5.86
  92      5     11          1            1             0.04       5.48
  92      6      2          1            1             0.04       5.33
  92      7      8          0            1             0.00       4.77
  92      8      7          1            0             0.12       5.58
  92      9     13          0            1             0.00       4.53
  92     10      1          0            0             0.07       5.44
  92     11      5          1            1             0.04       5.87
  92     12      0          0            1             0.00       4.92
  92     13      9          1            0             0.12       6.48
  92     14      0          1            1             0.04       5.48
  93      1     10          0            0             0.07       5.62
  93      2      6          1            0             0.12       5.56
  93      3      0          0            0             0.07       5.75
  93      4      0          0            0             0.07       5.93
  93      5     11          0            1             0.00       5.48
  93      6      2          0            1             0.00       5.33
  93      7      8          1            1             0.04       4.81
  93      8      7          1            1             0.04       5.62
  93      9     13          1            0             0.12       4.65
  93     10      1          0            0             0.07       5.51
  93     11      5          1            0             0.12       5.99
  93     12      0          1            0             0.12       5.04
  93     13      9          0            1             0.00       6.48
  93     14      0          1            1             0.04       5.52
  94      1     10          0            0             0.07       5.69
  94      2      6          1            1             0.04       5.60
  94      3      0          0            0             0.07       5.82
  94      4      0          0            0             0.07       6.00
  94      5     11          0            0             0.07       5.55
  94      6      2          1            1             0.04       5.37
  94      7      8          1            1             0.04       4.85
  94      8      7          1            1             0.04       5.66
  94      9     13          0            1             0.00       4.65
  94     10      1          0            0             0.07       5.58
  94     11      5          0            0             0.07       6.06
  94     12      0          1            1             0.04       5.08
  94     13      9          1            0             0.12       6.60
  94     14      0          0            1             0.00       5.52
  95      1     10          0            0             0.07       5.76
  95      2      6          1            1             0.04       5.64
  95      3      0          0            0             0.07       5.89
  95      4      0          0            0             0.07       6.07
  95      5     11          0            0             0.07       5.62
  95      6      2          1            1             0.04       5.41
  95      7      8          1            1             0.04       4.89
  95      8      7          1            1             0.04       5.70
  95      9     13          1            1             0.04       4.69
  95     10      1          0            0             0.07       5.65
  95     11      5          0            0             0.07       6.13
  95     12      0          0            1             0.00       5.08
  95     13      9          1            1             0.04       6.64
  95     14      0          1            0             0.12       5.64
  96      1     10          0            0             0.07       5.83
  96      2      6          1            1             0.04       5.68
  96      3      0          0            0             0.07       5.96
  96      4      0          0            0             0.07       6.14
  96      5     11          0            0             0.07       5.69
  96      6      2          1            1             0.04       5.45
  96      7      8          1            1             0.04       4.93
  96      8      7          1            1             0.04       5.74
  96      9     13          0            1             0.00       4.69
  96     10      1          0            0             0.07       5.72
  96     11      5          0            0             0.07       6.20
  96     12      0          1            0             0.12       5.20
  96     13      9          1            0             0.12       6.76
  96     14      0          0            1             0.00       5.64
  97      1     10          0            0             0.07       5.90
  97      2      6          1            1             0.04       5.72
  97      3      0          0            0             0.07       6.03
  97      4      0          0            0             0.07       6.21
  97      5     11          0            0             0.07       5.76
  97      6      2          1            1             0.04       5.49
  97      7      8          1            1             0.04       4.97
  97      8      7          1            1             0.04       5.78
  97      9     13          1            1             0.04       4.73
  97     10      1          0            0             0.07       5.79
  97     11      5          0            0             0.07       6.27
  97     12      0          0            1             0.00       5.20
  97     13      9          1            1             0.04       6.80
  97     14      0          1            0             0.12       5.76
  98      1     10          0            0             0.07       5.97
  98      2      6          1            1             0.04       5.76
  98      3      0          0            0             0.07       6.10
  98      4      0          0            0             0.07       6.28
  98      5     11          0            0             0.07       5.83
  98      6      2          1            1             0.04       5.53
  98      7      8          1            1             0.04       5.01
  98      8      7          1            1             0.04       5.82
  98      9     13          1            1             0.04       4.77
  98     10      1          0            0             0.07       5.86
  98     11      5          0            0             0.07       6.34
  98     12      0          1            0             0.12       5.32
  98     13      9          1            1             0.04       6.84
  98     14      0          0            1             0.00       5.76
  99      1     10          1            0             0.12       6.09
  99      2      6          1            1             0.04       5.80
  99      3      0          1            0             0.12       6.22
  99      4      0          0            0             0.07       6.35
  99      5     11          0            1             0.00       5.83
  99      6      2          1            1             0.04       5.57
  99      7      8          1            1             0.04       5.05
  99      8      7          1            1             0.04       5.86
  99      9     13          1            1             0.04       4.81
  99     10      1          0            1             0.00       5.86
  99     11      5          1            0             0.12       6.46
  99     12      0          0            1             0.00       5.32
  99     13      9          1            1             0.04       6.88
  99     14      0          1            0             0.12       5.88
 100      1     10          1            1             0.04       6.13
 100      2      6          1            1             0.04       5.84
 100      3      0          1            1             0.04       6.26
 100      4      0          1            0             0.12       6.47
 100      5     11          1            1             0.04       5.87
 100      6      2          1            1             0.04       5.61
 100      7      8          1            1             0.04       5.09
 100      8      7          1            1             0.04       5.90
 100      9     13          1            1             0.04       4.85
 100     10      1          1            1             0.04       5.90
 100     11      5          1            1             0.04       6.50
 100     12      0          1            0             0.12       5.44
 100     13      9          1            1             0.04       6.92
 100     14      0          0            1             0.00       5.88
 101      1      5          0            0             0.07       6.20
 101      2      0          1            0             0.12       5.96
 101      3     12          0            0             0.07       6.33
 101      4      0          0            0             0.07       6.54
 101      5      1          0            0             0.07       5.94
 101      6      9          1            1             0.04       5.65
 101      7      0          1            0             0.12       5.21
 101      8      0          0            0             0.07       5.97
 101      9      6          1            1             0.04       4.89
 101     10      0          0            0             0.07       5.97
 101     11      0          0            0             0.07       6.57
 101     12      3          0            0             0.07       5.51
 101     13     14          0            1             0.00       6.92
 101     14     13          1            0             0.12       6.00
 102      1      5          0            0             0.07       6.27
 102      2      0          0            1             0.00       5.96
 102      3     12          0            1             0.00       6.33
 102      4      0          0            0             0.07       6.61
 102      5      1          0            0             0.07       6.01
 102      6      9          1            1             0.04       5.69
 102      7      0          0            1             0.00       5.21
 102      8      0          1            0             0.12       6.09
 102      9      6          1            1             0.04       4.93
 102     10      0          0            0             0.07       6.04
 102     11      0          0            0             0.07       6.64
 102     12      3          1            0             0.12       5.63
 102     13     14          1            0             0.12       7.04
 102     14     13          0            1             0.00       6.00
 103      1      5          0            0             0.07       6.34
 103      2      0          1            0             0.12       6.08
 103      3     12          1            0             0.12       6.45
 103      4      0          0            0             0.07       6.68
 103      5      1          0            0             0.07       6.08
 103      6      9          1            1             0.04       5.73
 103      7      0          1            0             0.12       5.33
 103      8      0          1            1             0.04       6.13
 103      9      6          1            1             0.04       4.97
 103     10      0          0            0             0.07       6.11
 103     11      0          0            0             0.07       6.71
 103     12      3          0            1             0.00       5.63
 103     13     14          0            1             0.00       7.04
 103     14     13          1            0             0.12       6.12
 104      1      5          0            0             0.07       6.41
 104      2      0          0            1             0.00       6.08
 104      3     12          1            1             0.04       6.49
 104      4      0          0            0             0.07       6.75
 104      5      1          0            0             0.07       6.15
 104      6      9          1            1             0.04       5.77
 104      7      0          1            1             0.04       5.37
 104      8      0          1            1             0.04       6.17
 104      9      6          1            1             0.04       5.01
 104     10      0          0            0             0.07       6.18
 104     11      0          0            0             0.07       6.78
 104     12      3          1            1             0.04       5.67
 104     13     14          1            0             0.12       7.16
 104     14     13          0            1             0.00       6.12
 105      1      5          0            0             0.07       6.48
 105      2      0          1            0             0.12       6.20
 105      3     12          1            1             0.04       6.53
 105      4      0          0            0             0.07       6.82
 105      5      1          0            0             0.07       6.22
 105      6      9          1            1             0.04       5.81
 105      7      0          1            1             0.04       5.41
 105      8      0          1            1             0.04       6.21
 105      9      6          1            1             0.04       5.05
 105     10      0          0            0             0.07       6.25
 105     11      0          0            0             0.07       6.85
 105     12      3          1            1             0.04       5.71
 105     13     14          1            1             0.04       7.20
 105     14     13          1            1             0.04       6.16
 106      1      5          0            0             0.07       6.55
 106      2      0          0            1             0.00       6.20
 106      3     12          1            0             0.12       6.65
 106      4      0          0            0             0.07       6.89
 106      5      1          0            0             0.07       6.29
 106      6      9          1            1             0.04       5.85
 106      7      0          1            1             0.04       5.45
 106      8      0          0            1             0.00       6.21
 106      9      6          1            1             0.04       5.09
 106     10      0          0            0             0.07       6.32
 106     11      0          0            0             0.07       6.92
 106     12      3          0            1             0.00       5.71
 106     13     14          0            1             0.00       7.20
 106     14     13          1            0             0.12       6.28
 107      1      5          0            0             0.07       6.62
 107      2      0          1            0             0.12       6.32
 107      3     12          1            1             0.04       6.69
 107      4      0          0            0             0.07       6.96
 107      5      1          0            0             0.07       6.36
 107      6      9          1            1             0.04       5.89
 107      7      0          1            1             0.04       5.49
 107      8      0          0            0             0.07       6.28
 107      9      6          1            1             0.04       5.13
 107     10      0          0            0             0.07       6.39
 107     11      0          0            0             0.07       6.99
 107     12      3          1            1             0.04       5.75
 107     13     14          0            1             0.00       7.20
 107     14     13          1            0             0.12       6.40
 108      1      5          0            0             0.07       6.69
 108      2      0          0            1             0.00       6.32
 108      3     12          1            1             0.04       6.73
 108      4      0          0            0             0.07       7.03
 108      5      1          0            0             0.07       6.43
 108      6      9          1            1             0.04       5.93
 108      7      0          1            1             0.04       5.53
 108      8      0          1            0             0.12       6.40
 108      9      6          1            1             0.04       5.17
 108     10      0          0            0             0.07       6.46
 108     11      0          0            0             0.07       7.06
 108     12      3          1            1             0.04       5.79
 108     13     14          0            1             0.00       7.20
 108     14     13          1            0             0.12       6.52
 109      1      5          0            0             0.07       6.76
 109      2      0          1            0             0.12       6.44
 109      3     12          1            1             0.04       6.77
 109      4      0          0            0             0.07       7.10
 109      5      1          0            0             0.07       6.50
 109      6      9          1            1             0.04       5.97
 109      7      0          1            1             0.04       5.57
 109      8      0          1            1             0.04       6.44
 109      9      6          1            1             0.04       5.21
 109     10      0          1            0             0.12       6.58
 109     11      0          1            0             0.12       7.18
 109     12      3          1            1             0.04       5.83
 109     13     14          1            1             0.04       7.24
 109     14     13          1            1             0.04       6.56
 110      1      5          1            1             0.04       6.80
 110      2      0          1            1             0.04       6.48
 110      3     12          1            1             0.04       6.81
 110      4      0          1            0             0.12       7.22
 110      5      1          1            1             0.04       6.54
 110      6      9          1            1             0.04       6.01
 110      7      0          1            1             0.04       5.61
 110      8      0          1            1             0.04       6.48
 110      9      6          1            1             0.04       5.25
 110     10      0          1            1             0.04       6.62
 110     11      0          1            1             0.04       7.22
 110     12      3          1            1             0.04       5.87
 110     13     14          1            1             0.04       7.28
 110     14     13          1            1             0.04       6.60
 111      1      2          0            1             0.00       6.80
 111      2      1          1            0             0.12       6.60
 111      3      0          0            0             0.07       6.88
 111      4      0          0            0             0.07       7.29
 111      5      0          0            0             0.07       6.61
 111      6      0          1            0             0.12       6.13
 111      7      0          1            0             0.12       5.73
 111      8      0          0            0             0.07       6.55
 111      9      0          1            0             0.12       5.37
 111     10      0          0            0             0.07       6.69
 111     11     12          0            0             0.07       7.29
 111     12     11          0            0             0.07       5.94
 111     13      0          0            0             0.07       7.35
 111     14      0          1            0             0.12       6.72
 112      1      2          1            0             0.12       6.92
 112      2      1          0            1             0.00       6.60
 112      3      0          0            0             0.07       6.95
 112      4      0          0            0             0.07       7.36
 112      5      0          0            0             0.07       6.68
 112      6      0          1            1             0.04       6.17
 112      7      0          0            1             0.00       5.73
 112      8      0          1            0             0.12       6.67
 112      9      0          0            1             0.00       5.37
 112     10      0          0            0             0.07       6.76
 112     11     12          0            1             0.00       7.29
 112     12     11          1            0             0.12       6.06
 112     13      0          0            0             0.07       7.42
 112     14      0          1            1             0.04       6.76
 113      1      2          1            1             0.04       6.96
 113      2      1          1            1             0.04       6.64
 113      3      0          0            0             0.07       7.02
 113      4      0          0            0             0.07       7.43
 113      5      0          0            0             0.07       6.75
 113      6      0          0            1             0.00       6.17
 113      7      0          1            0             0.12       5.85
 113      8      0          1            1             0.04       6.71
 113      9      0          1            0             0.12       5.49
 113     10      0          0            0             0.07       6.83
 113     11     12          1            0             0.12       7.41
 113     12     11          0            1             0.00       6.06
 113     13      0          0            0             0.07       7.49
 113     14      0          0            1             0.00       6.76
 114      1      2          1            1             0.04       7.00
 114      2      1          1            1             0.04       6.68
 114      3      0          0            0             0.07       7.09
 114      4      0          0            0             0.07       7.50
 114      5      0          0            0             0.07       6.82
 114      6      0          1            0             0.12       6.29
 114      7      0          1            1             0.04       5.89
 114      8      0          0            1             0.00       6.71
 114      9      0          0            1             0.00       5.49
 114     10      0          0            0             0.07       6.90
 114     11     12          0            1             0.00       7.41
 114     12     11          1            0             0.12       6.18
 114     13      0          0            0             0.07       7.56
 114     14      0          1            0             0.12       6.88
 115      1      2          1            1             0.04       7.04
 115      2      1          1            1             0.04       6.72
 115      3      0          0            0             0.07       7.16
 115      4      0          0            0             0.07       7.57
 115      5      0          0            0             0.07       6.89
 115      6      0          0            1             0.00       6.29
 115      7      0          0            1             0.00       5.89
 115      8      0          0            0             0.07       6.78
 115      9      0          1            0             0.12       5.61
 115     10      0          0            0             0.07       6.97
 115     11     12          1            0             0.12       7.53
 115     12     11          0            1             0.00       6.18
 115     13      0          0            0             0.07       7.63
 115     14      0          0            1             0.00       6.88
 116      1      2          1            1             0.04       7.08
 116      2      1          1            1             0.04       6.76
 116      3      0          0            0             0.07       7.23
 116      4      0          0            0             0.07       7.64
 116      5      0          0            0             0.07       6.96
 116      6      0          1            0             0.12       6.41
 116      7      0          1            0             0.12       6.01
 116      8      0          0            0             0.07       6.85
 116      9      0          0            1             0.00       5.61
 116     10      0          0            0             0.07       7.04
 116     11     12          0            1             0.00       7.53
 116     12     11          1            0             0.12       6.30
 116     13      0          0            0             0.07       7.70
 116     14      0          1            0             0.12       7.00
 117      1      2          1            1             0.04       7.12
 117      2      1          1            1             0.04       6.80
 117      3      0          0            0             0.07       7.30
 117      4      0          0            0             0.07       7.71
 117      5      0          0            0             0.07       7.03
 117      6      0          0            1             0.00       6.41
 117      7      0          1            1             0.04       6.05
 117      8      0          0            0             0.07       6.92
 117      9      0          1            0             0.12       5.73
 117     10      0          0            0             0.07       7.11
 117     11     12          1            1             0.04       7.57
 117     12     11          1            1             0.04       6.34
 117     13      0          0            0             0.07       7.77
 117     14      0          0            1             0.00       7.00
 118      1      2          1            1             0.04       7.16
 118      2      1          1            1             0.04       6.84
 118      3      0          0            0             0.07       7.37
 118      4      0          0            0             0.07       7.78
 118      5      0          0            0             0.07       7.10
 118      6      0          1            0             0.12       6.53
 118      7      0          1            1             0.04       6.09
 118      8      0          0            0             0.07       6.99
 118      9      0          0            1             0.00       5.73
 118     10      0          0            0             0.07       7.18
 118     11     12          1            1             0.04       7.61
 118     12     11          1            1             0.04       6.38
 118     13      0          0            0             0.07       7.84
 118     14      0          1            0             0.12       7.12
 119      1      2          1            1             0.04       7.20
 119      2      1          1            1             0.04       6.88
 119      3      0          0            0             0.07       7.44
 119      4      0          0            0             0.07       7.85
 119      5      0          0            0             0.07       7.17
 119      6      0          0            1             0.00       6.53
 119      7      0          1            1             0.04       6.13
 119      8      0          0            0             0.07       7.06
 119      9      0          1            0             0.12       5.85
 119     10      0          0            0             0.07       7.25
 119     11     12          1            1             0.04       7.65
 119     12     11          1            1             0.04       6.42
 119     13      0          0            0             0.07       7.91
 119     14      0          0            1             0.00       7.12
 120      1      2          1            1             0.04       7.24
 120      2      1          1            1             0.04       6.92
 120      3      0          1            0             0.12       7.56
 120      4      0          1            0             0.12       7.97
 120      5      0          1            0             0.12       7.29
 120      6      0          1            0             0.12       6.65
 120      7      0          1            1             0.04       6.17
 120      8      0          1            0             0.12       7.18
 120      9      0          1            1             0.04       5.89
 120     10      0          1            0             0.12       7.37
 120     11     12          1            1             0.04       7.69
 120     12     11          1            1             0.04       6.46
 120     13      0          1            0             0.12       8.03
 120     14      0          1            0             0.12       7.24
 121      1      6          0            1             0.00       7.24
 121      2      3          1            0             0.12       7.04
 121      3      2          0            1             0.00       7.56
 121      4     13          0            0             0.07       8.04
 121      5      0          0            0             0.07       7.36
 121      6      1          1            0             0.12       6.77
 121      7     11          1            0             0.12       6.29
 121      8      0          0            0             0.07       7.25
 121      9      0          1            0             0.12       6.01
 121     10      0          0            0             0.07       7.44
 121     11      7          0            1             0.00       7.69
 121     12      0          0            0             0.07       6.53
 121     13      4          0            0             0.07       8.10
 121     14      0          1            0             0.12       7.36
 122      1      6          1            1             0.04       7.28
 122      2      3          1            1             0.04       7.08
 122      3      2          1            1             0.04       7.60
 122      4     13          0            0             0.07       8.11
 122      5      0          0            0             0.07       7.43
 122      6      1          1            1             0.04       6.81
 122      7     11          0            1             0.00       6.29
 122      8      0          0            0             0.07       7.32
 122      9      0          0            1             0.00       6.01
 122     10      0          0            0             0.07       7.51
 122     11      7          1            0             0.12       7.81
 122     12      0          1            0             0.12       6.65
 122     13      4          0            0             0.07       8.17
 122     14      0          0            1             0.00       7.36
 123      1      6          1            0             0.12       7.40
 123      2      3          0            1             0.00       7.08
 123      3      2          1            0             0.12       7.72
 123      4     13          0            0             0.07       8.18
 123      5      0          0            0             0.07       7.50
 123      6      1          0            1             0.00       6.81
 123      7     11          1            0             0.12       6.41
 123      8      0          0            0             0.07       7.39
 123      9      0          1            0             0.12       6.13
 123     10      0          0            0             0.07       7.58
 123     11      7          0            1             0.00       7.81
 123     12      0          0            1             0.00       6.65
 123     13      4          0            0             0.07       8.24
 123     14      0          1            0             0.12       7.48
 124      1      6          1            1             0.04       7.44
 124      2      3          1            1             0.04       7.12
 124      3      2          1            1             0.04       7.76
 124      4     13          0            0             0.07       8.25
 124      5      0          0            0             0.07       7.57
 124      6      1          1            1             0.04       6.85
 124      7     11          1            1             0.04       6.45
 124      8      0          0            0             0.07       7.46
 124      9      0          0            1             0.00       6.13
 124     10      0          0            0             0.07       7.65
 124     11      7          1            1             0.04       7.85
 124     12      0          1            0             0.12       6.77
 124     13      4          0            0             0.07       8.31
 124     14      0          0            1             0.00       7.48
 125      1      6          1            1             0.04       7.48
 125      2      3          1            1             0.04       7.16
 125      3      2          1            1             0.04       7.80
 125      4     13          0            0             0.07       8.32
 125      5      0          0            0             0.07       7.64
 125      6      1          1            1             0.04       6.89
 125      7     11          1            1             0.04       6.49
 125      8      0          0            0             0.07       7.53
 125      9      0          1            0             0.12       6.25
 125     10      0          0            0             0.07       7.72
 125     11      7          1            1             0.04       7.89
 125     12      0          1            1             0.04       6.81
 125     13      4          0            0             0.07       8.38
 125     14      0          1            0             0.12       7.60
 126      1      6          1            1             0.04       7.52
 126      2      3          1            1             0.04       7.20
 126      3      2          1            1             0.04       7.84
 126      4     13          0            0             0.07       8.39
 126      5      0          0            0             0.07       7.71
 126      6      1          1            1             0.04       6.93
 126      7     11          1            1             0.04       6.53
 126      8      0          0            0             0.07       7.60
 126      9      0          0            1             0.00       6.25
 126     10      0          0            0             0.07       7.79
 126     11      7          1            1             0.04       7.93
 126     12      0          1            1             0.04       6.85
 126     13      4          0            0             0.07       8.45
 126     14      0          0            1             0.00       7.60
 127      1      6          0            1             0.00       7.52
 127      2      3          1            1             0.04       7.24
 127      3      2          1            1             0.04       7.88
 127      4     13          0            0             0.07       8.46
 127      5      0          0            0             0.07       7.78
 127      6      1          1            0             0.12       7.05
 127      7     11          1            1             0.04       6.57
 127      8      0          0            0             0.07       7.67
 127      9      0          1            0             0.12       6.37
 127     10      0          0            0             0.07       7.86
 127     11      7          1            1             0.04       7.97
 127     12      0          1            1             0.04       6.89
 127     13      4          0            0             0.07       8.52
 127     14      0          1            0             0.12       7.72
 128      1      6          1            1             0.04       7.56
 128      2      3          1            1             0.04       7.28
 128      3      2          1            1             0.04       7.92
 128      4     13          0            0             0.07       8.53
 128      5      0          0            0             0.07       7.85
 128      6      1          1            1             0.04       7.09
 128      7     11          1            1             0.04       6.61
 128      8      0          0            0             0.07       7.74
 128      9      0          0            1             0.00       6.37
 128     10      0          0            0             0.07       7.93
 128     11      7          1            1             0.04       8.01
 128     12      0          1            1             0.04       6.93
 128     13      4          0            0             0.07       8.59
 128     14      0          0            1             0.00       7.72
 129      1      6          1            1             0.04       7.60
 129      2      3          1            1             0.04       7.32
 129      3      2          1            1             0.04       7.96
 129      4     13          0            0             0.07       8.60
 129      5      0          0            0             0.07       7.92
 129      6      1          1            1             0.04       7.13
 129      7     11          1            1             0.04       6.65
 129      8      0          0            0             0.07       7.81
 129      9      0          1            0             0.12       6.49
 129     10      0          0            0             0.07       8.00
 129     11      7          1            1             0.04       8.05
 129     12      0          1            1             0.04       6.97
 129     13      4          0            0             0.07       8.66
 129     14      0          1            0             0.12       7.84
 130      1      6          1            1             0.04       7.64
 130      2      3          1            1             0.04       7.36
 130      3      2          1            1             0.04       8.00
 130      4     13          1            1             0.04       8.64
 130      5      0          1            0             0.12       8.04
 130      6      1          1            1             0.04       7.17
 130      7     11          1            1             0.04       6.69
 130      8      0          1            0             0.12       7.93
 130      9      0          1            1             0.04       6.53
 130     10      0          1            0             0.12       8.12
 130     11      7          1            1             0.04       8.09
 130     12      0          1            1             0.04       7.01
 130     13      4          1            1             0.04       8.70
 130     14      0          0            1             0.00       7.84
 131      1     14          0            1             0.00       7.64
 131      2      0          1            0             0.12       7.48
 131      3      0          0            0             0.07       8.07
 131      4     10          0            0             0.07       8.71
 131      5      0          0            0             0.07       8.11
 131      6      0          1            0             0.12       7.29
 131      7      0          1            0             0.12       6.81
 131      8      0          0            0             0.07       8.00
 131      9      0          1            0             0.12       6.65
 131     10      4          0            0             0.07       8.19
 131     11      0          0            0             0.07       8.16
 131     12      0          0            0             0.07       7.08
 131     13      0          0            0             0.07       8.77
 131     14      1          1            0             0.12       7.96
 132      1     14          1            0             0.12       7.76
 132      2      0          1            1             0.04       7.52
 132      3      0          0            0             0.07       8.14
 132      4     10          0            0             0.07       8.78
 132      5      0          0            0             0.07       8.18
 132      6      0          1            1             0.04       7.33
 132      7      0          0            1             0.00       6.81
 132      8      0          0            0             0.07       8.07
 132      9      0          0            1             0.00       6.65
 132     10      4          0            0             0.07       8.26
 132     11      0          0            0             0.07       8.23
 132     12      0          1            0             0.12       7.20
 132     13      0          0            0             0.07       8.84
 132     14      1          0            1             0.00       7.96
 133      1     14          1            1             0.04       7.80
 133      2      0          1            1             0.04       7.56
 133      3      0          0            0             0.07       8.21
 133      4     10          0            0             0.07       8.85
 133      5      0          0            0             0.07       8.25
 133      6      0          0            1             0.00       7.33
 133      7      0          1            0             0.12       6.93
 133      8      0          0            0             0.07       8.14
 133      9      0          0            0             0.07       6.72
 133     10      4          0            0             0.07       8.33
 133     11      0          0            0             0.07       8.30
 133     12      0          0            1             0.00       7.20
 133     13      0          0            0             0.07       8.91
 133     14      1          1            1             0.04       8.00
 134      1     14          1            1             0.04       7.84
 134      2      0          0            1             0.00       7.56
 134      3      0          0            0             0.07       8.28
 134      4     10          0            0             0.07       8.92
 134      5      0          0            0             0.07       8.32
 134      6      0          1            0             0.12       7.45
 134      7      0          1            1             0.04       6.97
 134      8      0          0            0             0.07       8.21
 134      9      0          0            0             0.07       6.79
 134     10      4          0            0             0.07       8.40
 134     11      0          0            0             0.07       8.37
 134     12      0          1            0             0.12       7.32
 134     13      0          0            0             0.07       8.98
 134     14      1          1            1             0.04       8.04
 135      1     14          1            1             0.04       7.88
 135      2      0          1            0             0.12       7.68
 135      3      0          0            0             0.07       8.35
 135      4     10          0            0             0.07       8.99
 135      5      0          0            0             0.07       8.39
 135      6      0          0            1             0.00       7.45
 135      7      0          1            1             0.04       7.01
 135      8      0          0            0             0.07       8.28
 135      9      0          0            0             0.07       6.86
 135     10      4          0            0             0.07       8.47
 135     11      0          0            0             0.07       8.44
 135     12      0          1            1             0.04       7.36
 135     13      0          0            0             0.07       9.05
 135     14      1          1            1             0.04       8.08
 136      1     14          1            0             0.12       8.00
 136      2      0          0            1             0.00       7.68
 136      3      0          0            0             0.07       8.42
 136      4     10          0            0             0.07       9.06
 136      5      0          0            0             0.07       8.46
 136      6      0          1            0             0.12       7.57
 136      7      0          1            1             0.04       7.05
 136      8      0          0            0             0.07       8.35
 136      9      0          0            0             0.07       6.93
 136     10      4          0            0             0.07       8.54
 136     11      0          0            0             0.07       8.51
 136     12      0          1            1             0.04       7.40
 136     13      0          0            0             0.07       9.12
 136     14      1          0            1             0.00       8.08
 137      1     14          1            1             0.04       8.04
 137      2      0          1            0             0.12       7.80
 137      3      0          0            0             0.07       8.49
 137      4     10          0            0             0.07       9.13
 137      5      0          0            0             0.07       8.53
 137      6      0          0            1             0.00       7.57
 137      7      0          0            1             0.00       7.05
 137      8      0          0            0             0.07       8.42
 137      9      0          0            0             0.07       7.00
 137     10      4          0            0             0.07       8.61
 137     11      0          0            0             0.07       8.58
 137     12      0          0            1             0.00       7.40
 137     13      0          0            0             0.07       9.19
 137     14      1          1            1             0.04       8.12
 138      1     14          1            1             0.04       8.08
 138      2      0          0            1             0.00       7.80
 138      3      0          0            0             0.07       8.56
 138      4     10          0            0             0.07       9.20
 138      5      0          0            0             0.07       8.60
 138      6      0          1            0             0.12       7.69
 138      7      0          1            0             0.12       7.17
 138      8      0          0            0             0.07       8.49
 138      9      0          0            0             0.07       7.07
 138     10      4          0            0             0.07       8.68
 138     11      0          0            0             0.07       8.65
 138     12      0          1            0             0.12       7.52
 138     13      0          0            0             0.07       9.26
 138     14      1          1            1             0.04       8.16
 139      1     14          1            1             0.04       8.12
 139      2      0          1            0             0.12       7.92
 139      3      0          0            0             0.07       8.63
 139      4     10          0            0             0.07       9.27
 139      5      0          0            0             0.07       8.67
 139      6      0          0            1             0.00       7.69
 139      7      0          0            1             0.00       7.17
 139      8      0          0            0             0.07       8.56
 139      9      0          0            0             0.07       7.14
 139     10      4          0            0             0.07       8.75
 139     11      0          1            0             0.12       8.77
 139     12      0          1            1             0.04       7.56
 139     13      0          0            0             0.07       9.33
 139     14      1          1            1             0.04       8.20
 140      1     14          1            1             0.04       8.16
 140      2      0          1            1             0.04       7.96
 140      3      0          1            0             0.12       8.75
 140      4     10          1            1             0.04       9.31
 140      5      0          1            0             0.12       8.79
 140      6      0          1            0             0.12       7.81
 140      7      0          1            0             0.12       7.29
 140      8      0          1            0             0.12       8.68
 140      9      0          0            0             0.07       7.21
 140     10      4          1            1             0.04       8.79
 140     11      0          1            1             0.04       8.81
 140     12      0          1            1             0.04       7.60
 140     13      0          1            0             0.12       9.45
 140     14      1          1            1             0.04       8.24
 141      1     13          0            0             0.07       8.23
 141      2      6          1            1             0.04       8.00
 141      3      8          0            0             0.07       8.82
 141      4      0          0            0             0.07       9.38
 141      5      0          0            0             0.07       8.86
 141      6      2          1            1             0.04       7.85
 141      7     12          1            1             0.04       7.33
 141      8      3          0            0             0.07       8.75
 141      9     11          1            0             0.12       7.33
 141     10      0          0            0             0.07       8.86
 141     11      9          0            1             0.00       8.81
 141     12      7          1            1             0.04       7.64
 141     13      1          0            0             0.07       9.52
 141     14      0          1            0             0.12       8.36
 142      1     13          0            0             0.07       8.30
 142      2      6          1            1             0.04       8.04
 142      3      8          0            0             0.07       8.89
 142      4      0          0            0             0.07       9.45
 142      5      0          0            0             0.07       8.93
 142      6      2          1            1             0.04       7.89
 142      7     12          0            0             0.07       7.40
 142      8      3          0            0             0.07       8.82
 142      9     11          0            1             0.00       7.33
 142     10      0          0            0             0.07       8.93
 142     11      9          1            0             0.12       8.93
 142     12      7          0            0             0.07       7.71
 142     13      1          0            0             0.07       9.59
 142     14      0          0            1             0.00       8.36
 143      1     13          0            0             0.07       8.37
 143      2      6          1            1             0.04       8.08
 143      3      8          0            0             0.07       8.96
 143      4      0          0            0             0.07       9.52
 143      5      0          0            0             0.07       9.00
 143      6      2          1            1             0.04       7.93
 143      7     12          1            1             0.04       7.44
 143      8      3          0            0             0.07       8.89
 143      9     11          0            0             0.07       7.40
 143     10      0          0            0             0.07       9.00
 143     11      9          0            0             0.07       9.00
 143     12      7          1            1             0.04       7.75
 143     13      1          0            0             0.07       9.66
 143     14      0          1            0             0.12       8.48
 144      1     13          0            0             0.07       8.44
 144      2      6          1            1             0.04       8.12
 144      3      8          0            0             0.07       9.03
 144      4      0          0            0             0.07       9.59
 144      5      0          0            0             0.07       9.07
 144      6      2          1            1             0.04       7.97
 144      7     12          1            0             0.12       7.56
 144      8      3          0            0             0.07       8.96
 144      9     11          0            0             0.07       7.47
 144     10      0          0            0             0.07       9.07
 144     11      9          0            0             0.07       9.07
 144     12      7          0            1             0.00       7.75
 144     13      1          0            0             0.07       9.73
 144     14      0          0            1             0.00       8.48
 145      1     13          0            0             0.07       8.51
 145      2      6          1            1             0.04       8.16
 145      3      8          0            0             0.07       9.10
 145      4      0          0            0             0.07       9.66
 145      5      0          0            0             0.07       9.14
 145      6      2          1            1             0.04       8.01
 145      7     12          0            1             0.00       7.56
 145      8      3          0            0             0.07       9.03
 145      9     11          0            0             0.07       7.54
 145     10      0          0            0             0.07       9.14
 145     11      9          0            0             0.07       9.14
 145     12      7          1            0             0.12       7.87
 145     13      1          0            0             0.07       9.80
 145     14      0          1            0             0.12       8.60
 146      1     13          0            0             0.07       8.58
 146      2      6          1            1             0.04       8.20
 146      3      8          0            0             0.07       9.17
 146      4      0          0            0             0.07       9.73
 146      5      0          0            0             0.07       9.21
 146      6      2          1            1             0.04       8.05
 146      7     12          1            1             0.04       7.60
 146      8      3          0            0             0.07       9.10
 146      9     11          0            0             0.07       7.61
 146     10      0          0            0             0.07       9.21
 146     11      9          0            0             0.07       9.21
 146     12      7          1            1             0.04       7.91
 146     13      1          0            0             0.07       9.87
 146     14      0          0            1             0.00       8.60
 147      1     13          0            0             0.07       8.65
 147      2      6          1            1             0.04       8.24
 147      3      8          0            0             0.07       9.24
 147      4      0          0            0             0.07       9.80
 147      5      0          0            0             0.07       9.28
 147      6      2          1            1             0.04       8.09
 147      7     12          1            0             0.12       7.72
 147      8      3          0            0             0.07       9.17
 147      9     11          0            0             0.07       7.68
 147     10      0          0            0             0.07       9.28
 147     11      9          0            0             0.07       9.28
 147     12      7          0            1             0.00       7.91
 147     13      1          0            0             0.07       9.94
 147     14      0          1            0             0.12       8.72
 148      1     13          0            1             0.00       8.65
 148      2      6          1            1             0.04       8.28
 148      3      8          0            0             0.07       9.31
 148      4      0          0            0             0.07       9.87
 148      5      0          0            0             0.07       9.35
 148      6      2          1            1             0.04       8.13
 148      7     12          0            1             0.00       7.72
 148      8      3          0            0             0.07       9.24
 148      9     11          0            0             0.07       7.75
 148     10      0          0            0             0.07       9.35
 148     11      9          0            0             0.07       9.35
 148     12      7          1            0             0.12       8.03
 148     13      1          1            0             0.12      10.06
 148     14      0          0            1             0.00       8.72
 149      1     13          1            1             0.04       8.69
 149      2      6          1            1             0.04       8.32
 149      3      8          0            0             0.07       9.38
 149      4      0          0            0             0.07       9.94
 149      5      0          0            0             0.07       9.42
 149      6      2          1            1             0.04       8.17
 149      7     12          1            1             0.04       7.76
 149      8      3          0            0             0.07       9.31
 149      9     11          0            1             0.00       7.75
 149     10      0          1            0             0.12       9.47
 149     11      9          1            0             0.12       9.47
 149     12      7          1            1             0.04       8.07
 149     13      1          1            1             0.04      10.10
 149     14      0          1            0             0.12       8.84
 150      1     13          1            1             0.04       8.73
 150      2      6          1            1             0.04       8.36
 150      3      8          1            1             0.04       9.42
 150      4      0          1            0             0.12      10.06
 150      5      0          1            0             0.12       9.54
 150      6      2          1            1             0.04       8.21
 150      7     12          1            1             0.04       7.80
 150      8      3          1            1             0.04       9.35
 150      9     11          0            1             0.00       7.75
 150     10      0          1            1             0.04       9.51
 150     11      9          1            0             0.12       9.59
 150     12      7          1            1             0.04       8.11
 150     13      1          1            1             0.04      10.14
 150     14      0          0            1             0.00       8.84
 151      1     14          0            1             0.00       8.73
 151      2      6          1            1             0.04       8.40
 151      3      8          0            0             0.07       9.49
 151      4      5          0            0             0.07      10.13
 151      5      4          0            0             0.07       9.61
 151      6      2          1            1             0.04       8.25
 151      7      0          1            0             0.12       7.92
 151      8      3          0            0             0.07       9.42
 151      9      0          1            0             0.12       7.87
 151     10     13          0            0             0.07       9.58
 151     11      0          0            0             0.07       9.66
 151     12      0          0            0             0.07       8.18
 151     13     10          0            0             0.07      10.21
 151     14      1          1            0             0.12       8.96
 152      1     14          1            0             0.12       8.85
 152      2      6          1            1             0.04       8.44
 152      3      8          0            0             0.07       9.56
 152      4      5          0            0             0.07      10.20
 152      5      4          0            0             0.07       9.68
 152      6      2          1            1             0.04       8.29
 152      7      0          1            1             0.04       7.96
 152      8      3          0            0             0.07       9.49
 152      9      0          0            1             0.00       7.87
 152     10     13          0            0             0.07       9.65
 152     11      0          0            0             0.07       9.73
 152     12      0          1            0             0.12       8.30
 152     13     10          0            0             0.07      10.28
 152     14      1          0            1             0.00       8.96
 153      1     14          1            1             0.04       8.89
 153      2      6          1            1             0.04       8.48
 153      3      8          0            0             0.07       9.63
 153      4      5          0            0             0.07      10.27
 153      5      4          0            0             0.07       9.75
 153      6      2          1            1             0.04       8.33
 153      7      0          0            1             0.00       7.96
 153      8      3          0            0             0.07       9.56
 153      9      0          0            0             0.07       7.94
 153     10     13          0            0             0.07       9.72
 153     11      0          0            0             0.07       9.80
 153     12      0          0            1             0.00       8.30
 153     13     10          0            0             0.07      10.35
 153     14      1          1            1             0.04       9.00
 154      1     14          1            1             0.04       8.93
 154      2      6          1            1             0.04       8.52
 154      3      8          0            0             0.07       9.70
 154      4      5          0            0             0.07      10.34
 154      5      4          0            0             0.07       9.82
 154      6      2          1            1             0.04       8.37
 154      7      0          1            0             0.12       8.08
 154      8      3          0            0             0.07       9.63
 154      9      0          0            0             0.07       8.01
 154     10     13          0            0             0.07       9.79
 154     11      0          0            0             0.07       9.87
 154     12      0          1            0             0.12       8.42
 154     13     10          0            0             0.07      10.42
 154     14      1          1            1             0.04       9.04
 155      1     14          1            1             0.04       8.97
 155      2      6          1            1             0.04       8.56
 155      3      8          0            0             0.07       9.77
 155      4      5          0            0             0.07      10.41
 155      5      4          0            0             0.07       9.89
 155      6      2          1            1             0.04       8.41
 155      7      0          1            1             0.04       8.12
 155      8      3          0            0             0.07       9.70
 155      9      0          0            0             0.07       8.08
 155     10     13          0            0             0.07       9.86
 155     11      0          0            0             0.07       9.94
 155     12      0          1            1             0.04       8.46
 155     13     10          0            0             0.07      10.49
 155     14      1          1            1             0.04       9.08
 156      1     14          1            1             0.04       9.01
 156      2      6          1            1             0.04       8.60
 156      3      8          0            0             0.07       9.84
 156      4      5          0            0             0.07      10.48
 156      5      4          0            0             0.07       9.96
 156      6      2          1            1             0.04       8.45
 156      7      0          0            1             0.00       8.12
 156      8      3          0            0             0.07       9.77
 156      9      0          0            0             0.07       8.15
 156     10     13          0            0             0.07       9.93
 156     11      0          0            0             0.07      10.01
 156     12      0          0            1             0.00       8.46
 156     13     10          0            0             0.07      10.56
 156     14      1          1            1             0.04       9.12
 157      1     14          1            1             0.04       9.05
 157      2      6          1            1             0.04       8.64
 157      3      8          0            0             0.07       9.91
 157      4      5          0            0             0.07      10.55
 157      5      4          0            0             0.07      10.03
 157      6      2          1            1             0.04       8.49
 157      7      0          1            0             0.12       8.24
 157      8      3          0            0             0.07       9.84
 157      9      0          0            0             0.07       8.22
 157     10     13          0            0             0.07      10.00
 157     11      0          0            0             0.07      10.08
 157     12      0          1            0             0.12       8.58
 157     13     10          0            0             0.07      10.63
 157     14      1          1            1             0.04       9.16
 158      1     14          1            1             0.04       9.09
 158      2      6          1            1             0.04       8.68
 158      3      8          0            0             0.07       9.98
 158      4      5          0            0             0.07      10.62
 158      5      4          0            0             0.07      10.10
 158      6      2          1            1             0.04       8.53
 158      7      0          1            1             0.04       8.28
 158      8      3          0            0             0.07       9.91
 158      9      0          0            0             0.07       8.29
 158     10     13          0            0             0.07      10.07
 158     11      0          0            0             0.07      10.15
 158     12      0          0            1             0.00       8.58
 158     13     10          0            0             0.07      10.70
 158     14      1          1            1             0.04       9.20
 159      1     14          1            1             0.04       9.13
 159      2      6          1            1             0.04       8.72
 159      3      8          0            1             0.00       9.98
 159      4      5          0            0             0.07      10.69
 159      5      4          0            0             0.07      10.17
 159      6      2          1            1             0.04       8.57
 159      7      0          0            1             0.00       8.28
 159      8      3          1            0             0.12      10.03
 159      9      0          0            0             0.07       8.36
 159     10     13          1            1             0.04      10.11
 159     11      0          1            0             0.12      10.27
 159     12      0          1            0             0.12       8.70
 159     13     10          1            1             0.04      10.74
 159     14      1          1            1             0.04       9.24
 160      1     14          1            1             0.04       9.17
 160      2      6          1            1             0.04       8.76
 160      3      8          1            1             0.04      10.02
 160      4      5          1            1             0.04      10.73
 160      5      4          1            1             0.04      10.21
 160      6      2          1            1             0.04       8.61
 160      7      0          1            0             0.12       8.40
 160      8      3          1            1             0.04      10.07
 160      9      0          0            0             0.07       8.43
 160     10     13          1            1             0.04      10.15
 160     11      0          1            1             0.04      10.31
 160     12      0          0            1             0.00       8.70
 160     13     10          1            1             0.04      10.78
 160     14      1          1            1             0.04       9.28
 161      1      0          0            0             0.07       9.24
 161      2      0          1            0             0.12       8.88
 161      3      0          0            0             0.07      10.09
 161      4     10          0            0             0.07      10.80
 161      5     12          0            0             0.07      10.28
 161      6      0          1            0             0.12       8.73
 161      7      0          1            0             0.12       8.52
 161      8      0          0            0             0.07      10.14
 161      9     11          1            0             0.12       8.55
 161     10      4          0            0             0.07      10.22
 161     11      9          0            1             0.00      10.31
 161     12      5          0            0             0.07       8.77
 161     13      0          0            0             0.07      10.85
 161     14      0          1            0             0.12       9.40
 162      1      0          0            0             0.07       9.31
 162      2      0          1            1             0.04       8.92
 162      3      0          0            0             0.07      10.16
 162      4     10          0            0             0.07      10.87
 162      5     12          0            1             0.00      10.28
 162      6      0          1            1             0.04       8.77
 162      7      0          1            1             0.04       8.56
 162      8      0          0            0             0.07      10.21
 162      9     11          0            1             0.00       8.55
 162     10      4          0            0             0.07      10.29
 162     11      9          1            0             0.12      10.43
 162     12      5          1            0             0.12       8.89
 162     13      0          0            0             0.07      10.92
 162     14      0          0            1             0.00       9.40
 163      1      0          0            0             0.07       9.38
 163      2      0          0            1             0.00       8.92
 163      3      0          0            0             0.07      10.23
 163      4     10          0            0             0.07      10.94
 163      5     12          1            0             0.12      10.40
 163      6      0          0            1             0.00       8.77
 163      7      0          0            1             0.00       8.56
 163      8      0          0            0             0.07      10.28
 163      9     11          0            0             0.07       8.62
 163     10      4          0            0             0.07      10.36
 163     11      9          0            0             0.07      10.50
 163     12      5          0            1             0.00       8.89
 163     13      0          0            0             0.07      10.99
 163     14      0          1            0             0.12       9.52
 164      1      0          0            0             0.07       9.45
 164      2      0          1            0             0.12       9.04
 164      3      0          0            0             0.07      10.30
 164      4     10          0            0             0.07      11.01
 164      5     12          0            1             0.00      10.40
 164      6      0          1            0             0.12       8.89
 164      7      0          1            0             0.12       8.68
 164      8      0          0            0             0.07      10.35
 164      9     11          0            0             0.07       8.69
 164     10      4          0            0             0.07      10.43
 164     11      9          0            0             0.07      10.57
 164     12      5          1            0             0.12       9.01
 164     13      0          0            0             0.07      11.06
 164     14      0          0            1             0.00       9.52
 165      1      0          0            0             0.07       9.52
 165      2      0          0            1             0.00       9.04
 165      3      0          0            0             0.07      10.37
 165      4     10          0            0             0.07      11.08
 165      5     12          0            1             0.00      10.40
 165      6      0          0            1             0.00       8.89
 165      7      0          1            1             0.04       8.72
 165      8      0          0            0             0.07      10.42
 165      9     11          0            0             0.07       8.76
 165     10      4          0            0             0.07      10.50
 165     11      9          0            0             0.07      10.64
 165     12      5          1            0             0.12       9.13
 165     13      0          0            0             0.07      11.13
 165     14      0          1            0             0.12       9.64
 166      1      0          0            0             0.07       9.59
 166      2      0          1            0             0.12       9.16
 166      3      0          0            0             0.07      10.44
 166      4     10          0            0             0.07      11.15
 166      5     12          0            1             0.00      10.40
 166      6      0          1            0             0.12       9.01
 166      7      0          0            1             0.00       8.72
 166      8      0          0            0             0.07      10.49
 166      9     11          0            0             0.07       8.83
 166     10      4          0            0             0.07      10.57
 166     11      9          0            0             0.07      10.71
 166     12      5          1            0             0.12       9.25
 166     13      0          0            0             0.07      11.20
 166     14      0          0            1             0.00       9.64
 167      1      0          0            0             0.07       9.66
 167      2      0          0            1             0.00       9.16
 167      3      0          0            0             0.07      10.51
 167      4     10          0            0             0.07      11.22
 167      5     12          1            1             0.04      10.44
 167      6      0          0            1             0.00       9.01
 167      7      0          1            0             0.12       8.84
 167      8      0          0            0             0.07      10.56
 167      9     11          0            0             0.07       8.90
 167     10      4          0            0             0.07      10.64
 167     11      9          0            0             0.07      10.78
 167     12      5          1            1             0.04       9.29
 167     13      0          0            0             0.07      11.27
 167     14      0          1            0             0.12       9.76
 168      1      0          0            0             0.07       9.73
 168      2      0          1            0             0.12       9.28
 168      3      0          0            0             0.07      10.58
 168      4     10          0            0             0.07      11.29
 168      5     12          1            1             0.04      10.48
 168      6      0          1            0             0.12       9.13
 168      7      0          0            1             0.00       8.84
 168      8      0          0            0             0.07      10.63
 168      9     11          0            0             0.07       8.97
 168     10      4          0            0             0.07      10.71
 168     11      9          0            0             0.07      10.85
 168     12      5          1            1             0.04       9.33
 168     13      0          0            0             0.07      11.34
 168     14      0          0            1             0.00       9.76
 169      1      0          0            0             0.07       9.80
 169      2      0          0            1             0.00       9.28
 169      3      0          1            0             0.12      10.70
 169      4     10          0            1             0.00      11.29
 169      5     12          1            1             0.04      10.52
 169      6      0          0            1             0.00       9.13
 169      7      0          1            0             0.12       8.96
 169      8      0          1            0             0.12      10.75
 169      9     11          0            1             0.00       8.97
 169     10      4          1            0             0.12      10.83
 169     11      9          1            0             0.12      10.97
 169     12      5          1            1             0.04       9.37
 169     13      0          1            0             0.12      11.46
 169     14      0          1            0             0.12       9.88
 170      1      0          1            0             0.12       9.92
 170      2      0          1            0             0.12       9.40
 170      3      0          1            1             0.04      10.74
 170      4     10          1            1             0.04      11.33
 170      5     12          1            1             0.04      10.56
 170      6      0          1            0             0.12       9.25
 170      7      0          0            1             0.00       8.96
 170      8      0          1            1             0.04      10.79
 170      9     11          1            1             0.04       9.01
 170     10      4          1            1             0.04      10.87
 170     11      9          1            1             0.04      11.01
 170     12      5          1            1             0.04       9.41
 170     13      0          1            1             0.04      11.50
 170     14      0          0            1             0.00       9.88
 171      1      0          0            0             0.07       9.99
 171      2      7          1            1             0.04       9.44
 171      3      0          0            0             0.07      10.81
 171      4      0          0            0             0.07      11.40
 171      5      0          0            0             0.07      10.63
 171      6      0          1            0             0.12       9.37
 171      7      2          1            1             0.04       9.00
 171      8      0          0            0             0.07      10.86
 171      9      0          1            0             0.12       9.13
 171     10      0          0            0             0.07      10.94
 171     11     12          0            0             0.07      11.08
 171     12     11          0            0             0.07       9.48
 171     13      0          0            0             0.07      11.57
 171     14      0          0            0             0.07       9.95
 172      1      0          0            0             0.07      10.06
 172      2      7          1            0             0.12       9.56
 172      3      0          0            0             0.07      10.88
 172      4      0          0            0             0.07      11.47
 172      5      0          0            0             0.07      10.70
 172      6      0          1            1             0.04       9.41
 172      7      2          0            1             0.00       9.00
 172      8      0          0            0             0.07      10.93
 172      9      0          0            1             0.00       9.13
 172     10      0          0            0             0.07      11.01
 172     11     12          0            1             0.00      11.08
 172     12     11          1            0             0.12       9.60
 172     13      0          0            0             0.07      11.64
 172     14      0          1            0             0.12      10.07
 173      1      0          0            0             0.07      10.13
 173      2      7          0            1             0.00       9.56
 173      3      0          0            0             0.07      10.95
 173      4      0          0            0             0.07      11.54
 173      5      0          0            0             0.07      10.77
 173      6      0          0            1             0.00       9.41
 173      7      2          1            0             0.12       9.12
 173      8      0          0            0             0.07      11.00
 173      9      0          0            0             0.07       9.20
 173     10      0          0            0             0.07      11.08
 173     11     12          1            1             0.04      11.12
 173     12     11          1            1             0.04       9.64
 173     13      0          0            0             0.07      11.71
 173     14      0          0            1             0.00      10.07
 174      1      0          0            0             0.07      10.20
 174      2      7          1            0             0.12       9.68
 174      3      0          0            0             0.07      11.02
 174      4      0          0            0             0.07      11.61
 174      5      0          0            0             0.07      10.84
 174      6      0          1            0             0.12       9.53
 174      7      2          0            1             0.00       9.12
 174      8      0          0            0             0.07      11.07
 174      9      0          1            0             0.12       9.32
 174     10      0          0            0             0.07      11.15
 174     11     12          1            0             0.12      11.24
 174     12     11          0            1             0.00       9.64
 174     13      0          0            0             0.07      11.78
 174     14      0          1            0             0.12      10.19
 175      1      0          0            0             0.07      10.27
 175      2      7          1            1             0.04       9.72
 175      3      0          0            0             0.07      11.09
 175      4      0          0            0             0.07      11.68
 175      5      0          0            0             0.07      10.91
 175      6      0          0            1             0.00       9.53
 175      7      2          1            1             0.04       9.16
 175      8      0          0            0             0.07      11.14
 175      9      0          1            1             0.04       9.36
 175     10      0          0            0             0.07      11.22
 175     11     12          0            1             0.00      11.24
 175     12     11          1            0             0.12       9.76
 175     13      0          0            0             0.07      11.85
 175     14      0          0            1             0.00      10.19
 176      1      0          0            0             0.07      10.34
 176      2      7          1            1             0.04       9.76
 176      3      0          0            0             0.07      11.16
 176      4      0          0            0             0.07      11.75
 176      5      0          0            0             0.07      10.98
 176      6      0          1            0             0.12       9.65
 176      7      2          1            1             0.04       9.20
 176      8      0          0            0             0.07      11.21
 176      9      0          1            1             0.04       9.40
 176     10      0          0            0             0.07      11.29
 176     11     12          1            0             0.12      11.36
 176     12     11          0            1             0.00       9.76
 176     13      0          0            0             0.07      11.92
 176     14      0          1            0             0.12      10.31
 177      1      0          0            0             0.07      10.41
 177      2      7          1            1             0.04       9.80
 177      3      0          0            0             0.07      11.23
 177      4      0          0            0             0.07      11.82
 177      5      0          0            0             0.07      11.05
 177      6      0          0            1             0.00       9.65
 177      7      2          1            1             0.04       9.24
 177      8      0          0            0             0.07      11.28
 177      9      0          1            1             0.04       9.44
 177     10      0          0            0             0.07      11.36
 177     11     12          0            1             0.00      11.36
 177     12     11          1            0             0.12       9.88
 177     13      0          0            0             0.07      11.99
 177     14      0          0            1             0.00      10.31
 178      1      0          0            0             0.07      10.48
 178      2      7          1            1             0.04       9.84
 178      3      0          0            0             0.07      11.30
 178      4      0          0            0             0.07      11.89
 178      5      0          0            0             0.07      11.12
 178      6      0          1            0             0.12       9.77
 178      7      2          1            1             0.04       9.28
 178      8      0          0            0             0.07      11.35
 178      9      0          1            1             0.04       9.48
 178     10      0          0            0             0.07      11.43
 178     11     12          1            0             0.12      11.48
 178     12     11          0            1             0.00       9.88
 178     13      0          0            0             0.07      12.06
 178     14      0          1            0             0.12      10.43
 179      1      0          0            0             0.07      10.55
 179      2      7          1            1             0.04       9.88
 179      3      0          1            0             0.12      11.42
 179      4      0          0            0             0.07      11.96
 179      5      0          0            0             0.07      11.19
 179      6      0          0            1             0.00       9.77
 179      7      2          1            1             0.04       9.32
 179      8      0          1            0             0.12      11.47
 179      9      0          1            1             0.04       9.52
 179     10      0          1            0             0.12      11.55
 179     11     12          1            1             0.04      11.52
 179     12     11          1            1             0.04       9.92
 179     13      0          0            0             0.07      12.13
 179     14      0          0            1             0.00      10.43
 180      1      0          1            0             0.12      10.67
 180      2      7          1            1             0.04       9.92
 180      3      0          1            1             0.04      11.46
 180      4      0          0            0             0.07      12.03
 180      5      0          1            0             0.12      11.31
 180      6      0          1            0             0.12       9.89
 180      7      2          1            1             0.04       9.36
 180      8      0          1            1             0.04      11.51
 180      9      0          1            1             0.04       9.56
 180     10      0          1            1             0.04      11.59
 180     11     12          1            0             0.12      11.64
 180     12     11          0            1             0.00       9.92
 180     13      0          1            0             0.12      12.25
 180     14      0          1            0             0.12      10.55
 181      1      0          0            0             0.07      10.74
 181      2      0          1            0             0.12      10.04
 181      3      9          0            1             0.00      11.46
 181      4     10          0            0             0.07      12.10
 181      5      0          0            0             0.07      11.38
 181      6      0          1            0             0.12      10.01
 181      7      0          1            0             0.12       9.48
 181      8      0          0            0             0.07      11.58
 181      9      3          1            0             0.12       9.68
 181     10      4          0            0             0.07      11.66
 181     11     12          0            1             0.00      11.64
 181     12     11          1            0             0.12      10.04
 181     13      0          0            0             0.07      12.32
 181     14      0          0            0             0.07      10.62
 182      1      0          0            0             0.07      10.81
 182      2      0          0            1             0.00      10.04
 182      3      9          1            0             0.12      11.58
 182      4     10          0            0             0.07      12.17
 182      5      0          0            0             0.07      11.45
 182      6      0          1            1             0.04      10.05
 182      7      0          0            1             0.00       9.48
 182      8      0          0            0             0.07      11.65
 182      9      3          0            1             0.00       9.68
 182     10      4          0            0             0.07      11.73
 182     11     12          1            0             0.12      11.76
 182     12     11          0            1             0.00      10.04
 182     13      0          0            0             0.07      12.39
 182     14      0          1            0             0.12      10.74
 183      1      0          0            0             0.07      10.88
 183      2      0          1            0             0.12      10.16
 183      3      9          1            0             0.12      11.70
 183      4     10          0            0             0.07      12.24
 183      5      0          0            0             0.07      11.52
 183      6      0          0            1             0.00      10.05
 183      7      0          1            0             0.12       9.60
 183      8      0          0            0             0.07      11.72
 183      9      3          0            1             0.00       9.68
 183     10      4          0            0             0.07      11.80
 183     11     12          0            1             0.00      11.76
 183     12     11          1            0             0.12      10.16
 183     13      0          0            0             0.07      12.46
 183     14      0          0            1             0.00      10.74
 184      1      0          0            0             0.07      10.95
 184      2      0          0            1             0.00      10.16
 184      3      9          1            1             0.04      11.74
 184      4     10          0            0             0.07      12.31
 184      5      0          0            0             0.07      11.59
 184      6      0          1            0             0.12      10.17
 184      7      0          0            1             0.00       9.60
 184      8      0          0            0             0.07      11.79
 184      9      3          1            1             0.04       9.72
 184     10      4          0            0             0.07      11.87
 184     11     12          1            1             0.04      11.80
 184     12     11          1            1             0.04      10.20
 184     13      0          0            0             0.07      12.53
 184     14      0          1            0             0.12      10.86
 185      1      0          0            0             0.07      11.02
 185      2      0          1            0             0.12      10.28
 185      3      9          1            1             0.04      11.78
 185      4     10          0            0             0.07      12.38
 185      5      0          0            0             0.07      11.66
 185      6      0          0            1             0.00      10.17
 185      7      0          1            0             0.12       9.72
 185      8      0          0            0             0.07      11.86
 185      9      3          1            1             0.04       9.76
 185     10      4          0            0             0.07      11.94
 185     11     12          1            0             0.12      11.92
 185     12     11          0            1             0.00      10.20
 185     13      0          0            0             0.07      12.60
 185     14      0          0            1             0.00      10.86
 186      1      0          0            0             0.07      11.09
 186      2      0          0            1             0.00      10.28
 186      3      9          1            1             0.04      11.82
 186      4     10          0            0             0.07      12.45
 186      5      0          0            0             0.07      11.73
 186      6      0          1            0             0.12      10.29
 186      7      0          0            1             0.00       9.72
 186      8      0          0            0             0.07      11.93
 186      9      3          1            1             0.04       9.80
 186     10      4          0            0             0.07      12.01
 186     11     12          0            1             0.00      11.92
 186     12     11          1            0             0.12      10.32
 186     13      0          0            0             0.07      12.67
 186     14      0          1            0             0.12      10.98
 187      1      0          0            0             0.07      11.16
 187      2      0          1            0             0.12      10.40
 187      3      9          1            1             0.04      11.86
 187      4     10          0            0             0.07      12.52
 187      5      0          0            0             0.07      11.80
 187      6      0          0            1             0.00      10.29
 187      7      0          1            0             0.12       9.84
 187      8      0          0            0             0.07      12.00
 187      9      3          1            1             0.04       9.84
 187     10      4          0            0             0.07      12.08
 187     11     12          1            0             0.12      12.04
 187     12     11          0            1             0.00      10.32
 187     13      0          0            0             0.07      12.74
 187     14      0          0            1             0.00      10.98
 188      1      0          0            0             0.07      11.23
 188      2      0          0            1             0.00      10.40
 188      3      9          1            1             0.04      11.90
 188      4     10          0            0             0.07      12.59
 188      5      0          0            0             0.07      11.87
 188      6      0          1            0             0.12      10.41
 188      7      0          0            1             0.00       9.84
 188      8      0          0            0             0.07      12.07
 188      9      3          1            1             0.04       9.88
 188     10      4          0            0             0.07      12.15
 188     11     12          1            1             0.04      12.08
 188     12     11          1            1             0.04      10.36
 188     13      0          0            0             0.07      12.81
 188     14      0          1            0             0.12      11.10
 189      1      0          0            0             0.07      11.30
 189      2      0          1            0             0.12      10.52
 189      3      9          1            1             0.04      11.94
 189      4     10          0            1             0.00      12.59
 189      5      0          0            0             0.07      11.94
 189      6      0          0            1             0.00      10.41
 189      7      0          1            0             0.12       9.96
 189      8      0          1            0             0.12      12.19
 189      9      3          1            1             0.04       9.92
 189     10      4          1            0             0.12      12.27
 189     11     12          1            1             0.04      12.12
 189     12     11          1            1             0.04      10.40
 189     13      0          1            0             0.12      12.93
 189     14      0          0            1             0.00      11.10
 190      1      0          1            0             0.12      11.42
 190      2      0          1            1             0.04      10.56
 190      3      9          1            1             0.04      11.98
 190      4     10          1            1             0.04      12.63
 190      5      0          1            0             0.12      12.06
 190      6      0          1            0             0.12      10.53
 190      7      0          0            1             0.00       9.96
 190      8      0          1            1             0.04      12.23
 190      9      3          1            1             0.04       9.96
 190     10      4          1            1             0.04      12.31
 190     11     12          1            0             0.12      12.24
 190     12     11          0            1             0.00      10.40
 190     13      0          1            1             0.04      12.97
 190     14      0          1            0             0.12      11.22
 191      1      0          0            0             0.07      11.49
 191      2      0          1            0             0.12      10.68
 191      3      0          0            0             0.07      12.05
 191      4      0          0            0             0.07      12.70
 191      5      0          0            0             0.07      12.13
 191      6     13          1            0             0.12      10.65
 191      7      0          1            0             0.12      10.08
 191      8      0          0            0             0.07      12.30
 191      9     12          1            1             0.04      10.00
 191     10      0          0            0             0.07      12.38
 191     11      0          0            0             0.07      12.31
 191     12      9          1            1             0.04      10.44
 191     13      6          0            1             0.00      12.97
 191     14      0          0            0             0.07      11.29
 192      1      0          0            0             0.07      11.56
 192      2      0          0            1             0.00      10.68
 192      3      0          0            0             0.07      12.12
 192      4      0          0            0             0.07      12.77
 192      5      0          0            0             0.07      12.20
 192      6     13          1            1             0.04      10.69
 192      7      0          0            1             0.00      10.08
 192      8      0          0            0             0.07      12.37
 192      9     12          1            0             0.12      10.12
 192     10      0          0            0             0.07      12.45
 192     11      0          0            0             0.07      12.38
 192     12      9          0            1             0.00      10.44
 192     13      6          1            1             0.04      13.01
 192     14      0          1            0             0.12      11.41
 193      1      0          0            0             0.07      11.63
 193      2      0          1            0             0.12      10.80
 193      3      0          0            0             0.07      12.19
 193      4      0          0            0             0.07      12.84
 193      5      0          0            0             0.07      12.27
 193      6     13          0            1             0.00      10.69
 193      7      0          1            0             0.12      10.20
 193      8      0          0            0             0.07      12.44
 193      9     12          1            1             0.04      10.16
 193     10      0          0            0             0.07      12.52
 193     11      0          0            0             0.07      12.45
 193     12      9          1            1             0.04      10.48
 193     13      6          1            0             0.12      13.13
 193     14      0          0            1             0.00      11.41
 194      1      0          0            0             0.07      11.70
 194      2      0          0            1             0.00      10.80
 194      3      0          0            0             0.07      12.26
 194      4      0          0            0             0.07      12.91
 194      5      0          0            0             0.07      12.34
 194      6     13          1            1             0.04      10.73
 194      7      0          0            1             0.00      10.20
 194      8      0          0            0             0.07      12.51
 194      9     12          1            1             0.04      10.20
 194     10      0          0            0             0.07      12.59
 194     11      0          0            0             0.07      12.52
 194     12      9          1            1             0.04      10.52
 194     13      6          1            1             0.04      13.17
 194     14      0          1            0             0.12      11.53
 195      1      0          0            0             0.07      11.77
 195      2      0          1            0             0.12      10.92
 195      3      0          0            0             0.07      12.33
 195      4      0          0            0             0.07      12.98
 195      5      0          0            0             0.07      12.41
 195      6     13          1            1             0.04      10.77
 195      7      0          1            0             0.12      10.32
 195      8      0          0            0             0.07      12.58
 195      9     12          1            1             0.04      10.24
 195     10      0          0            0             0.07      12.66
 195     11      0          0            0             0.07      12.59
 195     12      9          1            1             0.04      10.56
 195     13      6          1            1             0.04      13.21
 195     14      0          0            1             0.00      11.53
 196      1      0          0            0             0.07      11.84
 196      2      0          0            1             0.00      10.92
 196      3      0          0            0             0.07      12.40
 196      4      0          0            0             0.07      13.05
 196      5      0          0            0             0.07      12.48
 196      6     13          1            1             0.04      10.81
 196      7      0          0            1             0.00      10.32
 196      8      0          0            0             0.07      12.65
 196      9     12          1            1             0.04      10.28
 196     10      0          0            0             0.07      12.73
 196     11      0          0            0             0.07      12.66
 196     12      9          1            1             0.04      10.60
 196     13      6          1            1             0.04      13.25
 196     14      0          1            0             0.12      11.65
 197      1      0          0            0             0.07      11.91
 197      2      0          1            0             0.12      11.04
 197      3      0          0            0             0.07      12.47
 197      4      0          0            0             0.07      13.12
 197      5      0          0            0             0.07      12.55
 197      6     13          1            1             0.04      10.85
 197      7      0          1            0             0.12      10.44
 197      8      0          0            0             0.07      12.72
 197      9     12          1            1             0.04      10.32
 197     10      0          0            0             0.07      12.80
 197     11      0          0            0             0.07      12.73
 197     12      9          1            1             0.04      10.64
 197     13      6          1            1             0.04      13.29
 197     14      0          0            1             0.00      11.65
 198      1      0          0            0             0.07      11.98
 198      2      0          0            1             0.00      11.04
 198      3      0          0            0             0.07      12.54
 198      4      0          0            0             0.07      13.19
 198      5      0          0            0             0.07      12.62
 198      6     13          1            1             0.04      10.89
 198      7      0          0            1             0.00      10.44
 198      8      0          0            0             0.07      12.79
 198      9     12          1            0             0.12      10.44
 198     10      0          0            0             0.07      12.87
 198     11      0          0            0             0.07      12.80
 198     12      9          0            1             0.00      10.64
 198     13      6          1            1             0.04      13.33
 198     14      0          1            0             0.12      11.77
 199      1      0          0            0             0.07      12.05
 199      2      0          1            0             0.12      11.16
 199      3      0          1            0             0.12      12.66
 199      4      0          1            0             0.12      13.31
 199      5      0          0            0             0.07      12.69
 199      6     13          1            1             0.04      10.93
 199      7      0          1            0             0.12      10.56
 199      8      0          1            0             0.12      12.91
 199      9     12          1            1             0.04      10.48
 199     10      0          1            0             0.12      12.99
 199     11      0          1            0             0.12      12.92
 199     12      9          1            1             0.04      10.68
 199     13      6          1            1             0.04      13.37
 199     14      0          0            1             0.00      11.77
 200      1      0          1            0             0.12      12.17
 200      2      0          1            1             0.04      11.20
 200      3      0          1            1             0.04      12.70
 200      4      0          1            1             0.04      13.35
 200      5      0          1            0             0.12      12.81
 200      6     13          1            1             0.04      10.97
 200      7      0          1            1             0.04      10.60
 200      8      0          1            1             0.04      12.95
 200      9     12          1            0             0.12      10.60
 200     10      0          1            1             0.04      13.03
 200     11      0          1            1             0.04      12.96
 200     12      9          0            1             0.00      10.68
 200     13      6          1            1             0.04      13.41
 200     14      0          1            0             0.12      11.89
