# Supplementary material for: Predicting Human Cooperation
Source: PLoS One. 2016 May 12;11(5):e0155656. doi: 10.1371/journal.pone.0155656 (PMC4865178; doi:10.1371/journal.pone.0155656)
Supplement: S2 Appendix — (ZIP) [file pone.0155656.s002.zip › plos_data/am_data/dataPreProc/DATA/Andreoni_Miller_1993/PARTNO.DAT]

Experiment -> RED
Endowment  ->   0.00
Chance to play computer ->   0.00%
(Left = 0 ; Right = 1)
Round    Subj   Part    Subj Choice  Part Choice    Pay off   Tot Earn
   1      1      2          0            1             0.00       0.00
   1      2      1          1            0             0.12       0.12
   1      3      8          0            1             0.00       0.00
   1      4      7          0            1             0.00       0.00
   1      5     11          1            1             0.04       0.04
   1      6     14          1            0             0.12       0.12
   1      7      4          1            0             0.12       0.12
   1      8      3          1            0             0.12       0.12
   1      9     13          1            1             0.04       0.04
   1     10     12          0            1             0.00       0.00
   1     11      5          1            1             0.04       0.04
   1     12     10          1            0             0.12       0.12
   1     13      9          1            1             0.04       0.04
   1     14      6          0            1             0.00       0.00
   2      1      2          1            1             0.04       0.04
   2      2      1          1            1             0.04       0.16
   2      3      8          1            1             0.04       0.04
   2      4      7          1            1             0.04       0.04
   2      5     11          1            1             0.04       0.08
   2      6     14          1            0             0.12       0.24
   2      7      4          1            1             0.04       0.16
   2      8      3          1            1             0.04       0.16
   2      9     13          1            1             0.04       0.08
   2     10     12          0            1             0.00       0.00
   2     11      5          1            1             0.04       0.08
   2     12     10          1            0             0.12       0.24
   2     13      9          1            1             0.04       0.08
   2     14      6          0            1             0.00       0.00
   3      1      2          1            1             0.04       0.08
   3      2      1          1            1             0.04       0.20
   3      3      8          1            1             0.04       0.08
   3      4      7          1            1             0.04       0.08
   3      5     11          0            1             0.00       0.08
   3      6     14          1            1             0.04       0.28
   3      7      4          1            1             0.04       0.20
   3      8      3          1            1             0.04       0.20
   3      9     13          1            0             0.12       0.20
   3     10     12          1            1             0.04       0.04
   3     11      5          1            0             0.12       0.20
   3     12     10          1            1             0.04       0.28
   3     13      9          0            1             0.00       0.08
   3     14      6          1            1             0.04       0.04
   4      1      2          1            1             0.04       0.12
   4      2      1          1            1             0.04       0.24
   4      3      8          1            1             0.04       0.12
   4      4      7          1            0             0.12       0.20
   4      5     11          0            1             0.00       0.08
   4      6     14          1            1             0.04       0.32
   4      7      4          0            1             0.00       0.20
   4      8      3          1            1             0.04       0.24
   4      9     13          1            1             0.04       0.24
   4     10     12          1            1             0.04       0.08
   4     11      5          1            0             0.12       0.32
   4     12     10          1            1             0.04       0.32
   4     13      9          1            1             0.04       0.12
   4     14      6          1            1             0.04       0.08
   5      1      2          1            0             0.12       0.24
   5      2      1          0            1             0.00       0.24
   5      3      8          1            0             0.12       0.24
   5      4      7          0            0             0.07       0.27
   5      5     11          0            1             0.00       0.08
   5      6     14          1            1             0.04       0.36
   5      7      4          0            0             0.07       0.27
   5      8      3          0            1             0.00       0.24
   5      9     13          0            1             0.00       0.24
   5     10     12          1            1             0.04       0.12
   5     11      5          1            0             0.12       0.44
   5     12     10          1            1             0.04       0.36
   5     13      9          1            0             0.12       0.24
   5     14      6          1            1             0.04       0.12
   6      1      2          1            0             0.12       0.36
   6      2      1          0            1             0.00       0.24
   6      3      8          0            1             0.00       0.24
   6      4      7          0            1             0.00       0.27
   6      5     11          1            1             0.04       0.12
   6      6     14          1            1             0.04       0.40
   6      7      4          1            0             0.12       0.39
   6      8      3          1            0             0.12       0.36
   6      9     13          1            1             0.04       0.28
   6     10     12          1            1             0.04       0.16
   6     11      5          1            1             0.04       0.48
   6     12     10          1            1             0.04       0.40
   6     13      9          1            1             0.04       0.28
   6     14      6          1            1             0.04       0.16
   7      1      2          1            1             0.04       0.40
   7      2      1          1            1             0.04       0.28
   7      3      8          1            1             0.04       0.28
   7      4      7          1            0             0.12       0.39
   7      5     11          1            1             0.04       0.16
   7      6     14          1            1             0.04       0.44
   7      7      4          0            1             0.00       0.39
   7      8      3          1            1             0.04       0.40
   7      9     13          1            1             0.04       0.32
   7     10     12          1            1             0.04       0.20
   7     11      5          1            1             0.04       0.52
   7     12     10          1            1             0.04       0.44
   7     13      9          1            1             0.04       0.32
   7     14      6          1            1             0.04       0.20
   8      1      2          1            1             0.04       0.44
   8      2      1          1            1             0.04       0.32
   8      3      8          1            1             0.04       0.32
   8      4      7          0            1             0.00       0.39
   8      5     11          1            1             0.04       0.20
   8      6     14          1            1             0.04       0.48
   8      7      4          1            0             0.12       0.51
   8      8      3          1            1             0.04       0.44
   8      9     13          1            1             0.04       0.36
   8     10     12          1            1             0.04       0.24
   8     11      5          1            1             0.04       0.56
   8     12     10          1            1             0.04       0.48
   8     13      9          1            1             0.04       0.36
   8     14      6          1            1             0.04       0.24
   9      1      2          1            1             0.04       0.48
   9      2      1          1            1             0.04       0.36
   9      3      8          1            1             0.04       0.36
   9      4      7          1            1             0.04       0.43
   9      5     11          1            1             0.04       0.24
   9      6     14          1            1             0.04       0.52
   9      7      4          1            1             0.04       0.55
   9      8      3          1            1             0.04       0.48
   9      9     13          1            1             0.04       0.40
   9     10     12          1            1             0.04       0.28
   9     11      5          1            1             0.04       0.60
   9     12     10          1            1             0.04       0.52
   9     13      9          1            1             0.04       0.40
   9     14      6          1            1             0.04       0.28
  10      1      2          1            0             0.12       0.60
  10      2      1          0            1             0.00       0.36
  10      3      8          1            0             0.12       0.48
  10      4      7          1            1             0.04       0.47
  10      5     11          1            1             0.04       0.28
  10      6     14          1            1             0.04       0.56
  10      7      4          1            1             0.04       0.59
  10      8      3          0            1             0.00       0.48
  10      9     13          1            1             0.04       0.44
  10     10     12          1            1             0.04       0.32
  10     11      5          1            1             0.04       0.64
  10     12     10          1            1             0.04       0.56
  10     13      9          1            1             0.04       0.44
  10     14      6          1            1             0.04       0.32
  11      1      8          0            1             0.00       0.60
  11      2      3          1            0             0.12       0.48
  11      3      2          0            1             0.00       0.48
  11      4      6          1            1             0.04       0.51
  11      5     10          0            1             0.00       0.28
  11      6      4          1            1             0.04       0.60
  11      7     12          0            1             0.00       0.59
  11      8      1          1            0             0.12       0.60
  11      9     13          1            1             0.04       0.48
  11     10      5          1            0             0.12       0.44
  11     11     14          1            0             0.12       0.76
  11     12      7          1            0             0.12       0.68
  11     13      9          1            1             0.04       0.48
  11     14     11          0            1             0.00       0.32
  12      1      8          1            1             0.04       0.64
  12      2      3          1            1             0.04       0.52
  12      3      2          1            1             0.04       0.52
  12      4      6          1            1             0.04       0.55
  12      5     10          0            1             0.00       0.28
  12      6      4          1            1             0.04       0.64
  12      7     12          1            1             0.04       0.63
  12      8      1          1            1             0.04       0.64
  12      9     13          0            0             0.07       0.55
  12     10      5          1            0             0.12       0.56
  12     11     14          1            0             0.12       0.88
  12     12      7          1            1             0.04       0.72
  12     13      9          0            0             0.07       0.55
  12     14     11          0            1             0.00       0.32
  13      1      8          1            1             0.04       0.68
  13      2      3          1            1             0.04       0.56
  13      3      2          1            1             0.04       0.56
  13      4      6          0            1             0.00       0.55
  13      5     10          0            1             0.00       0.28
  13      6      4          1            0             0.12       0.76
  13      7     12          1            1             0.04       0.67
  13      8      1          1            1             0.04       0.68
  13      9     13          0            0             0.07       0.62
  13     10      5          1            0             0.12       0.68
  13     11     14          1            1             0.04       0.92
  13     12      7          1            1             0.04       0.76
  13     13      9          0            0             0.07       0.62
  13     14     11          1            1             0.04       0.36
  14      1      8          1            1             0.04       0.72
  14      2      3          1            1             0.04       0.60
  14      3      2          1            1             0.04       0.60
  14      4      6          1            1             0.04       0.59
  14      5     10          1            1             0.04       0.32
  14      6      4          1            1             0.04       0.80
  14      7     12          1            1             0.04       0.71
  14      8      1          1            1             0.04       0.72
  14      9     13          1            1             0.04       0.66
  14     10      5          1            1             0.04       0.72
  14     11     14          1            1             0.04       0.96
  14     12      7          1            1             0.04       0.80
  14     13      9          1            1             0.04       0.66
  14     14     11          1            1             0.04       0.40
  15      1      8          1            1             0.04       0.76
  15      2      3          1            1             0.04       0.64
  15      3      2          1            1             0.04       0.64
  15      4      6          1            1             0.04       0.63
  15      5     10          1            1             0.04       0.36
  15      6      4          1            1             0.04       0.84
  15      7     12          1            1             0.04       0.75
  15      8      1          1            1             0.04       0.76
  15      9     13          0            0             0.07       0.73
  15     10      5          1            1             0.04       0.76
  15     11     14          1            1             0.04       1.00
  15     12      7          1            1             0.04       0.84
  15     13      9          0            0             0.07       0.73
  15     14     11          1            1             0.04       0.44
  16      1      8          1            1             0.04       0.80
  16      2      3          0            1             0.00       0.64
  16      3      2          1            0             0.12       0.76
  16      4      6          1            1             0.04       0.67
  16      5     10          1            1             0.04       0.40
  16      6      4          1            1             0.04       0.88
  16      7     12          1            1             0.04       0.79
  16      8      1          1            1             0.04       0.80
  16      9     13          1            0             0.12       0.85
  16     10      5          1            1             0.04       0.80
  16     11     14          1            1             0.04       1.04
  16     12      7          1            1             0.04       0.88
  16     13      9          0            1             0.00       0.73
  16     14     11          1            1             0.04       0.48
  17      1      8          1            1             0.04       0.84
  17      2      3          1            0             0.12       0.76
  17      3      2          0            1             0.00       0.76
  17      4      6          1            1             0.04       0.71
  17      5     10          1            1             0.04       0.44
  17      6      4          1            1             0.04       0.92
  17      7     12          1            1             0.04       0.83
  17      8      1          1            1             0.04       0.84
  17      9     13          1            1             0.04       0.89
  17     10      5          1            1             0.04       0.84
  17     11     14          1            1             0.04       1.08
  17     12      7          1            1             0.04       0.92
  17     13      9          1            1             0.04       0.77
  17     14     11          1            1             0.04       0.52
  18      1      8          1            1             0.04       0.88
  18      2      3          1            1             0.04       0.80
  18      3      2          1            1             0.04       0.80
  18      4      6          1            1             0.04       0.75
  18      5     10          1            1             0.04       0.48
  18      6      4          1            1             0.04       0.96
  18      7     12          1            1             0.04       0.87
  18      8      1          1            1             0.04       0.88
  18      9     13          0            1             0.00       0.89
  18     10      5          1            1             0.04       0.88
  18     11     14          1            1             0.04       1.12
  18     12      7          1            1             0.04       0.96
  18     13      9          1            0             0.12       0.89
  18     14     11          1            1             0.04       0.56
  19      1      8          1            1             0.04       0.92
  19      2      3          1            1             0.04       0.84
  19      3      2          1            1             0.04       0.84
  19      4      6          1            1             0.04       0.79
  19      5     10          1            1             0.04       0.52
  19      6      4          1            1             0.04       1.00
  19      7     12          1            1             0.04       0.91
  19      8      1          1            1             0.04       0.92
  19      9     13          1            1             0.04       0.93
  19     10      5          1            1             0.04       0.92
  19     11     14          1            1             0.04       1.16
  19     12      7          1            1             0.04       1.00
  19     13      9          1            1             0.04       0.93
  19     14     11          1            1             0.04       0.60
  20      1      8          1            1             0.04       0.96
  20      2      3          1            1             0.04       0.88
  20      3      2          1            1             0.04       0.88
  20      4      6          1            1             0.04       0.83
  20      5     10          1            1             0.04       0.56
  20      6      4          1            1             0.04       1.04
  20      7     12          1            1             0.04       0.95
  20      8      1          1            1             0.04       0.96
  20      9     13          1            1             0.04       0.97
  20     10      5          1            1             0.04       0.96
  20     11     14          1            1             0.04       1.20
  20     12      7          1            1             0.04       1.04
  20     13      9          1            1             0.04       0.97
  20     14     11          1            1             0.04       0.64
  21      1      6          0            1             0.00       0.96
  21      2      9          1            0             0.12       1.00
  21      3     13          0            0             0.07       0.95
  21      4     14          1            0             0.12       0.95
  21      5     10          0            1             0.00       0.56
  21      6      1          1            0             0.12       1.16
  21      7     11          1            1             0.04       0.99
  21      8     12          1            1             0.04       1.00
  21      9      2          0            1             0.00       0.97
  21     10      5          1            0             0.12       1.08
  21     11      7          1            1             0.04       1.24
  21     12      8          1            1             0.04       1.08
  21     13      3          0            0             0.07       1.04
  21     14      4          0            1             0.00       0.64
  22      1      6          0            1             0.00       0.96
  22      2      9          1            1             0.04       1.04
  22      3     13          0            1             0.00       0.95
  22      4     14          0            1             0.00       0.95
  22      5     10          0            0             0.07       0.63
  22      6      1          1            0             0.12       1.28
  22      7     11          1            1             0.04       1.03
  22      8     12          1            1             0.04       1.04
  22      9      2          1            1             0.04       1.01
  22     10      5          0            0             0.07       1.15
  22     11      7          1            1             0.04       1.28
  22     12      8          1            1             0.04       1.12
  22     13      3          1            0             0.12       1.16
  22     14      4          1            0             0.12       0.76
  23      1      6          1            1             0.04       1.00
  23      2      9          0            1             0.00       1.04
  23      3     13          1            1             0.04       0.99
  23      4     14          1            0             0.12       1.07
  23      5     10          0            0             0.07       0.70
  23      6      1          1            1             0.04       1.32
  23      7     11          1            1             0.04       1.07
  23      8     12          1            1             0.04       1.08
  23      9      2          1            0             0.12       1.13
  23     10      5          0            0             0.07       1.22
  23     11      7          1            1             0.04       1.32
  23     12      8          1            1             0.04       1.16
  23     13      3          1            1             0.04       1.20
  23     14      4          0            1             0.00       0.76
  24      1      6          1            1             0.04       1.04
  24      2      9          1            0             0.12       1.16
  24      3     13          1            0             0.12       1.11
  24      4     14          0            0             0.07       1.14
  24      5     10          0            0             0.07       0.77
  24      6      1          1            1             0.04       1.36
  24      7     11          1            1             0.04       1.11
  24      8     12          1            1             0.04       1.12
  24      9      2          0            1             0.00       1.13
  24     10      5          0            0             0.07       1.29
  24     11      7          1            1             0.04       1.36
  24     12      8          1            1             0.04       1.20
  24     13      3          0            1             0.00       1.20
  24     14      4          0            0             0.07       0.83
  25      1      6          1            1             0.04       1.08
  25      2      9          1            1             0.04       1.20
  25      3     13          0            1             0.00       1.11
  25      4     14          0            0             0.07       1.21
  25      5     10          0            0             0.07       0.84
  25      6      1          1            1             0.04       1.40
  25      7     11          1            1             0.04       1.15
  25      8     12          1            1             0.04       1.16
  25      9      2          1            1             0.04       1.17
  25     10      5          0            0             0.07       1.36
  25     11      7          1            1             0.04       1.40
  25     12      8          1            1             0.04       1.24
  25     13      3          1            0             0.12       1.32
  25     14      4          0            0             0.07       0.90
  26      1      6          1            1             0.04       1.12
  26      2      9          1            1             0.04       1.24
  26      3     13          1            1             0.04       1.15
  26      4     14          0            0             0.07       1.28
  26      5     10          0            0             0.07       0.91
  26      6      1          1            1             0.04       1.44
  26      7     11          1            1             0.04       1.19
  26      8     12          1            1             0.04       1.20
  26      9      2          1            1             0.04       1.21
  26     10      5          0            0             0.07       1.43
  26     11      7          1            1             0.04       1.44
  26     12      8          1            1             0.04       1.28
  26     13      3          1            1             0.04       1.36
  26     14      4          0            0             0.07       0.97
  27      1      6          1            1             0.04       1.16
  27      2      9          1            1             0.04       1.28
  27      3     13          1            1             0.04       1.19
  27      4     14          0            0             0.07       1.35
  27      5     10          0            0             0.07       0.98
  27      6      1          1            1             0.04       1.48
  27      7     11          1            1             0.04       1.23
  27      8     12          1            1             0.04       1.24
  27      9      2          1            1             0.04       1.25
  27     10      5          0            0             0.07       1.50
  27     11      7          1            1             0.04       1.48
  27     12      8          1            1             0.04       1.32
  27     13      3          1            1             0.04       1.40
  27     14      4          0            0             0.07       1.04
  28      1      6          1            1             0.04       1.20
  28      2      9          1            1             0.04       1.32
  28      3     13          1            1             0.04       1.23
  28      4     14          0            0             0.07       1.42
  28      5     10          0            0             0.07       1.05
  28      6      1          1            1             0.04       1.52
  28      7     11          1            0             0.12       1.35
  28      8     12          1            1             0.04       1.28
  28      9      2          1            1             0.04       1.29
  28     10      5          0            0             0.07       1.57
  28     11      7          0            1             0.00       1.48
  28     12      8          1            1             0.04       1.36
  28     13      3          1            1             0.04       1.44
  28     14      4          0            0             0.07       1.11
  29      1      6          1            1             0.04       1.24
  29      2      9          1            1             0.04       1.36
  29      3     13          1            0             0.12       1.35
  29      4     14          0            0             0.07       1.49
  29      5     10          0            0             0.07       1.12
  29      6      1          1            1             0.04       1.56
  29      7     11          1            1             0.04       1.39
  29      8     12          1            1             0.04       1.32
  29      9      2          1            1             0.04       1.33
  29     10      5          0            0             0.07       1.64
  29     11      7          1            1             0.04       1.52
  29     12      8          1            1             0.04       1.40
  29     13      3          0            1             0.00       1.44
  29     14      4          0            0             0.07       1.18
  30      1      6          1            1             0.04       1.28
  30      2      9          1            1             0.04       1.40
  30      3     13          1            1             0.04       1.39
  30      4     14          1            1             0.04       1.53
  30      5     10          1            1             0.04       1.16
  30      6      1          1            1             0.04       1.60
  30      7     11          0            1             0.00       1.39
  30      8     12          1            1             0.04       1.36
  30      9      2          1            1             0.04       1.37
  30     10      5          1            1             0.04       1.68
  30     11      7          1            0             0.12       1.64
  30     12      8          1            1             0.04       1.44
  30     13      3          1            1             0.04       1.48
  30     14      4          1            1             0.04       1.22
  31      1      5          0            1             0.00       1.28
  31      2      9          1            1             0.04       1.44
  31      3     13          1            1             0.04       1.43
  31      4     12          1            1             0.04       1.57
  31      5      1          1            0             0.12       1.28
  31      6     11          1            1             0.04       1.64
  31      7     10          1            1             0.04       1.43
  31      8     14          1            0             0.12       1.48
  31      9      2          1            1             0.04       1.41
  31     10      7          1            1             0.04       1.72
  31     11      6          1            1             0.04       1.68
  31     12      4          1            1             0.04       1.48
  31     13      3          1            1             0.04       1.52
  31     14      8          0            1             0.00       1.22
  32      1      5          1            0             0.12       1.40
  32      2      9          1            1             0.04       1.48
  32      3     13          0            1             0.00       1.43
  32      4     12          0            1             0.00       1.57
  32      5      1          0            1             0.00       1.28
  32      6     11          1            1             0.04       1.68
  32      7     10          1            1             0.04       1.47
  32      8     14          1            1             0.04       1.52
  32      9      2          1            1             0.04       1.45
  32     10      7          1            1             0.04       1.76
  32     11      6          1            1             0.04       1.72
  32     12      4          1            0             0.12       1.60
  32     13      3          1            0             0.12       1.64
  32     14      8          1            1             0.04       1.26
  33      1      5          0            0             0.07       1.47
  33      2      9          0            1             0.00       1.48
  33      3     13          1            1             0.04       1.47
  33      4     12          1            1             0.04       1.61
  33      5      1          0            0             0.07       1.35
  33      6     11          1            1             0.04       1.72
  33      7     10          0            1             0.00       1.47
  33      8     14          0            1             0.00       1.52
  33      9      2          1            0             0.12       1.57
  33     10      7          1            0             0.12       1.88
  33     11      6          1            1             0.04       1.76
  33     12      4          1            1             0.04       1.64
  33     13      3          1            1             0.04       1.68
  33     14      8          1            0             0.12       1.38
  34      1      5          0            0             0.07       1.54
  34      2      9          0            0             0.07       1.55
  34      3     13          1            0             0.12       1.59
  34      4     12          1            1             0.04       1.65
  34      5      1          0            0             0.07       1.42
  34      6     11          1            0             0.12       1.84
  34      7     10          1            1             0.04       1.51
  34      8     14          0            0             0.07       1.59
  34      9      2          0            0             0.07       1.64
  34     10      7          1            1             0.04       1.92
  34     11      6          0            1             0.00       1.76
  34     12      4          1            1             0.04       1.68
  34     13      3          0            1             0.00       1.68
  34     14      8          0            0             0.07       1.45
  35      1      5          0            0             0.07       1.61
  35      2      9          0            0             0.07       1.62
  35      3     13          0            1             0.00       1.59
  35      4     12          1            1             0.04       1.69
  35      5      1          0            0             0.07       1.49
  35      6     11          1            1             0.04       1.88
  35      7     10          1            1             0.04       1.55
  35      8     14          0            0             0.07       1.66
  35      9      2          0            0             0.07       1.71
  35     10      7          1            1             0.04       1.96
  35     11      6          1            1             0.04       1.80
  35     12      4          1            1             0.04       1.72
  35     13      3          1            0             0.12       1.80
  35     14      8          0            0             0.07       1.52
  36      1      5          0            0             0.07       1.68
  36      2      9          0            0             0.07       1.69
  36      3     13          1            1             0.04       1.63
  36      4     12          1            1             0.04       1.73
  36      5      1          0            0             0.07       1.56
  36      6     11          1            1             0.04       1.92
  36      7     10          1            1             0.04       1.59
  36      8     14          0            0             0.07       1.73
  36      9      2          0            0             0.07       1.78
  36     10      7          1            1             0.04       2.00
  36     11      6          1            1             0.04       1.84
  36     12      4          1            1             0.04       1.76
  36     13      3          1            1             0.04       1.84
  36     14      8          0            0             0.07       1.59
  37      1      5          0            0             0.07       1.75
  37      2      9          0            0             0.07       1.76
  37      3     13          1            1             0.04       1.67
  37      4     12          1            1             0.04       1.77
  37      5      1          0            0             0.07       1.63
  37      6     11          1            1             0.04       1.96
  37      7     10          1            1             0.04       1.63
  37      8     14          0            0             0.07       1.80
  37      9      2          0            0             0.07       1.85
  37     10      7          1            1             0.04       2.04
  37     11      6          1            1             0.04       1.88
  37     12      4          1            1             0.04       1.80
  37     13      3          1            1             0.04       1.88
  37     14      8          0            0             0.07       1.66
  38      1      5          0            0             0.07       1.82
  38      2      9          0            0             0.07       1.83
  38      3     13          1            1             0.04       1.71
  38      4     12          1            1             0.04       1.81
  38      5      1          0            0             0.07       1.70
  38      6     11          1            1             0.04       2.00
  38      7     10          1            1             0.04       1.67
  38      8     14          0            0             0.07       1.87
  38      9      2          0            0             0.07       1.92
  38     10      7          1            1             0.04       2.08
  38     11      6          1            1             0.04       1.92
  38     12      4          1            1             0.04       1.84
  38     13      3          1            1             0.04       1.92
  38     14      8          0            0             0.07       1.73
  39      1      5          0            0             0.07       1.89
  39      2      9          0            0             0.07       1.90
  39      3     13          1            1             0.04       1.75
  39      4     12          1            1             0.04       1.85
  39      5      1          0            0             0.07       1.77
  39      6     11          1            1             0.04       2.04
  39      7     10          1            1             0.04       1.71
  39      8     14          0            0             0.07       1.94
  39      9      2          0            0             0.07       1.99
  39     10      7          1            1             0.04       2.12
  39     11      6          1            1             0.04       1.96
  39     12      4          1            1             0.04       1.88
  39     13      3          1            1             0.04       1.96
  39     14      8          0            0             0.07       1.80
  40      1      5          0            1             0.00       1.89
  40      2      9          0            1             0.00       1.90
  40      3     13          1            1             0.04       1.79
  40      4     12          1            1             0.04       1.89
  40      5      1          1            0             0.12       1.89
  40      6     11          1            1             0.04       2.08
  40      7     10          1            1             0.04       1.75
  40      8     14          0            1             0.00       1.94
  40      9      2          1            0             0.12       2.11
  40     10      7          1            1             0.04       2.16
  40     11      6          1            1             0.04       2.00
  40     12      4          1            1             0.04       1.92
  40     13      3          1            1             0.04       2.00
  40     14      8          1            0             0.12       1.92
  41      1      3          0            0             0.07       1.96
  41      2     11          1            1             0.04       1.94
  41      3      1          0            0             0.07       1.86
  41      4     12          1            0             0.12       2.01
  41      5     14          1            0             0.12       2.01
  41      6     10          1            1             0.04       2.12
  41      7      8          1            0             0.12       1.87
  41      8      7          0            1             0.00       1.94
  41      9     13          0            0             0.07       2.18
  41     10      6          1            1             0.04       2.20
  41     11      2          1            1             0.04       2.04
  41     12      4          0            1             0.00       1.92
  41     13      9          0            0             0.07       2.07
  41     14      5          0            1             0.00       1.92
  42      1      3          0            0             0.07       2.03
  42      2     11          0            1             0.00       1.94
  42      3      1          0            0             0.07       1.93
  42      4     12          0            1             0.00       2.01
  42      5     14          0            1             0.00       2.01
  42      6     10          1            1             0.04       2.16
  42      7      8          1            0             0.12       1.99
  42      8      7          0            1             0.00       1.94
  42      9     13          0            0             0.07       2.25
  42     10      6          1            1             0.04       2.24
  42     11      2          1            0             0.12       2.16
  42     12      4          1            0             0.12       2.04
  42     13      9          0            0             0.07       2.14
  42     14      5          1            0             0.12       2.04
  43      1      3          0            0             0.07       2.10
  43      2     11          0            1             0.00       1.94
  43      3      1          0            0             0.07       2.00
  43      4     12          0            0             0.07       2.08
  43      5     14          0            0             0.07       2.08
  43      6     10          1            1             0.04       2.20
  43      7      8          1            0             0.12       2.11
  43      8      7          0            1             0.00       1.94
  43      9     13          0            0             0.07       2.32
  43     10      6          1            1             0.04       2.28
  43     11      2          1            0             0.12       2.28
  43     12      4          0            0             0.07       2.11
  43     13      9          0            0             0.07       2.21
  43     14      5          0            0             0.07       2.11
  44      1      3          0            0             0.07       2.17
  44      2     11          1            1             0.04       1.98
  44      3      1          0            0             0.07       2.07
  44      4     12          0            0             0.07       2.15
  44      5     14          0            0             0.07       2.15
  44      6     10          1            1             0.04       2.24
  44      7      8          1            1             0.04       2.15
  44      8      7          1            1             0.04       1.98
  44      9     13          0            0             0.07       2.39
  44     10      6          1            1             0.04       2.32
  44     11      2          1            1             0.04       2.32
  44     12      4          0            0             0.07       2.18
  44     13      9          0            0             0.07       2.28
  44     14      5          0            0             0.07       2.18
  45      1      3          0            0             0.07       2.24
  45      2     11          1            0             0.12       2.10
  45      3      1          0            0             0.07       2.14
  45      4     12          0            0             0.07       2.22
  45      5     14          0            0             0.07       2.22
  45      6     10          1            1             0.04       2.28
  45      7      8          0            1             0.00       2.15
  45      8      7          1            0             0.12       2.10
  45      9     13          0            0             0.07       2.46
  45     10      6          1            1             0.04       2.36
  45     11      2          0            1             0.00       2.32
  45     12      4          0            0             0.07       2.25
  45     13      9          0            0             0.07       2.35
  45     14      5          0            0             0.07       2.25
  46      1      3          0            0             0.07       2.31
  46      2     11          0            1             0.00       2.10
  46      3      1          0            0             0.07       2.21
  46      4     12          0            0             0.07       2.29
  46      5     14          0            0             0.07       2.29
  46      6     10          1            1             0.04       2.32
  46      7      8          0            1             0.00       2.15
  46      8      7          1            0             0.12       2.22
  46      9     13          0            1             0.00       2.46
  46     10      6          1            1             0.04       2.40
  46     11      2          1            0             0.12       2.44
  46     12      4          0            0             0.07       2.32
  46     13      9          1            0             0.12       2.47
  46     14      5          0            0             0.07       2.32
  47      1      3          1            0             0.12       2.43
  47      2     11          1            1             0.04       2.14
  47      3      1          0            1             0.00       2.21
  47      4     12          0            0             0.07       2.36
  47      5     14          0            0             0.07       2.36
  47      6     10          1            1             0.04       2.36
  47      7      8          1            1             0.04       2.19
  47      8      7          1            1             0.04       2.26
  47      9     13          0            0             0.07       2.53
  47     10      6          1            1             0.04       2.44
  47     11      2          1            1             0.04       2.48
  47     12      4          0            0             0.07       2.39
  47     13      9          0            0             0.07       2.54
  47     14      5          0            0             0.07       2.39
  48      1      3          1            1             0.04       2.47
  48      2     11          1            0             0.12       2.26
  48      3      1          1            1             0.04       2.25
  48      4     12          0            0             0.07       2.43
  48      5     14          0            0             0.07       2.43
  48      6     10          1            1             0.04       2.40
  48      7      8          1            1             0.04       2.23
  48      8      7          1            1             0.04       2.30
  48      9     13          0            1             0.00       2.53
  48     10      6          1            1             0.04       2.48
  48     11      2          0            1             0.00       2.48
  48     12      4          0            0             0.07       2.46
  48     13      9          1            0             0.12       2.66
  48     14      5          0            0             0.07       2.46
  49      1      3          1            1             0.04       2.51
  49      2     11          1            1             0.04       2.30
  49      3      1          1            1             0.04       2.29
  49      4     12          0            0             0.07       2.50
  49      5     14          0            0             0.07       2.50
  49      6     10          1            1             0.04       2.44
  49      7      8          1            1             0.04       2.27
  49      8      7          1            1             0.04       2.34
  49      9     13          1            1             0.04       2.57
  49     10      6          1            1             0.04       2.52
  49     11      2          1            1             0.04       2.52
  49     12      4          0            0             0.07       2.53
  49     13      9          1            1             0.04       2.70
  49     14      5          0            0             0.07       2.53
  50      1      3          1            1             0.04       2.55
  50      2     11          1            1             0.04       2.34
  50      3      1          1            1             0.04       2.33
  50      4     12          1            0             0.12       2.62
  50      5     14          1            1             0.04       2.54
  50      6     10          1            1             0.04       2.48
  50      7      8          1            1             0.04       2.31
  50      8      7          1            1             0.04       2.38
  50      9     13          1            1             0.04       2.61
  50     10      6          1            1             0.04       2.56
  50     11      2          1            1             0.04       2.56
  50     12      4          0            1             0.00       2.53
  50     13      9          1            1             0.04       2.74
  50     14      5          1            1             0.04       2.57
  51      1      7          0            1             0.00       2.55
  51      2      8          1            0             0.12       2.46
  51      3      5          0            0             0.07       2.40
  51      4     12          1            0             0.12       2.74
  51      5      3          0            0             0.07       2.61
  51      6     14          1            0             0.12       2.60
  51      7      1          1            0             0.12       2.43
  51      8      2          0            1             0.00       2.38
  51      9     10          0            0             0.07       2.68
  51     10      9          0            0             0.07       2.63
  51     11     13          1            0             0.12       2.68
  51     12      4          0            1             0.00       2.53
  51     13     11          0            1             0.00       2.74
  51     14      6          0            1             0.00       2.57
  52      1      7          1            1             0.04       2.59
  52      2      8          0            0             0.07       2.53
  52      3      5          0            0             0.07       2.47
  52      4     12          0            1             0.00       2.74
  52      5      3          0            0             0.07       2.68
  52      6     14          1            1             0.04       2.64
  52      7      1          1            1             0.04       2.47
  52      8      2          0            0             0.07       2.45
  52      9     10          0            0             0.07       2.75
  52     10      9          0            0             0.07       2.70
  52     11     13          0            1             0.00       2.68
  52     12      4          1            0             0.12       2.65
  52     13     11          1            0             0.12       2.86
  52     14      6          1            1             0.04       2.61
  53      1      7          1            0             0.12       2.71
  53      2      8          0            0             0.07       2.60
  53      3      5          0            0             0.07       2.54
  53      4     12          0            0             0.07       2.81
  53      5      3          0            0             0.07       2.75
  53      6     14          1            1             0.04       2.68
  53      7      1          0            1             0.00       2.47
  53      8      2          0            0             0.07       2.52
  53      9     10          0            0             0.07       2.82
  53     10      9          0            0             0.07       2.77
  53     11     13          1            1             0.04       2.72
  53     12      4          0            0             0.07       2.72
  53     13     11          1            1             0.04       2.90
  53     14      6          1            1             0.04       2.65
  54      1      7          1            1             0.04       2.75
  54      2      8          0            0             0.07       2.67
  54      3      5          0            0             0.07       2.61
  54      4     12          0            0             0.07       2.88
  54      5      3          0            0             0.07       2.82
  54      6     14          1            1             0.04       2.72
  54      7      1          1            1             0.04       2.51
  54      8      2          0            0             0.07       2.59
  54      9     10          0            0             0.07       2.89
  54     10      9          0            0             0.07       2.84
  54     11     13          1            1             0.04       2.76
  54     12      4          0            0             0.07       2.79
  54     13     11          1            1             0.04       2.94
  54     14      6          1            1             0.04       2.69
  55      1      7          1            1             0.04       2.79
  55      2      8          0            0             0.07       2.74
  55      3      5          0            0             0.07       2.68
  55      4     12          0            0             0.07       2.95
  55      5      3          0            0             0.07       2.89
  55      6     14          1            1             0.04       2.76
  55      7      1          1            1             0.04       2.55
  55      8      2          0            0             0.07       2.66
  55      9     10          0            0             0.07       2.96
  55     10      9          0            0             0.07       2.91
  55     11     13          1            0             0.12       2.88
  55     12      4          0            0             0.07       2.86
  55     13     11          0            1             0.00       2.94
  55     14      6          1            1             0.04       2.73
  56      1      7          1            1             0.04       2.83
  56      2      8          0            0             0.07       2.81
  56      3      5          0            0             0.07       2.75
  56      4     12          0            0             0.07       3.02
  56      5      3          0            0             0.07       2.96
  56      6     14          1            1             0.04       2.80
  56      7      1          1            1             0.04       2.59
  56      8      2          0            0             0.07       2.73
  56      9     10          1            0             0.12       3.08
  56     10      9          0            1             0.00       2.91
  56     11     13          1            1             0.04       2.92
  56     12      4          0            0             0.07       2.93
  56     13     11          1            1             0.04       2.98
  56     14      6          1            1             0.04       2.77
  57      1      7          1            1             0.04       2.87
  57      2      8          0            0             0.07       2.88
  57      3      5          0            0             0.07       2.82
  57      4     12          0            0             0.07       3.09
  57      5      3          0            0             0.07       3.03
  57      6     14          1            1             0.04       2.84
  57      7      1          1            1             0.04       2.63
  57      8      2          0            0             0.07       2.80
  57      9     10          1            0             0.12       3.20
  57     10      9          0            1             0.00       2.91
  57     11     13          1            1             0.04       2.96
  57     12      4          0            0             0.07       3.00
  57     13     11          1            1             0.04       3.02
  57     14      6          1            1             0.04       2.81
  58      1      7          1            1             0.04       2.91
  58      2      8          0            0             0.07       2.95
  58      3      5          0            0             0.07       2.89
  58      4     12          0            0             0.07       3.16
  58      5      3          0            0             0.07       3.10
  58      6     14          1            1             0.04       2.88
  58      7      1          1            1             0.04       2.67
  58      8      2          0            0             0.07       2.87
  58      9     10          1            1             0.04       3.24
  58     10      9          1            1             0.04       2.95
  58     11     13          0            1             0.00       2.96
  58     12      4          0            0             0.07       3.07
  58     13     11          1            0             0.12       3.14
  58     14      6          1            1             0.04       2.85
  59      1      7          1            1             0.04       2.95
  59      2      8          0            0             0.07       3.02
  59      3      5          0            0             0.07       2.96
  59      4     12          0            0             0.07       3.23
  59      5      3          0            0             0.07       3.17
  59      6     14          1            1             0.04       2.92
  59      7      1          1            1             0.04       2.71
  59      8      2          0            0             0.07       2.94
  59      9     10          1            1             0.04       3.28
  59     10      9          1            1             0.04       2.99
  59     11     13          1            1             0.04       3.00
  59     12      4          0            0             0.07       3.14
  59     13     11          1            1             0.04       3.18
  59     14      6          1            1             0.04       2.89
  60      1      7          1            1             0.04       2.99
  60      2      8          1            0             0.12       3.14
  60      3      5          0            1             0.00       2.96
  60      4     12          1            1             0.04       3.27
  60      5      3          1            0             0.12       3.29
  60      6     14          1            1             0.04       2.96
  60      7      1          1            1             0.04       2.75
  60      8      2          0            1             0.00       2.94
  60      9     10          1            1             0.04       3.32
  60     10      9          1            1             0.04       3.03
  60     11     13          1            1             0.04       3.04
  60     12      4          1            1             0.04       3.18
  60     13     11          1            1             0.04       3.22
  60     14      6          1            1             0.04       2.93
  61      1      7          0            1             0.00       2.99
  61      2      9          0            0             0.07       3.21
  61      3      6          0            1             0.00       2.96
  61      4     13          1            0             0.12       3.39
  61      5     11          0            1             0.00       3.29
  61      6      3          1            0             0.12       3.08
  61      7      1          1            0             0.12       2.87
  61      8     14          0            0             0.07       3.01
  61      9      2          0            0             0.07       3.39
  61     10     12          1            0             0.12       3.15
  61     11      5          1            0             0.12       3.16
  61     12     10          0            1             0.00       3.18
  61     13      4          0            1             0.00       3.22
  61     14      8          0            0             0.07       3.00
  62      1      7          1            1             0.04       3.03
  62      2      9          0            0             0.07       3.28
  62      3      6          1            1             0.04       3.00
  62      4     13          0            1             0.00       3.39
  62      5     11          1            1             0.04       3.33
  62      6      3          1            1             0.04       3.12
  62      7      1          1            1             0.04       2.91
  62      8     14          0            0             0.07       3.08
  62      9      2          0            0             0.07       3.46
  62     10     12          0            1             0.00       3.15
  62     11      5          1            1             0.04       3.20
  62     12     10          1            0             0.12       3.30
  62     13      4          1            0             0.12       3.34
  62     14      8          0            0             0.07       3.07
  63      1      7          1            0             0.12       3.15
  63      2      9          0            0             0.07       3.35
  63      3      6          1            1             0.04       3.04
  63      4     13          0            1             0.00       3.39
  63      5     11          1            0             0.12       3.45
  63      6      3          1            1             0.04       3.16
  63      7      1          0            1             0.00       2.91
  63      8     14          0            0             0.07       3.15
  63      9      2          0            0             0.07       3.53
  63     10     12          1            0             0.12       3.27
  63     11      5          0            1             0.00       3.20
  63     12     10          0            1             0.00       3.30
  63     13      4          1            0             0.12       3.46
  63     14      8          0            0             0.07       3.14
  64      1      7          1            1             0.04       3.19
  64      2      9          0            0             0.07       3.42
  64      3      6          1            1             0.04       3.08
  64      4     13          1            1             0.04       3.43
  64      5     11          0            1             0.00       3.45
  64      6      3          1            1             0.04       3.20
  64      7      1          1            1             0.04       2.95
  64      8     14          0            0             0.07       3.22
  64      9      2          0            0             0.07       3.60
  64     10     12          1            1             0.04       3.31
  64     11      5          1            0             0.12       3.32
  64     12     10          1            1             0.04       3.34
  64     13      4          1            1             0.04       3.50
  64     14      8          0            0             0.07       3.21
  65      1      7          1            1             0.04       3.23
  65      2      9          0            0             0.07       3.49
  65      3      6          1            1             0.04       3.12
  65      4     13          1            1             0.04       3.47
  65      5     11          0            1             0.00       3.45
  65      6      3          1            1             0.04       3.24
  65      7      1          1            1             0.04       2.99
  65      8     14          0            0             0.07       3.29
  65      9      2          0            0             0.07       3.67
  65     10     12          1            1             0.04       3.35
  65     11      5          1            0             0.12       3.44
  65     12     10          1            1             0.04       3.38
  65     13      4          1            1             0.04       3.54
  65     14      8          0            0             0.07       3.28
  66      1      7          1            1             0.04       3.27
  66      2      9          0            0             0.07       3.56
  66      3      6          1            1             0.04       3.16
  66      4     13          1            1             0.04       3.51
  66      5     11          0            1             0.00       3.45
  66      6      3          1            1             0.04       3.28
  66      7      1          1            1             0.04       3.03
  66      8     14          0            0             0.07       3.36
  66      9      2          0            0             0.07       3.74
  66     10     12          1            1             0.04       3.39
  66     11      5          1            0             0.12       3.56
  66     12     10          1            1             0.04       3.42
  66     13      4          1            1             0.04       3.58
  66     14      8          0            0             0.07       3.35
  67      1      7          1            1             0.04       3.31
  67      2      9          0            1             0.00       3.56
  67      3      6          1            1             0.04       3.20
  67      4     13          1            0             0.12       3.63
  67      5     11          1            1             0.04       3.49
  67      6      3          1            1             0.04       3.32
  67      7      1          1            1             0.04       3.07
  67      8     14          0            0             0.07       3.43
  67      9      2          1            0             0.12       3.86
  67     10     12          1            1             0.04       3.43
  67     11      5          1            1             0.04       3.60
  67     12     10          1            1             0.04       3.46
  67     13      4          0            1             0.00       3.58
  67     14      8          0            0             0.07       3.42
  68      1      7          1            1             0.04       3.35
  68      2      9          0            1             0.00       3.56
  68      3      6          1            1             0.04       3.24
  68      4     13          1            1             0.04       3.67
  68      5     11          1            0             0.12       3.61
  68      6      3          1            1             0.04       3.36
  68      7      1          1            1             0.04       3.11
  68      8     14          0            0             0.07       3.50
  68      9      2          1            0             0.12       3.98
  68     10     12          1            1             0.04       3.47
  68     11      5          0            1             0.00       3.60
  68     12     10          1            1             0.04       3.50
  68     13      4          1            1             0.04       3.62
  68     14      8          0            0             0.07       3.49
  69      1      7          1            1             0.04       3.39
  69      2      9          1            1             0.04       3.60
  69      3      6          1            1             0.04       3.28
  69      4     13          1            1             0.04       3.71
  69      5     11          1            1             0.04       3.65
  69      6      3          1            1             0.04       3.40
  69      7      1          1            1             0.04       3.15
  69      8     14          0            0             0.07       3.57
  69      9      2          1            1             0.04       4.02
  69     10     12          1            1             0.04       3.51
  69     11      5          1            1             0.04       3.64
  69     12     10          1            1             0.04       3.54
  69     13      4          1            1             0.04       3.66
  69     14      8          0            0             0.07       3.56
  70      1      7          1            1             0.04       3.43
  70      2      9          1            1             0.04       3.64
  70      3      6          1            1             0.04       3.32
  70      4     13          1            1             0.04       3.75
  70      5     11          1            1             0.04       3.69
  70      6      3          1            1             0.04       3.44
  70      7      1          1            1             0.04       3.19
  70      8     14          0            1             0.00       3.57
  70      9      2          1            1             0.04       4.06
  70     10     12          1            1             0.04       3.55
  70     11      5          1            1             0.04       3.68
  70     12     10          1            1             0.04       3.58
  70     13      4          1            1             0.04       3.70
  70     14      8          1            0             0.12       3.68
  71      1      4          0            0             0.07       3.50
  71      2      7          0            1             0.00       3.64
  71      3      8          0            0             0.07       3.39
  71      4      1          0            0             0.07       3.82
  71      5     12          1            0             0.12       3.81
  71      6     13          1            0             0.12       3.56
  71      7      2          1            0             0.12       3.31
  71      8      3          0            0             0.07       3.64
  71      9     11          0            1             0.00       4.06
  71     10     14          1            0             0.12       3.67
  71     11      9          1            0             0.12       3.80
  71     12      5          0            1             0.00       3.58
  71     13      6          0            1             0.00       3.70
  71     14     10          0            1             0.00       3.68
  72      1      4          0            0             0.07       3.57
  72      2      7          0            1             0.00       3.64
  72      3      8          0            0             0.07       3.46
  72      4      1          0            0             0.07       3.89
  72      5     12          0            1             0.00       3.81
  72      6     13          1            1             0.04       3.60
  72      7      2          1            0             0.12       3.43
  72      8      3          0            0             0.07       3.71
  72      9     11          0            1             0.00       4.06
  72     10     14          1            1             0.04       3.71
  72     11      9          1            0             0.12       3.92
  72     12      5          1            0             0.12       3.70
  72     13      6          1            1             0.04       3.74
  72     14     10          1            1             0.04       3.72
  73      1      4          0            0             0.07       3.64
  73      2      7          1            1             0.04       3.68
  73      3      8          0            0             0.07       3.53
  73      4      1          0            0             0.07       3.96
  73      5     12          0            0             0.07       3.88
  73      6     13          1            1             0.04       3.64
  73      7      2          1            1             0.04       3.47
  73      8      3          0            0             0.07       3.78
  73      9     11          1            1             0.04       4.10
  73     10     14          1            1             0.04       3.75
  73     11      9          1            1             0.04       3.96
  73     12      5          0            0             0.07       3.77
  73     13      6          1            1             0.04       3.78
  73     14     10          1            1             0.04       3.76
  74      1      4          0            0             0.07       3.71
  74      2      7          1            1             0.04       3.72
  74      3      8          0            0             0.07       3.60
  74      4      1          0            0             0.07       4.03
  74      5     12          0            0             0.07       3.95
  74      6     13          1            1             0.04       3.68
  74      7      2          1            1             0.04       3.51
  74      8      3          0            0             0.07       3.85
  74      9     11          1            0             0.12       4.22
  74     10     14          1            1             0.04       3.79
  74     11      9          0            1             0.00       3.96
  74     12      5          0            0             0.07       3.84
  74     13      6          1            1             0.04       3.82
  74     14     10          1            1             0.04       3.80
  75      1      4          0            0             0.07       3.78
  75      2      7          1            1             0.04       3.76
  75      3      8          0            0             0.07       3.67
  75      4      1          0            0             0.07       4.10
  75      5     12          0            0             0.07       4.02
  75      6     13          1            1             0.04       3.72
  75      7      2          1            1             0.04       3.55
  75      8      3          0            0             0.07       3.92
  75      9     11          1            1             0.04       4.26
  75     10     14          1            1             0.04       3.83
  75     11      9          1            1             0.04       4.00
  75     12      5          0            0             0.07       3.91
  75     13      6          1            1             0.04       3.86
  75     14     10          1            1             0.04       3.84
  76      1      4          0            0             0.07       3.85
  76      2      7          1            1             0.04       3.80
  76      3      8          0            0             0.07       3.74
  76      4      1          0            0             0.07       4.17
  76      5     12          0            0             0.07       4.09
  76      6     13          1            1             0.04       3.76
  76      7      2          1            1             0.04       3.59
  76      8      3          0            0             0.07       3.99
  76      9     11          1            1             0.04       4.30
  76     10     14          1            1             0.04       3.87
  76     11      9          1            1             0.04       4.04
  76     12      5          0            0             0.07       3.98
  76     13      6          1            1             0.04       3.90
  76     14     10          1            1             0.04       3.88
  77      1      4          0            0             0.07       3.92
  77      2      7          1            1             0.04       3.84
  77      3      8          0            0             0.07       3.81
  77      4      1          0            0             0.07       4.24
  77      5     12          0            0             0.07       4.16
  77      6     13          1            1             0.04       3.80
  77      7      2          1            1             0.04       3.63
  77      8      3          0            0             0.07       4.06
  77      9     11          1            1             0.04       4.34
  77     10     14          1            1             0.04       3.91
  77     11      9          1            1             0.04       4.08
  77     12      5          0            0             0.07       4.05
  77     13      6          1            1             0.04       3.94
  77     14     10          1            1             0.04       3.92
  78      1      4          1            0             0.12       4.04
  78      2      7          1            1             0.04       3.88
  78      3      8          0            0             0.07       3.88
  78      4      1          0            1             0.00       4.24
  78      5     12          0            0             0.07       4.23
  78      6     13          1            1             0.04       3.84
  78      7      2          1            1             0.04       3.67
  78      8      3          0            0             0.07       4.13
  78      9     11          1            1             0.04       4.38
  78     10     14          1            1             0.04       3.95
  78     11      9          1            1             0.04       4.12
  78     12      5          0            0             0.07       4.12
  78     13      6          1            1             0.04       3.98
  78     14     10          1            1             0.04       3.96
  79      1      4          1            1             0.04       4.08
  79      2      7          1            1             0.04       3.92
  79      3      8          0            0             0.07       3.95
  79      4      1          1            1             0.04       4.28
  79      5     12          0            0             0.07       4.30
  79      6     13          1            1             0.04       3.88
  79      7      2          1            1             0.04       3.71
  79      8      3          0            0             0.07       4.20
  79      9     11          1            1             0.04       4.42
  79     10     14          1            1             0.04       3.99
  79     11      9          1            1             0.04       4.16
  79     12      5          0            0             0.07       4.19
  79     13      6          1            1             0.04       4.02
  79     14     10          1            1             0.04       4.00
  80      1      4          1            1             0.04       4.12
  80      2      7          1            1             0.04       3.96
  80      3      8          1            1             0.04       3.99
  80      4      1          1            1             0.04       4.32
  80      5     12          1            1             0.04       4.34
  80      6     13          1            1             0.04       3.92
  80      7      2          1            1             0.04       3.75
  80      8      3          1            1             0.04       4.24
  80      9     11          1            1             0.04       4.46
  80     10     14          1            1             0.04       4.03
  80     11      9          1            1             0.04       4.20
  80     12      5          1            1             0.04       4.23
  80     13      6          1            1             0.04       4.06
  80     14     10          1            1             0.04       4.04
  81      1      9          0            0             0.07       4.19
  81      2      4          1            0             0.12       4.08
  81      3     11          0            1             0.00       3.99
  81      4      2          0            1             0.00       4.32
  81      5      8          0            0             0.07       4.41
  81      6     13          1            1             0.04       3.96
  81      7     10          1            0             0.12       3.87
  81      8      5          0            0             0.07       4.31
  81      9      1          0            0             0.07       4.53
  81     10      7          0            1             0.00       4.03
  81     11      3          1            0             0.12       4.32
  81     12     14          0            0             0.07       4.30
  81     13      6          1            1             0.04       4.10
  81     14     12          0            0             0.07       4.11
  82      1      9          0            0             0.07       4.26
  82      2      4          0            1             0.00       4.08
  82      3     11          1            0             0.12       4.11
  82      4      2          1            0             0.12       4.44
  82      5      8          0            0             0.07       4.48
  82      6     13          1            1             0.04       4.00
  82      7     10          1            0             0.12       3.99
  82      8      5          0            0             0.07       4.38
  82      9      1          0            0             0.07       4.60
  82     10      7          0            1             0.00       4.03
  82     11      3          0            1             0.00       4.32
  82     12     14          0            0             0.07       4.37
  82     13      6          1            1             0.04       4.14
  82     14     12          0            0             0.07       4.18
  83      1      9          0            0             0.07       4.33
  83      2      4          0            0             0.07       4.15
  83      3     11          0            1             0.00       4.11
  83      4      2          0            0             0.07       4.51
  83      5      8          0            0             0.07       4.55
  83      6     13          1            1             0.04       4.04
  83      7     10          1            1             0.04       4.03
  83      8      5          0            0             0.07       4.45
  83      9      1          0            0             0.07       4.67
  83     10      7          1            1             0.04       4.07
  83     11      3          1            0             0.12       4.44
  83     12     14          0            0             0.07       4.44
  83     13      6          1            1             0.04       4.18
  83     14     12          0            0             0.07       4.25
  84      1      9          0            0             0.07       4.40
  84      2      4          0            0             0.07       4.22
  84      3     11          1            0             0.12       4.23
  84      4      2          0            0             0.07       4.58
  84      5      8          0            0             0.07       4.62
  84      6     13          1            1             0.04       4.08
  84      7     10          1            1             0.04       4.07
  84      8      5          0            0             0.07       4.52
  84      9      1          0            0             0.07       4.74
  84     10      7          1            1             0.04       4.11
  84     11      3          0            1             0.00       4.44
  84     12     14          0            0             0.07       4.51
  84     13      6          1            1             0.04       4.22
  84     14     12          0            0             0.07       4.32
  85      1      9          0            0             0.07       4.47
  85      2      4          0            0             0.07       4.29
  85      3     11          0            1             0.00       4.23
  85      4      2          0            0             0.07       4.65
  85      5      8          0            0             0.07       4.69
  85      6     13          1            1             0.04       4.12
  85      7     10          1            1             0.04       4.11
  85      8      5          0            0             0.07       4.59
  85      9      1          0            0             0.07       4.81
  85     10      7          1            1             0.04       4.15
  85     11      3          1            0             0.12       4.56
  85     12     14          0            0             0.07       4.58
  85     13      6          1            1             0.04       4.26
  85     14     12          0            0             0.07       4.39
  86      1      9          0            0             0.07       4.54
  86      2      4          0            0             0.07       4.36
  86      3     11          1            0             0.12       4.35
  86      4      2          0            0             0.07       4.72
  86      5      8          0            0             0.07       4.76
  86      6     13          1            1             0.04       4.16
  86      7     10          0            1             0.00       4.11
  86      8      5          0            0             0.07       4.66
  86      9      1          0            0             0.07       4.88
  86     10      7          1            0             0.12       4.27
  86     11      3          0            1             0.00       4.56
  86     12     14          0            0             0.07       4.65
  86     13      6          1            1             0.04       4.30
  86     14     12          0            0             0.07       4.46
  87      1      9          0            0             0.07       4.61
  87      2      4          1            0             0.12       4.48
  87      3     11          0            1             0.00       4.35
  87      4      2          0            1             0.00       4.72
  87      5      8          0            0             0.07       4.83
  87      6     13          1            1             0.04       4.20
  87      7     10          1            1             0.04       4.15
  87      8      5          0            0             0.07       4.73
  87      9      1          0            0             0.07       4.95
  87     10      7          1            1             0.04       4.31
  87     11      3          1            0             0.12       4.68
  87     12     14          0            0             0.07       4.72
  87     13      6          1            1             0.04       4.34
  87     14     12          0            0             0.07       4.53
  88      1      9          0            1             0.00       4.61
  88      2      4          1            1             0.04       4.52
  88      3     11          1            0             0.12       4.47
  88      4      2          1            1             0.04       4.76
  88      5      8          0            0             0.07       4.90
  88      6     13          1            1             0.04       4.24
  88      7     10          1            1             0.04       4.19
  88      8      5          0            0             0.07       4.80
  88      9      1          1            0             0.12       5.07
  88     10      7          1            1             0.04       4.35
  88     11      3          0            1             0.00       4.68
  88     12     14          0            0             0.07       4.79
  88     13      6          1            1             0.04       4.38
  88     14     12          0            0             0.07       4.60
  89      1      9          1            1             0.04       4.65
  89      2      4          1            1             0.04       4.56
  89      3     11          0            1             0.00       4.47
  89      4      2          1            1             0.04       4.80
  89      5      8          0            1             0.00       4.90
  89      6     13          1            1             0.04       4.28
  89      7     10          1            1             0.04       4.23
  89      8      5          1            0             0.12       4.92
  89      9      1          1            1             0.04       5.11
  89     10      7          1            1             0.04       4.39
  89     11      3          1            0             0.12       4.80
  89     12     14          1            0             0.12       4.91
  89     13      6          1            1             0.04       4.42
  89     14     12          0            1             0.00       4.60
  90      1      9          1            1             0.04       4.69
  90      2      4          1            1             0.04       4.60
  90      3     11          1            1             0.04       4.51
  90      4      2          1            1             0.04       4.84
  90      5      8          1            1             0.04       4.94
  90      6     13          1            1             0.04       4.32
  90      7     10          1            1             0.04       4.27
  90      8      5          1            1             0.04       4.96
  90      9      1          1            1             0.04       5.15
  90     10      7          1            1             0.04       4.43
  90     11      3          1            1             0.04       4.84
  90     12     14          1            1             0.04       4.95
  90     13      6          1            1             0.04       4.46
  90     14     12          1            1             0.04       4.64
  91      1     14          0            0             0.07       4.76
  91      2     13          0            0             0.07       4.67
  91      3     11          0            1             0.00       4.51
  91      4      9          0            0             0.07       4.91
  91      5      6          0            1             0.00       4.94
  91      6      5          1            0             0.12       4.44
  91      7     12          1            0             0.12       4.39
  91      8     10          0            0             0.07       5.03
  91      9      4          0            0             0.07       5.22
  91     10      8          0            0             0.07       4.50
  91     11      3          1            0             0.12       4.96
  91     12      7          0            1             0.00       4.95
  91     13      2          0            0             0.07       4.53
  91     14      1          0            0             0.07       4.71
  92      1     14          0            0             0.07       4.83
  92      2     13          0            0             0.07       4.74
  92      3     11          1            0             0.12       4.63
  92      4      9          0            0             0.07       4.98
  92      5      6          1            0             0.12       5.06
  92      6      5          0            1             0.00       4.44
  92      7     12          1            1             0.04       4.43
  92      8     10          0            0             0.07       5.10
  92      9      4          0            0             0.07       5.29
  92     10      8          0            0             0.07       4.57
  92     11      3          0            1             0.00       4.96
  92     12      7          1            1             0.04       4.99
  92     13      2          0            0             0.07       4.60
  92     14      1          0            0             0.07       4.78
  93      1     14          0            0             0.07       4.90
  93      2     13          0            0             0.07       4.81
  93      3     11          0            1             0.00       4.63
  93      4      9          0            0             0.07       5.05
  93      5      6          0            1             0.00       5.06
  93      6      5          1            0             0.12       4.56
  93      7     12          1            1             0.04       4.47
  93      8     10          0            0             0.07       5.17
  93      9      4          0            0             0.07       5.36
  93     10      8          0            0             0.07       4.64
  93     11      3          1            0             0.12       5.08
  93     12      7          1            1             0.04       5.03
  93     13      2          0            0             0.07       4.67
  93     14      1          0            0             0.07       4.85
  94      1     14          0            0             0.07       4.97
  94      2     13          0            0             0.07       4.88
  94      3     11          1            0             0.12       4.75
  94      4      9          0            0             0.07       5.12
  94      5      6          0            1             0.00       5.06
  94      6      5          1            0             0.12       4.68
  94      7     12          0            1             0.00       4.47
  94      8     10          0            0             0.07       5.24
  94      9      4          0            0             0.07       5.43
  94     10      8          0            0             0.07       4.71
  94     11      3          0            1             0.00       5.08
  94     12      7          1            0             0.12       5.15
  94     13      2          0            0             0.07       4.74
  94     14      1          0            0             0.07       4.92
  95      1     14          0            0             0.07       5.04
  95      2     13          0            1             0.00       4.88
  95      3     11          0            1             0.00       4.75
  95      4      9          0            0             0.07       5.19
  95      5      6          1            1             0.04       5.10
  95      6      5          1            1             0.04       4.72
  95      7     12          1            0             0.12       4.59
  95      8     10          0            0             0.07       5.31
  95      9      4          0            0             0.07       5.50
  95     10      8          0            0             0.07       4.78
  95     11      3          1            0             0.12       5.20
  95     12      7          0            1             0.00       5.15
  95     13      2          1            0             0.12       4.86
  95     14      1          0            0             0.07       4.99
  96      1     14          0            0             0.07       5.11
  96      2     13          0            1             0.00       4.88
  96      3     11          1            0             0.12       4.87
  96      4      9          0            0             0.07       5.26
  96      5      6          1            1             0.04       5.14
  96      6      5          1            1             0.04       4.76
  96      7     12          1            1             0.04       4.63
  96      8     10          0            0             0.07       5.38
  96      9      4          0            0             0.07       5.57
  96     10      8          0            0             0.07       4.85
  96     11      3          0            1             0.00       5.20
  96     12      7          1            1             0.04       5.19
  96     13      2          1            0             0.12       4.98
  96     14      1          0            0             0.07       5.06
  97      1     14          0            0             0.07       5.18
  97      2     13          1            1             0.04       4.92
  97      3     11          0            1             0.00       4.87
  97      4      9          1            0             0.12       5.38
  97      5      6          1            1             0.04       5.18
  97      6      5          1            1             0.04       4.80
  97      7     12          1            1             0.04       4.67
  97      8     10          0            1             0.00       5.38
  97      9      4          0            1             0.00       5.57
  97     10      8          1            0             0.12       4.97
  97     11      3          1            0             0.12       5.32
  97     12      7          1            1             0.04       5.23
  97     13      2          1            1             0.04       5.02
  97     14      1          0            0             0.07       5.13
  98      1     14          1            0             0.12       5.30
  98      2     13          1            1             0.04       4.96
  98      3     11          1            0             0.12       4.99
  98      4      9          1            1             0.04       5.42
  98      5      6          1            1             0.04       5.22
  98      6      5          1            1             0.04       4.84
  98      7     12          1            1             0.04       4.71
  98      8     10          0            1             0.00       5.38
  98      9      4          1            1             0.04       5.61
  98     10      8          1            0             0.12       5.09
  98     11      3          0            1             0.00       5.32
  98     12      7          1            1             0.04       5.27
  98     13      2          1            1             0.04       5.06
  98     14      1          0            1             0.00       5.13
  99      1     14          1            1             0.04       5.34
  99      2     13          1            1             0.04       5.00
  99      3     11          0            1             0.00       4.99
  99      4      9          1            1             0.04       5.46
  99      5      6          1            1             0.04       5.26
  99      6      5          1            1             0.04       4.88
  99      7     12          1            1             0.04       4.75
  99      8     10          1            1             0.04       5.42
  99      9      4          1            1             0.04       5.65
  99     10      8          1            1             0.04       5.13
  99     11      3          1            0             0.12       5.44
  99     12      7          1            1             0.04       5.31
  99     13      2          1            1             0.04       5.10
  99     14      1          1            1             0.04       5.17
 100      1     14          1            1             0.04       5.38
 100      2     13          1            1             0.04       5.04
 100      3     11          1            1             0.04       5.03
 100      4      9          1            1             0.04       5.50
 100      5      6          1            1             0.04       5.30
 100      6      5          1            1             0.04       4.92
 100      7     12          1            1             0.04       4.79
 100      8     10          0            1             0.00       5.42
 100      9      4          1            1             0.04       5.69
 100     10      8          1            0             0.12       5.25
 100     11      3          1            1             0.04       5.48
 100     12      7          1            1             0.04       5.35
 100     13      2          1            1             0.04       5.14
 100     14      1          1            1             0.04       5.21
 101      1      5          0            0             0.07       5.45
 101      2      9          0            0             0.07       5.11
 101      3      6          1            1             0.04       5.07
 101      4     14          0            0             0.07       5.57
 101      5      1          0            0             0.07       5.37
 101      6      3          1            1             0.04       4.96
 101      7     11          1            1             0.04       4.83
 101      8     10          0            0             0.07       5.49
 101      9      2          0            0             0.07       5.76
 101     10      8          0            0             0.07       5.32
 101     11      7          1            1             0.04       5.52
 101     12     13          0            0             0.07       5.42
 101     13     12          0            0             0.07       5.21
 101     14      4          0            0             0.07       5.28
 102      1      5          0            0             0.07       5.52
 102      2      9          0            1             0.00       5.11
 102      3      6          1            1             0.04       5.11
 102      4     14          0            0             0.07       5.64
 102      5      1          0            0             0.07       5.44
 102      6      3          1            1             0.04       5.00
 102      7     11          1            0             0.12       4.95
 102      8     10          0            0             0.07       5.56
 102      9      2          1            0             0.12       5.88
 102     10      8          0            0             0.07       5.39
 102     11      7          0            1             0.00       5.52
 102     12     13          0            0             0.07       5.49
 102     13     12          0            0             0.07       5.28
 102     14      4          0            0             0.07       5.35
 103      1      5          0            0             0.07       5.59
 103      2      9          0            0             0.07       5.18
 103      3      6          0            1             0.00       5.11
 103      4     14          0            0             0.07       5.71
 103      5      1          0            0             0.07       5.51
 103      6      3          1            0             0.12       5.12
 103      7     11          1            1             0.04       4.99
 103      8     10          0            0             0.07       5.63
 103      9      2          0            0             0.07       5.95
 103     10      8          0            0             0.07       5.46
 103     11      7          1            1             0.04       5.56
 103     12     13          0            0             0.07       5.56
 103     13     12          0            0             0.07       5.35
 103     14      4          0            0             0.07       5.42
 104      1      5          0            0             0.07       5.66
 104      2      9          0            1             0.00       5.18
 104      3      6          1            0             0.12       5.23
 104      4     14          0            0             0.07       5.78
 104      5      1          0            0             0.07       5.58
 104      6      3          0            1             0.00       5.12
 104      7     11          1            1             0.04       5.03
 104      8     10          0            0             0.07       5.70
 104      9      2          1            0             0.12       6.07
 104     10      8          0            0             0.07       5.53
 104     11      7          1            1             0.04       5.60
 104     12     13          0            1             0.00       5.56
 104     13     12          1            0             0.12       5.47
 104     14      4          0            0             0.07       5.49
 105      1      5          0            0             0.07       5.73
 105      2      9          0            1             0.00       5.18
 105      3      6          0            0             0.07       5.30
 105      4     14          0            0             0.07       5.85
 105      5      1          0            0             0.07       5.65
 105      6      3          0            0             0.07       5.19
 105      7     11          1            1             0.04       5.07
 105      8     10          0            0             0.07       5.77
 105      9      2          1            0             0.12       6.19
 105     10      8          0            0             0.07       5.60
 105     11      7          1            1             0.04       5.64
 105     12     13          1            1             0.04       5.60
 105     13     12          1            1             0.04       5.51
 105     14      4          0            0             0.07       5.56
 106      1      5          0            0             0.07       5.80
 106      2      9          1            1             0.04       5.22
 106      3      6          0            0             0.07       5.37
 106      4     14          0            0             0.07       5.92
 106      5      1          0            0             0.07       5.72
 106      6      3          0            0             0.07       5.26
 106      7     11          0            1             0.00       5.07
 106      8     10          0            0             0.07       5.84
 106      9      2          1            1             0.04       6.23
 106     10      8          0            0             0.07       5.67
 106     11      7          1            0             0.12       5.76
 106     12     13          1            0             0.12       5.72
 106     13     12          0            1             0.00       5.51
 106     14      4          0            0             0.07       5.63
 107      1      5          0            0             0.07       5.87
 107      2      9          1            1             0.04       5.26
 107      3      6          0            0             0.07       5.44
 107      4     14          0            0             0.07       5.99
 107      5      1          0            0             0.07       5.79
 107      6      3          0            0             0.07       5.33
 107      7     11          1            1             0.04       5.11
 107      8     10          0            1             0.00       5.84
 107      9      2          1            1             0.04       6.27
 107     10      8          1            0             0.12       5.79
 107     11      7          1            1             0.04       5.80
 107     12     13          1            1             0.04       5.76
 107     13     12          1            1             0.04       5.55
 107     14      4          0            0             0.07       5.70
 108      1      5          1            0             0.12       5.99
 108      2      9          1            1             0.04       5.30
 108      3      6          0            0             0.07       5.51
 108      4     14          0            0             0.07       6.06
 108      5      1          0            1             0.00       5.79
 108      6      3          0            0             0.07       5.40
 108      7     11          1            1             0.04       5.15
 108      8     10          0            1             0.00       5.84
 108      9      2          1            1             0.04       6.31
 108     10      8          1            0             0.12       5.91
 108     11      7          1            1             0.04       5.84
 108     12     13          1            1             0.04       5.80
 108     13     12          1            1             0.04       5.59
 108     14      4          0            0             0.07       5.77
 109      1      5          1            1             0.04       6.03
 109      2      9          1            1             0.04       5.34
 109      3      6          0            0             0.07       5.58
 109      4     14          0            1             0.00       6.06
 109      5      1          1            1             0.04       5.83
 109      6      3          0            0             0.07       5.47
 109      7     11          1            1             0.04       5.19
 109      8     10          1            1             0.04       5.88
 109      9      2          1            1             0.04       6.35
 109     10      8          1            1             0.04       5.95
 109     11      7          1            1             0.04       5.88
 109     12     13          1            1             0.04       5.84
 109     13     12          1            1             0.04       5.63
 109     14      4          1            0             0.12       5.89
 110      1      5          1            1             0.04       6.07
 110      2      9          1            1             0.04       5.38
 110      3      6          1            0             0.12       5.70
 110      4     14          1            1             0.04       6.10
 110      5      1          1            1             0.04       5.87
 110      6      3          0            1             0.00       5.47
 110      7     11          1            1             0.04       5.23
 110      8     10          1            1             0.04       5.92
 110      9      2          1            1             0.04       6.39
 110     10      8          1            1             0.04       5.99
 110     11      7          1            1             0.04       5.92
 110     12     13          1            1             0.04       5.88
 110     13     12          1            1             0.04       5.67
 110     14      4          1            1             0.04       5.93
 111      1     10          0            0             0.07       6.14
 111      2      4          1            0             0.12       5.50
 111      3      8          0            1             0.00       5.70
 111      4      2          0            1             0.00       6.10
 111      5      6          1            1             0.04       5.91
 111      6      5          1            1             0.04       5.51
 111      7     13          1            0             0.12       5.35
 111      8      3          1            0             0.12       6.04
 111      9     12          0            0             0.07       6.46
 111     10      1          0            0             0.07       6.06
 111     11     14          1            0             0.12       6.04
 111     12      9          0            0             0.07       5.95
 111     13      7          0            1             0.00       5.67
 111     14     11          0            1             0.00       5.93
 112      1     10          0            0             0.07       6.21
 112      2      4          0            1             0.00       5.50
 112      3      8          1            0             0.12       5.82
 112      4      2          1            0             0.12       6.22
 112      5      6          1            1             0.04       5.95
 112      6      5          1            1             0.04       5.55
 112      7     13          1            1             0.04       5.39
 112      8      3          0            1             0.00       6.04
 112      9     12          0            0             0.07       6.53
 112     10      1          0            0             0.07       6.13
 112     11     14          0            1             0.00       6.04
 112     12      9          0            0             0.07       6.02
 112     13      7          1            1             0.04       5.71
 112     14     11          1            0             0.12       6.05
 113      1     10          0            0             0.07       6.28
 113      2      4          1            0             0.12       5.62
 113      3      8          0            0             0.07       5.89
 113      4      2          0            1             0.00       6.22
 113      5      6          0            1             0.00       5.95
 113      6      5          1            0             0.12       5.67
 113      7     13          1            1             0.04       5.43
 113      8      3          0            0             0.07       6.11
 113      9     12          0            0             0.07       6.60
 113     10      1          0            0             0.07       6.20
 113     11     14          1            0             0.12       6.16
 113     12      9          0            0             0.07       6.09
 113     13      7          1            1             0.04       5.75
 113     14     11          0            1             0.00       6.05
 114      1     10          0            0             0.07       6.35
 114      2      4          0            1             0.00       5.62
 114      3      8          0            0             0.07       5.96
 114      4      2          1            0             0.12       6.34
 114      5      6          1            0             0.12       6.07
 114      6      5          0            1             0.00       5.67
 114      7     13          0            1             0.00       5.43
 114      8      3          0            0             0.07       6.18
 114      9     12          0            0             0.07       6.67
 114     10      1          0            0             0.07       6.27
 114     11     14          0            1             0.00       6.16
 114     12      9          0            0             0.07       6.16
 114     13      7          1            0             0.12       5.87
 114     14     11          1            0             0.12       6.17
 115      1     10          0            0             0.07       6.42
 115      2      4          0            0             0.07       5.69
 115      3      8          0            0             0.07       6.03
 115      4      2          0            0             0.07       6.41
 115      5      6          0            0             0.07       6.14
 115      6      5          0            0             0.07       5.74
 115      7     13          1            1             0.04       5.47
 115      8      3          0            0             0.07       6.25
 115      9     12          0            0             0.07       6.74
 115     10      1          0            0             0.07       6.34
 115     11     14          1            0             0.12       6.28
 115     12      9          0            0             0.07       6.23
 115     13      7          1            1             0.04       5.91
 115     14     11          0            1             0.00       6.17
 116      1     10          0            0             0.07       6.49
 116      2      4          0            1             0.00       5.69
 116      3      8          0            0             0.07       6.10
 116      4      2          1            0             0.12       6.53
 116      5      6          0            0             0.07       6.21
 116      6      5          0            0             0.07       5.81
 116      7     13          1            1             0.04       5.51
 116      8      3          0            0             0.07       6.32
 116      9     12          0            0             0.07       6.81
 116     10      1          0            0             0.07       6.41
 116     11     14          0            1             0.00       6.28
 116     12      9          0            0             0.07       6.30
 116     13      7          1            1             0.04       5.95
 116     14     11          1            0             0.12       6.29
 117      1     10          0            1             0.00       6.49
 117      2      4          1            0             0.12       5.81
 117      3      8          0            0             0.07       6.17
 117      4      2          0            1             0.00       6.53
 117      5      6          0            0             0.07       6.28
 117      6      5          0            0             0.07       5.88
 117      7     13          1            1             0.04       5.55
 117      8      3          0            0             0.07       6.39
 117      9     12          0            0             0.07       6.88
 117     10      1          1            0             0.12       6.53
 117     11     14          1            0             0.12       6.40
 117     12      9          0            0             0.07       6.37
 117     13      7          1            1             0.04       5.99
 117     14     11          0            1             0.00       6.29
 118      1     10          1            1             0.04       6.53
 118      2      4          1            0             0.12       5.93
 118      3      8          0            0             0.07       6.24
 118      4      2          0            1             0.00       6.53
 118      5      6          1            1             0.04       6.32
 118      6      5          1            1             0.04       5.92
 118      7     13          1            1             0.04       5.59
 118      8      3          0            0             0.07       6.46
 118      9     12          1            0             0.12       7.00
 118     10      1          1            1             0.04       6.57
 118     11     14          0            1             0.00       6.40
 118     12      9          0            1             0.00       6.37
 118     13      7          1            1             0.04       6.03
 118     14     11          1            0             0.12       6.41
 119      1     10          1            1             0.04       6.57
 119      2      4          0            1             0.00       5.93
 119      3      8          0            1             0.00       6.24
 119      4      2          1            0             0.12       6.65
 119      5      6          1            1             0.04       6.36
 119      6      5          1            1             0.04       5.96
 119      7     13          1            1             0.04       5.63
 119      8      3          1            0             0.12       6.58
 119      9     12          1            1             0.04       7.04
 119     10      1          1            1             0.04       6.61
 119     11     14          1            0             0.12       6.52
 119     12      9          1            1             0.04       6.41
 119     13      7          1            1             0.04       6.07
 119     14     11          0            1             0.00       6.41
 120      1     10          1            1             0.04       6.61
 120      2      4          1            1             0.04       5.97
 120      3      8          1            1             0.04       6.28
 120      4      2          1            1             0.04       6.69
 120      5      6          1            1             0.04       6.40
 120      6      5          1            1             0.04       6.00
 120      7     13          1            1             0.04       5.67
 120      8      3          1            1             0.04       6.62
 120      9     12          1            1             0.04       7.08
 120     10      1          1            1             0.04       6.65
 120     11     14          1            1             0.04       6.56
 120     12      9          1            1             0.04       6.45
 120     13      7          1            1             0.04       6.11
 120     14     11          1            1             0.04       6.45
 121      1      3          0            0             0.07       6.68
 121      2     12          0            0             0.07       6.04
 121      3      1          0            0             0.07       6.35
 121      4      5          0            1             0.00       6.69
 121      5      4          1            0             0.12       6.52
 121      6      7          1            1             0.04       6.04
 121      7      6          1            1             0.04       5.71
 121      8     10          0            0             0.07       6.69
 121      9     13          0            0             0.07       7.15
 121     10      8          0            0             0.07       6.72
 121     11     14          1            0             0.12       6.68
 121     12      2          0            0             0.07       6.52
 121     13      9          0            0             0.07       6.18
 121     14     11          0            1             0.00       6.45
 122      1      3          0            0             0.07       6.75
 122      2     12          0            0             0.07       6.11
 122      3      1          0            0             0.07       6.42
 122      4      5          1            0             0.12       6.81
 122      5      4          0            1             0.00       6.52
 122      6      7          1            0             0.12       6.16
 122      7      6          0            1             0.00       5.71
 122      8     10          0            0             0.07       6.76
 122      9     13          0            0             0.07       7.22
 122     10      8          0            0             0.07       6.79
 122     11     14          0            1             0.00       6.68
 122     12      2          0            0             0.07       6.59
 122     13      9          0            0             0.07       6.25
 122     14     11          1            0             0.12       6.57
 123      1      3          0            0             0.07       6.82
 123      2     12          0            0             0.07       6.18
 123      3      1          0            0             0.07       6.49
 123      4      5          0            0             0.07       6.88
 123      5      4          0            0             0.07       6.59
 123      6      7          0            1             0.00       6.16
 123      7      6          1            0             0.12       5.83
 123      8     10          0            0             0.07       6.83
 123      9     13          0            0             0.07       7.29
 123     10      8          0            0             0.07       6.86
 123     11     14          1            0             0.12       6.80
 123     12      2          0            0             0.07       6.66
 123     13      9          0            0             0.07       6.32
 123     14     11          0            1             0.00       6.57
 124      1      3          0            0             0.07       6.89
 124      2     12          0            0             0.07       6.25
 124      3      1          0            0             0.07       6.56
 124      4      5          0            0             0.07       6.95
 124      5      4          0            0             0.07       6.66
 124      6      7          0            1             0.00       6.16
 124      7      6          1            0             0.12       5.95
 124      8     10          0            0             0.07       6.90
 124      9     13          0            1             0.00       7.29
 124     10      8          0            0             0.07       6.93
 124     11     14          0            1             0.00       6.80
 124     12      2          0            0             0.07       6.73
 124     13      9          1            0             0.12       6.44
 124     14     11          1            0             0.12       6.69
 125      1      3          0            0             0.07       6.96
 125      2     12          0            0             0.07       6.32
 125      3      1          0            0             0.07       6.63
 125      4      5          0            1             0.00       6.95
 125      5      4          1            0             0.12       6.78
 125      6      7          1            1             0.04       6.20
 125      7      6          1            1             0.04       5.99
 125      8     10          0            0             0.07       6.97
 125      9     13          0            1             0.00       7.29
 125     10      8          0            0             0.07       7.00
 125     11     14          1            0             0.12       6.92
 125     12      2          0            0             0.07       6.80
 125     13      9          1            0             0.12       6.56
 125     14     11          0            1             0.00       6.69
 126      1      3          0            0             0.07       7.03
 126      2     12          0            0             0.07       6.39
 126      3      1          0            0             0.07       6.70
 126      4      5          1            0             0.12       7.07
 126      5      4          0            1             0.00       6.78
 126      6      7          1            1             0.04       6.24
 126      7      6          1            1             0.04       6.03
 126      8     10          0            0             0.07       7.04
 126      9     13          0            1             0.00       7.29
 126     10      8          0            0             0.07       7.07
 126     11     14          0            1             0.00       6.92
 126     12      2          0            0             0.07       6.87
 126     13      9          1            0             0.12       6.68
 126     14     11          1            0             0.12       6.81
 127      1      3          1            0             0.12       7.15
 127      2     12          0            0             0.07       6.46
 127      3      1          0            1             0.00       6.70
 127      4      5          0            1             0.00       7.07
 127      5      4          1            0             0.12       6.90
 127      6      7          1            1             0.04       6.28
 127      7      6          1            1             0.04       6.07
 127      8     10          0            1             0.00       7.04
 127      9     13          1            1             0.04       7.33
 127     10      8          1            0             0.12       7.19
 127     11     14          1            0             0.12       7.04
 127     12      2          0            0             0.07       6.94
 127     13      9          1            1             0.04       6.72
 127     14     11          0            1             0.00       6.81
 128      1      3          1            1             0.04       7.19
 128      2     12          1            0             0.12       6.58
 128      3      1          1            1             0.04       6.74
 128      4      5          1            1             0.04       7.11
 128      5      4          1            1             0.04       6.94
 128      6      7          1            1             0.04       6.32
 128      7      6          1            1             0.04       6.11
 128      8     10          1            1             0.04       7.08
 128      9     13          1            0             0.12       7.45
 128     10      8          1            1             0.04       7.23
 128     11     14          0            1             0.00       7.04
 128     12      2          0            1             0.00       6.94
 128     13      9          0            1             0.00       6.72
 128     14     11          1            0             0.12       6.93
 129      1      3          1            1             0.04       7.23
 129      2     12          1            1             0.04       6.62
 129      3      1          1            1             0.04       6.78
 129      4      5          1            1             0.04       7.15
 129      5      4          1            1             0.04       6.98
 129      6      7          1            1             0.04       6.36
 129      7      6          1            1             0.04       6.15
 129      8     10          1            1             0.04       7.12
 129      9     13          0            1             0.00       7.45
 129     10      8          1            1             0.04       7.27
 129     11     14          1            1             0.04       7.08
 129     12      2          1            1             0.04       6.98
 129     13      9          1            0             0.12       6.84
 129     14     11          1            1             0.04       6.97
 130      1      3          1            1             0.04       7.27
 130      2     12          0            1             0.00       6.62
 130      3      1          1            1             0.04       6.82
 130      4      5          1            1             0.04       7.19
 130      5      4          1            1             0.04       7.02
 130      6      7          1            1             0.04       6.40
 130      7      6          1            1             0.04       6.19
 130      8     10          0            1             0.00       7.12
 130      9     13          1            1             0.04       7.49
 130     10      8          1            0             0.12       7.39
 130     11     14          1            1             0.04       7.12
 130     12      2          1            0             0.12       7.10
 130     13      9          1            1             0.04       6.88
 130     14     11          1            1             0.04       7.01
 131      1     11          0            1             0.00       7.27
 131      2      4          0            1             0.00       6.62
 131      3      9          0            1             0.00       6.82
 131      4      2          1            0             0.12       7.31
 131      5      6          0            1             0.00       7.02
 131      6      5          1            0             0.12       6.52
 131      7     10          1            0             0.12       6.31
 131      8     12          0            0             0.07       7.19
 131      9      3          1            0             0.12       7.61
 131     10      7          0            1             0.00       7.39
 131     11      1          1            0             0.12       7.24
 131     12      8          0            0             0.07       7.17
 131     13     14          0            0             0.07       6.95
 131     14     13          0            0             0.07       7.08
 132      1     11          1            0             0.12       7.39
 132      2      4          0            0             0.07       6.69
 132      3      9          1            1             0.04       6.86
 132      4      2          0            0             0.07       7.38
 132      5      6          1            1             0.04       7.06
 132      6      5          1            1             0.04       6.56
 132      7     10          1            1             0.04       6.35
 132      8     12          0            0             0.07       7.26
 132      9      3          1            1             0.04       7.65
 132     10      7          1            1             0.04       7.43
 132     11      1          0            1             0.00       7.24
 132     12      8          0            0             0.07       7.24
 132     13     14          0            0             0.07       7.02
 132     14     13          0            0             0.07       7.15
 133      1     11          1            1             0.04       7.43
 133      2      4          0            0             0.07       6.76
 133      3      9          1            1             0.04       6.90
 133      4      2          0            0             0.07       7.45
 133      5      6          1            1             0.04       7.10
 133      6      5          1            1             0.04       6.60
 133      7     10          1            1             0.04       6.39
 133      8     12          0            0             0.07       7.33
 133      9      3          1            1             0.04       7.69
 133     10      7          1            1             0.04       7.47
 133     11      1          1            1             0.04       7.28
 133     12      8          0            0             0.07       7.31
 133     13     14          0            0             0.07       7.09
 133     14     13          0            0             0.07       7.22
 134      1     11          1            1             0.04       7.47
 134      2      4          0            0             0.07       6.83
 134      3      9          1            1             0.04       6.94
 134      4      2          0            0             0.07       7.52
 134      5      6          0            1             0.00       7.10
 134      6      5          1            0             0.12       6.72
 134      7     10          0            1             0.00       6.39
 134      8     12          0            0             0.07       7.40
 134      9      3          1            1             0.04       7.73
 134     10      7          1            0             0.12       7.59
 134     11      1          1            1             0.04       7.32
 134     12      8          0            0             0.07       7.38
 134     13     14          1            0             0.12       7.21
 134     14     13          0            1             0.00       7.22
 135      1     11          1            1             0.04       7.51
 135      2      4          0            0             0.07       6.90
 135      3      9          1            1             0.04       6.98
 135      4      2          0            0             0.07       7.59
 135      5      6          0            1             0.00       7.10
 135      6      5          1            0             0.12       6.84
 135      7     10          1            1             0.04       6.43
 135      8     12          0            0             0.07       7.47
 135      9      3          1            1             0.04       7.77
 135     10      7          1            1             0.04       7.63
 135     11      1          1            1             0.04       7.36
 135     12      8          0            0             0.07       7.45
 135     13     14          1            1             0.04       7.25
 135     14     13          1            1             0.04       7.26
 136      1     11          1            1             0.04       7.55
 136      2      4          0            0             0.07       6.97
 136      3      9          1            1             0.04       7.02
 136      4      2          0            0             0.07       7.66
 136      5      6          1            1             0.04       7.14
 136      6      5          1            1             0.04       6.88
 136      7     10          1            1             0.04       6.47
 136      8     12          0            0             0.07       7.54
 136      9      3          1            1             0.04       7.81
 136     10      7          1            1             0.04       7.67
 136     11      1          1            1             0.04       7.40
 136     12      8          0            0             0.07       7.52
 136     13     14          0            1             0.00       7.25
 136     14     13          1            0             0.12       7.38
 137      1     11          1            1             0.04       7.59
 137      2      4          1            0             0.12       7.09
 137      3      9          1            1             0.04       7.06
 137      4      2          0            1             0.00       7.66
 137      5      6          1            1             0.04       7.18
 137      6      5          1            1             0.04       6.92
 137      7     10          1            1             0.04       6.51
 137      8     12          0            0             0.07       7.61
 137      9      3          1            1             0.04       7.85
 137     10      7          1            1             0.04       7.71
 137     11      1          1            1             0.04       7.44
 137     12      8          0            0             0.07       7.59
 137     13     14          1            0             0.12       7.37
 137     14     13          0            1             0.00       7.38
 138      1     11          1            1             0.04       7.63
 138      2      4          1            1             0.04       7.13
 138      3      9          1            1             0.04       7.10
 138      4      2          1            1             0.04       7.70
 138      5      6          1            1             0.04       7.22
 138      6      5          1            1             0.04       6.96
 138      7     10          1            1             0.04       6.55
 138      8     12          0            0             0.07       7.68
 138      9      3          1            1             0.04       7.89
 138     10      7          1            1             0.04       7.75
 138     11      1          1            1             0.04       7.48
 138     12      8          0            0             0.07       7.66
 138     13     14          1            1             0.04       7.41
 138     14     13          1            1             0.04       7.42
 139      1     11          1            1             0.04       7.67
 139      2      4          1            1             0.04       7.17
 139      3      9          1            1             0.04       7.14
 139      4      2          1            1             0.04       7.74
 139      5      6          1            1             0.04       7.26
 139      6      5          1            1             0.04       7.00
 139      7     10          1            1             0.04       6.59
 139      8     12          1            1             0.04       7.72
 139      9      3          1            1             0.04       7.93
 139     10      7          1            1             0.04       7.79
 139     11      1          1            1             0.04       7.52
 139     12      8          1            1             0.04       7.70
 139     13     14          1            1             0.04       7.45
 139     14     13          1            1             0.04       7.46
 140      1     11          1            1             0.04       7.71
 140      2      4          1            1             0.04       7.21
 140      3      9          1            1             0.04       7.18
 140      4      2          1            1             0.04       7.78
 140      5      6          1            1             0.04       7.30
 140      6      5          1            1             0.04       7.04
 140      7     10          1            1             0.04       6.63
 140      8     12          1            1             0.04       7.76
 140      9      3          1            1             0.04       7.97
 140     10      7          1            1             0.04       7.83
 140     11      1          1            1             0.04       7.56
 140     12      8          1            1             0.04       7.74
 140     13     14          1            1             0.04       7.49
 140     14     13          1            1             0.04       7.50
 141      1      7          0            1             0.00       7.71
 141      2     10          0            0             0.07       7.28
 141      3      5          0            1             0.00       7.18
 141      4     12          1            0             0.12       7.90
 141      5      3          1            0             0.12       7.42
 141      6     14          1            0             0.12       7.16
 141      7      1          1            0             0.12       6.75
 141      8     13          0            0             0.07       7.83
 141      9     11          0            1             0.00       7.97
 141     10      2          0            0             0.07       7.90
 141     11      9          1            0             0.12       7.68
 141     12      4          0            1             0.00       7.74
 141     13      8          0            0             0.07       7.56
 141     14      6          0            1             0.00       7.50
 142      1      7          1            1             0.04       7.75
 142      2     10          0            0             0.07       7.35
 142      3      5          1            0             0.12       7.30
 142      4     12          0            1             0.00       7.90
 142      5      3          0            1             0.00       7.42
 142      6     14          0            1             0.00       7.16
 142      7      1          1            1             0.04       6.79
 142      8     13          0            0             0.07       7.90
 142      9     11          1            0             0.12       8.09
 142     10      2          0            0             0.07       7.97
 142     11      9          0            1             0.00       7.68
 142     12      4          1            0             0.12       7.86
 142     13      8          0            0             0.07       7.63
 142     14      6          1            0             0.12       7.62
 143      1      7          1            1             0.04       7.79
 143      2     10          0            0             0.07       7.42
 143      3      5          0            0             0.07       7.37
 143      4     12          0            0             0.07       7.97
 143      5      3          0            0             0.07       7.49
 143      6     14          0            1             0.00       7.16
 143      7      1          1            1             0.04       6.83
 143      8     13          0            0             0.07       7.97
 143      9     11          0            1             0.00       8.09
 143     10      2          0            0             0.07       8.04
 143     11      9          1            0             0.12       7.80
 143     12      4          0            0             0.07       7.93
 143     13      8          0            0             0.07       7.70
 143     14      6          1            0             0.12       7.74
 144      1      7          1            0             0.12       7.91
 144      2     10          0            0             0.07       7.49
 144      3      5          0            0             0.07       7.44
 144      4     12          0            0             0.07       8.04
 144      5      3          0            0             0.07       7.56
 144      6     14          1            1             0.04       7.20
 144      7      1          0            1             0.00       6.83
 144      8     13          0            1             0.00       7.97
 144      9     11          1            0             0.12       8.21
 144     10      2          0            0             0.07       8.11
 144     11      9          0            1             0.00       7.80
 144     12      4          0            0             0.07       8.00
 144     13      8          1            0             0.12       7.82
 144     14      6          1            1             0.04       7.78
 145      1      7          1            1             0.04       7.95
 145      2     10          0            0             0.07       7.56
 145      3      5          0            0             0.07       7.51
 145      4     12          0            0             0.07       8.11
 145      5      3          0            0             0.07       7.63
 145      6     14          1            1             0.04       7.24
 145      7      1          1            1             0.04       6.87
 145      8     13          0            1             0.00       7.97
 145      9     11          0            1             0.00       8.21
 145     10      2          0            0             0.07       8.18
 145     11      9          1            0             0.12       7.92
 145     12      4          0            0             0.07       8.07
 145     13      8          1            0             0.12       7.94
 145     14      6          1            1             0.04       7.82
 146      1      7          1            1             0.04       7.99
 146      2     10          0            0             0.07       7.63
 146      3      5          0            0             0.07       7.58
 146      4     12          0            0             0.07       8.18
 146      5      3          0            0             0.07       7.70
 146      6     14          1            1             0.04       7.28
 146      7      1          1            1             0.04       6.91
 146      8     13          0            1             0.00       7.97
 146      9     11          1            0             0.12       8.33
 146     10      2          0            0             0.07       8.25
 146     11      9          0            1             0.00       7.92
 146     12      4          0            0             0.07       8.14
 146     13      8          1            0             0.12       8.06
 146     14      6          1            1             0.04       7.86
 147      1      7          1            1             0.04       8.03
 147      2     10          0            1             0.00       7.63
 147      3      5          0            0             0.07       7.65
 147      4     12          0            0             0.07       8.25
 147      5      3          0            0             0.07       7.77
 147      6     14          1            1             0.04       7.32
 147      7      1          1            1             0.04       6.95
 147      8     13          1            1             0.04       8.01
 147      9     11          0            1             0.00       8.33
 147     10      2          1            0             0.12       8.37
 147     11      9          1            0             0.12       8.04
 147     12      4          0            0             0.07       8.21
 147     13      8          1            1             0.04       8.10
 147     14      6          1            1             0.04       7.90
 148      1      7          1            1             0.04       8.07
 148      2     10          0            1             0.00       7.63
 148      3      5          0            0             0.07       7.72
 148      4     12          0            0             0.07       8.32
 148      5      3          0            0             0.07       7.84
 148      6     14          1            1             0.04       7.36
 148      7      1          1            1             0.04       6.99
 148      8     13          1            0             0.12       8.13
 148      9     11          1            0             0.12       8.45
 148     10      2          1            0             0.12       8.49
 148     11      9          0            1             0.00       8.04
 148     12      4          0            0             0.07       8.28
 148     13      8          0            1             0.00       8.10
 148     14      6          1            1             0.04       7.94
 149      1      7          1            1             0.04       8.11
 149      2     10          0            1             0.00       7.63
 149      3      5          0            1             0.00       7.72
 149      4     12          1            1             0.04       8.36
 149      5      3          1            0             0.12       7.96
 149      6     14          1            1             0.04       7.40
 149      7      1          1            1             0.04       7.03
 149      8     13          1            1             0.04       8.17
 149      9     11          0            1             0.00       8.45
 149     10      2          1            0             0.12       8.61
 149     11      9          1            0             0.12       8.16
 149     12      4          1            1             0.04       8.32
 149     13      8          1            1             0.04       8.14
 149     14      6          1            1             0.04       7.98
 150      1      7          1            1             0.04       8.15
 150      2     10          1            1             0.04       7.67
 150      3      5          1            1             0.04       7.76
 150      4     12          1            1             0.04       8.40
 150      5      3          1            1             0.04       8.00
 150      6     14          1            1             0.04       7.44
 150      7      1          1            1             0.04       7.07
 150      8     13          1            1             0.04       8.21
 150      9     11          1            0             0.12       8.57
 150     10      2          1            1             0.04       8.65
 150     11      9          0            1             0.00       8.16
 150     12      4          1            1             0.04       8.36
 150     13      8          1            1             0.04       8.18
 150     14      6          1            1             0.04       8.02
 151      1      4          0            1             0.00       8.15
 151      2      9          0            0             0.07       7.74
 151      3      6          0            0             0.07       7.83
 151      4      1          1            0             0.12       8.52
 151      5      7          1            1             0.04       8.04
 151      6      3          0            0             0.07       7.51
 151      7      5          1            1             0.04       7.11
 151      8     11          0            1             0.00       8.21
 151      9      2          0            0             0.07       8.64
 151     10     13          0            0             0.07       8.72
 151     11      8          1            0             0.12       8.28
 151     12     14          0            0             0.07       8.43
 151     13     10          0            0             0.07       8.25
 151     14     12          0            0             0.07       8.09
 152      1      4          1            0             0.12       8.27
 152      2      9          0            0             0.07       7.81
 152      3      6          0            1             0.00       7.83
 152      4      1          0            1             0.00       8.52
 152      5      7          1            1             0.04       8.08
 152      6      3          1            0             0.12       7.63
 152      7      5          1            1             0.04       7.15
 152      8     11          0            0             0.07       8.28
 152      9      2          0            0             0.07       8.71
 152     10     13          0            0             0.07       8.79
 152     11      8          0            0             0.07       8.35
 152     12     14          0            0             0.07       8.50
 152     13     10          0            0             0.07       8.32
 152     14     12          0            0             0.07       8.16
 153      1      4          1            0             0.12       8.39
 153      2      9          0            0             0.07       7.88
 153      3      6          1            1             0.04       7.87
 153      4      1          0            1             0.00       8.52
 153      5      7          1            1             0.04       8.12
 153      6      3          1            1             0.04       7.67
 153      7      5          1            1             0.04       7.19
 153      8     11          0            1             0.00       8.28
 153      9      2          0            0             0.07       8.78
 153     10     13          0            0             0.07       8.86
 153     11      8          1            0             0.12       8.47
 153     12     14          0            0             0.07       8.57
 153     13     10          0            0             0.07       8.39
 153     14     12          0            0             0.07       8.23
 154      1      4          1            1             0.04       8.43
 154      2      9          0            0             0.07       7.95
 154      3      6          1            1             0.04       7.91
 154      4      1          1            1             0.04       8.56
 154      5      7          1            0             0.12       8.24
 154      6      3          1            1             0.04       7.71
 154      7      5          0            1             0.00       7.19
 154      8     11          0            0             0.07       8.35
 154      9      2          0            0             0.07       8.85
 154     10     13          0            1             0.00       8.86
 154     11      8          0            0             0.07       8.54
 154     12     14          0            0             0.07       8.64
 154     13     10          1            0             0.12       8.51
 154     14     12          0            0             0.07       8.30
 155      1      4          1            1             0.04       8.47
 155      2      9          0            0             0.07       8.02
 155      3      6          1            1             0.04       7.95
 155      4      1          1            1             0.04       8.60
 155      5      7          0            1             0.00       8.24
 155      6      3          1            1             0.04       7.75
 155      7      5          1            0             0.12       7.31
 155      8     11          0            1             0.00       8.35
 155      9      2          0            0             0.07       8.92
 155     10     13          1            1             0.04       8.90
 155     11      8          1            0             0.12       8.66
 155     12     14          0            0             0.07       8.71
 155     13     10          1            1             0.04       8.55
 155     14     12          0            0             0.07       8.37
 156      1      4          1            1             0.04       8.51
 156      2      9          0            0             0.07       8.09
 156      3      6          1            1             0.04       7.99
 156      4      1          1            1             0.04       8.64
 156      5      7          0            1             0.00       8.24
 156      6      3          1            1             0.04       7.79
 156      7      5          1            0             0.12       7.43
 156      8     11          1            0             0.12       8.47
 156      9      2          0            0             0.07       8.99
 156     10     13          1            0             0.12       9.02
 156     11      8          0            1             0.00       8.66
 156     12     14          0            0             0.07       8.78
 156     13     10          0            1             0.00       8.55
 156     14     12          0            0             0.07       8.44
 157      1      4          1            1             0.04       8.55
 157      2      9          1            0             0.12       8.21
 157      3      6          1            1             0.04       8.03
 157      4      1          1            1             0.04       8.68
 157      5      7          1            1             0.04       8.28
 157      6      3          1            1             0.04       7.83
 157      7      5          1            1             0.04       7.47
 157      8     11          1            1             0.04       8.51
 157      9      2          0            1             0.00       8.99
 157     10     13          1            1             0.04       9.06
 157     11      8          1            1             0.04       8.70
 157     12     14          0            0             0.07       8.85
 157     13     10          1            1             0.04       8.59
 157     14     12          0            0             0.07       8.51
 158      1      4          1            1             0.04       8.59
 158      2      9          0            1             0.00       8.21
 158      3      6          1            1             0.04       8.07
 158      4      1          1            1             0.04       8.72
 158      5      7          1            1             0.04       8.32
 158      6      3          1            1             0.04       7.87
 158      7      5          1            1             0.04       7.51
 158      8     11          1            0             0.12       8.63
 158      9      2          1            0             0.12       9.11
 158     10     13          1            1             0.04       9.10
 158     11      8          0            1             0.00       8.70
 158     12     14          0            0             0.07       8.92
 158     13     10          1            1             0.04       8.63
 158     14     12          0            0             0.07       8.58
 159      1      4          1            1             0.04       8.63
 159      2      9          0            1             0.00       8.21
 159      3      6          1            1             0.04       8.11
 159      4      1          1            1             0.04       8.76
 159      5      7          1            1             0.04       8.36
 159      6      3          1            1             0.04       7.91
 159      7      5          1            1             0.04       7.55
 159      8     11          1            1             0.04       8.67
 159      9      2          1            0             0.12       9.23
 159     10     13          1            1             0.04       9.14
 159     11      8          1            1             0.04       8.74
 159     12     14          1            1             0.04       8.96
 159     13     10          1            1             0.04       8.67
 159     14     12          1            1             0.04       8.62
 160      1      4          1            1             0.04       8.67
 160      2      9          0            1             0.00       8.21
 160      3      6          1            1             0.04       8.15
 160      4      1          1            1             0.04       8.80
 160      5      7          1            1             0.04       8.40
 160      6      3          1            1             0.04       7.95
 160      7      5          1            1             0.04       7.59
 160      8     11          1            1             0.04       8.71
 160      9      2          1            0             0.12       9.35
 160     10     13          1            1             0.04       9.18
 160     11      8          1            1             0.04       8.78
 160     12     14          1            1             0.04       9.00
 160     13     10          1            1             0.04       8.71
 160     14     12          1            1             0.04       8.66
 161      1      8          0            0             0.07       8.74
 161      2     11          0            1             0.00       8.21
 161      3      4          0            0             0.07       8.22
 161      4      3          0            0             0.07       8.87
 161      5      6          1            0             0.12       8.52
 161      6      5          0            1             0.00       7.95
 161      7     12          1            0             0.12       7.71
 161      8      1          0            0             0.07       8.78
 161      9     13          0            0             0.07       9.42
 161     10     14          0            0             0.07       9.25
 161     11      2          1            0             0.12       8.90
 161     12      7          0            1             0.00       9.00
 161     13      9          0            0             0.07       8.78
 161     14     10          0            0             0.07       8.73
 162      1      8          0            0             0.07       8.81
 162      2     11          0            0             0.07       8.28
 162      3      4          0            0             0.07       8.29
 162      4      3          0            0             0.07       8.94
 162      5      6          0            1             0.00       8.52
 162      6      5          1            0             0.12       8.07
 162      7     12          1            1             0.04       7.75
 162      8      1          0            0             0.07       8.85
 162      9     13          0            0             0.07       9.49
 162     10     14          0            0             0.07       9.32
 162     11      2          0            0             0.07       8.97
 162     12      7          1            1             0.04       9.04
 162     13      9          0            0             0.07       8.85
 162     14     10          0            0             0.07       8.80
 163      1      8          0            0             0.07       8.88
 163      2     11          0            0             0.07       8.35
 163      3      4          0            0             0.07       8.36
 163      4      3          0            0             0.07       9.01
 163      5      6          0            1             0.00       8.52
 163      6      5          1            0             0.12       8.19
 163      7     12          1            1             0.04       7.79
 163      8      1          0            0             0.07       8.92
 163      9     13          0            0             0.07       9.56
 163     10     14          0            0             0.07       9.39
 163     11      2          0            0             0.07       9.04
 163     12      7          1            1             0.04       9.08
 163     13      9          0            0             0.07       8.92
 163     14     10          0            0             0.07       8.87
 164      1      8          0            0             0.07       8.95
 164      2     11          0            0             0.07       8.42
 164      3      4          0            0             0.07       8.43
 164      4      3          0            0             0.07       9.08
 164      5      6          1            1             0.04       8.56
 164      6      5          1            1             0.04       8.23
 164      7     12          0            1             0.00       7.79
 164      8      1          0            0             0.07       8.99
 164      9     13          0            1             0.00       9.56
 164     10     14          0            0             0.07       9.46
 164     11      2          0            0             0.07       9.11
 164     12      7          1            0             0.12       9.20
 164     13      9          1            0             0.12       9.04
 164     14     10          0            0             0.07       8.94
 165      1      8          0            0             0.07       9.02
 165      2     11          0            0             0.07       8.49
 165      3      4          0            0             0.07       8.50
 165      4      3          0            0             0.07       9.15
 165      5      6          0            1             0.00       8.56
 165      6      5          1            0             0.12       8.35
 165      7     12          1            1             0.04       7.83
 165      8      1          0            0             0.07       9.06
 165      9     13          0            1             0.00       9.56
 165     10     14          0            0             0.07       9.53
 165     11      2          0            0             0.07       9.18
 165     12      7          1            1             0.04       9.24
 165     13      9          1            0             0.12       9.16
 165     14     10          0            0             0.07       9.01
 166      1      8          0            0             0.07       9.09
 166      2     11          0            0             0.07       8.56
 166      3      4          0            0             0.07       8.57
 166      4      3          0            0             0.07       9.22
 166      5      6          1            1             0.04       8.60
 166      6      5          1            1             0.04       8.39
 166      7     12          1            1             0.04       7.87
 166      8      1          0            0             0.07       9.13
 166      9     13          0            1             0.00       9.56
 166     10     14          0            0             0.07       9.60
 166     11      2          0            0             0.07       9.25
 166     12      7          1            1             0.04       9.28
 166     13      9          1            0             0.12       9.28
 166     14     10          0            0             0.07       9.08
 167      1      8          1            0             0.12       9.21
 167      2     11          0            0             0.07       8.63
 167      3      4          0            0             0.07       8.64
 167      4      3          0            0             0.07       9.29
 167      5      6          1            1             0.04       8.64
 167      6      5          1            1             0.04       8.43
 167      7     12          1            1             0.04       7.91
 167      8      1          0            1             0.00       9.13
 167      9     13          1            1             0.04       9.60
 167     10     14          1            0             0.12       9.72
 167     11      2          0            0             0.07       9.32
 167     12      7          1            1             0.04       9.32
 167     13      9          1            1             0.04       9.32
 167     14     10          0            1             0.00       9.08
 168      1      8          1            1             0.04       9.25
 168      2     11          0            0             0.07       8.70
 168      3      4          0            0             0.07       8.71
 168      4      3          0            0             0.07       9.36
 168      5      6          1            1             0.04       8.68
 168      6      5          1            1             0.04       8.47
 168      7     12          1            1             0.04       7.95
 168      8      1          1            1             0.04       9.17
 168      9     13          1            0             0.12       9.72
 168     10     14          1            1             0.04       9.76
 168     11      2          0            0             0.07       9.39
 168     12      7          1            1             0.04       9.36
 168     13      9          0            1             0.00       9.32
 168     14     10          1            1             0.04       9.12
 169      1      8          1            1             0.04       9.29
 169      2     11          0            0             0.07       8.77
 169      3      4          1            1             0.04       8.75
 169      4      3          1            1             0.04       9.40
 169      5      6          1            1             0.04       8.72
 169      6      5          1            1             0.04       8.51
 169      7     12          1            1             0.04       7.99
 169      8      1          1            1             0.04       9.21
 169      9     13          1            1             0.04       9.76
 169     10     14          1            1             0.04       9.80
 169     11      2          0            0             0.07       9.46
 169     12      7          1            1             0.04       9.40
 169     13      9          1            1             0.04       9.36
 169     14     10          1            1             0.04       9.16
 170      1      8          1            1             0.04       9.33
 170      2     11          0            1             0.00       8.77
 170      3      4          1            1             0.04       8.79
 170      4      3          1            1             0.04       9.44
 170      5      6          1            1             0.04       8.76
 170      6      5          1            1             0.04       8.55
 170      7     12          1            1             0.04       8.03
 170      8      1          1            1             0.04       9.25
 170      9     13          1            1             0.04       9.80
 170     10     14          1            1             0.04       9.84
 170     11      2          1            0             0.12       9.58
 170     12      7          1            1             0.04       9.44
 170     13      9          1            1             0.04       9.40
 170     14     10          1            1             0.04       9.20
 171      1      6          0            0             0.07       9.40
 171      2      8          0            0             0.07       8.84
 171      3     14          0            0             0.07       8.86
 171      4      5          0            0             0.07       9.51
 171      5      4          0            0             0.07       8.83
 171      6      1          0            0             0.07       8.62
 171      7     12          1            0             0.12       8.15
 171      8      2          0            0             0.07       9.32
 171      9     13          0            0             0.07       9.87
 171     10     11          0            1             0.00       9.84
 171     11     10          1            0             0.12       9.70
 171     12      7          0            1             0.00       9.44
 171     13      9          0            0             0.07       9.47
 171     14      3          0            0             0.07       9.27
 172      1      6          0            1             0.00       9.40
 172      2      8          0            0             0.07       8.91
 172      3     14          0            0             0.07       8.93
 172      4      5          0            0             0.07       9.58
 172      5      4          0            0             0.07       8.90
 172      6      1          1            0             0.12       8.74
 172      7     12          1            1             0.04       8.19
 172      8      2          0            0             0.07       9.39
 172      9     13          0            0             0.07       9.94
 172     10     11          1            0             0.12       9.96
 172     11     10          0            1             0.00       9.70
 172     12      7          1            1             0.04       9.48
 172     13      9          0            0             0.07       9.54
 172     14      3          0            0             0.07       9.34
 173      1      6          1            1             0.04       9.44
 173      2      8          0            0             0.07       8.98
 173      3     14          0            0             0.07       9.00
 173      4      5          0            0             0.07       9.65
 173      5      4          0            0             0.07       8.97
 173      6      1          1            1             0.04       8.78
 173      7     12          1            1             0.04       8.23
 173      8      2          0            0             0.07       9.46
 173      9     13          0            0             0.07      10.01
 173     10     11          1            1             0.04      10.00
 173     11     10          1            1             0.04       9.74
 173     12      7          1            1             0.04       9.52
 173     13      9          0            0             0.07       9.61
 173     14      3          0            0             0.07       9.41
 174      1      6          1            1             0.04       9.48
 174      2      8          0            0             0.07       9.05
 174      3     14          0            0             0.07       9.07
 174      4      5          0            0             0.07       9.72
 174      5      4          0            0             0.07       9.04
 174      6      1          1            1             0.04       8.82
 174      7     12          0            1             0.00       8.23
 174      8      2          0            0             0.07       9.53
 174      9     13          0            1             0.00      10.01
 174     10     11          1            1             0.04      10.04
 174     11     10          1            1             0.04       9.78
 174     12      7          1            0             0.12       9.64
 174     13      9          1            0             0.12       9.73
 174     14      3          0            0             0.07       9.48
 175      1      6          1            1             0.04       9.52
 175      2      8          0            0             0.07       9.12
 175      3     14          0            0             0.07       9.14
 175      4      5          0            0             0.07       9.79
 175      5      4          0            0             0.07       9.11
 175      6      1          1            1             0.04       8.86
 175      7     12          1            1             0.04       8.27
 175      8      2          0            0             0.07       9.60
 175      9     13          1            1             0.04      10.05
 175     10     11          1            1             0.04      10.08
 175     11     10          1            1             0.04       9.82
 175     12      7          1            1             0.04       9.68
 175     13      9          1            1             0.04       9.77
 175     14      3          0            0             0.07       9.55
 176      1      6          1            1             0.04       9.56
 176      2      8          0            0             0.07       9.19
 176      3     14          0            0             0.07       9.21
 176      4      5          0            0             0.07       9.86
 176      5      4          0            0             0.07       9.18
 176      6      1          1            1             0.04       8.90
 176      7     12          1            1             0.04       8.31
 176      8      2          0            0             0.07       9.67
 176      9     13          1            0             0.12      10.17
 176     10     11          1            1             0.04      10.12
 176     11     10          1            1             0.04       9.86
 176     12      7          1            1             0.04       9.72
 176     13      9          0            1             0.00       9.77
 176     14      3          0            0             0.07       9.62
 177      1      6          1            1             0.04       9.60
 177      2      8          0            1             0.00       9.19
 177      3     14          0            0             0.07       9.28
 177      4      5          0            0             0.07       9.93
 177      5      4          0            0             0.07       9.25
 177      6      1          1            1             0.04       8.94
 177      7     12          1            1             0.04       8.35
 177      8      2          1            0             0.12       9.79
 177      9     13          1            1             0.04      10.21
 177     10     11          1            1             0.04      10.16
 177     11     10          1            1             0.04       9.90
 177     12      7          1            1             0.04       9.76
 177     13      9          1            1             0.04       9.81
 177     14      3          0            0             0.07       9.69
 178      1      6          1            1             0.04       9.64
 178      2      8          0            1             0.00       9.19
 178      3     14          0            0             0.07       9.35
 178      4      5          0            1             0.00       9.93
 178      5      4          1            0             0.12       9.37
 178      6      1          1            1             0.04       8.98
 178      7     12          1            1             0.04       8.39
 178      8      2          1            0             0.12       9.91
 178      9     13          1            1             0.04      10.25
 178     10     11          1            1             0.04      10.20
 178     11     10          1            1             0.04       9.94
 178     12      7          1            1             0.04       9.80
 178     13      9          1            1             0.04       9.85
 178     14      3          0            0             0.07       9.76
 179      1      6          1            1             0.04       9.68
 179      2      8          1            1             0.04       9.23
 179      3     14          1            1             0.04       9.39
 179      4      5          1            1             0.04       9.97
 179      5      4          1            1             0.04       9.41
 179      6      1          1            1             0.04       9.02
 179      7     12          1            1             0.04       8.43
 179      8      2          1            1             0.04       9.95
 179      9     13          1            1             0.04      10.29
 179     10     11          1            1             0.04      10.24
 179     11     10          1            1             0.04       9.98
 179     12      7          1            1             0.04       9.84
 179     13      9          1            1             0.04       9.89
 179     14      3          1            1             0.04       9.80
 180      1      6          1            1             0.04       9.72
 180      2      8          1            0             0.12       9.35
 180      3     14          1            1             0.04       9.43
 180      4      5          1            1             0.04      10.01
 180      5      4          1            1             0.04       9.45
 180      6      1          1            1             0.04       9.06
 180      7     12          1            1             0.04       8.47
 180      8      2          0            1             0.00       9.95
 180      9     13          1            1             0.04      10.33
 180     10     11          1            1             0.04      10.28
 180     11     10          1            1             0.04      10.02
 180     12      7          1            1             0.04       9.88
 180     13      9          1            1             0.04       9.93
 180     14      3          1            1             0.04       9.84
 181      1     13          0            0             0.07       9.79
 181      2      3          0            0             0.07       9.42
 181      3      2          0            0             0.07       9.50
 181      4      9          0            0             0.07      10.08
 181      5     11          0            1             0.00       9.45
 181      6     10          0            0             0.07       9.13
 181      7     12          1            0             0.12       8.59
 181      8     14          0            0             0.07      10.02
 181      9      4          0            0             0.07      10.40
 181     10      6          0            0             0.07      10.35
 181     11      5          1            0             0.12      10.14
 181     12      7          0            1             0.00       9.88
 181     13      1          0            0             0.07      10.00
 181     14      8          0            0             0.07       9.91
 182      1     13          0            0             0.07       9.86
 182      2      3          0            0             0.07       9.49
 182      3      2          0            0             0.07       9.57
 182      4      9          0            0             0.07      10.15
 182      5     11          1            0             0.12       9.57
 182      6     10          1            0             0.12       9.25
 182      7     12          1            1             0.04       8.63
 182      8     14          0            0             0.07      10.09
 182      9      4          0            0             0.07      10.47
 182     10      6          0            1             0.00      10.35
 182     11      5          0            1             0.00      10.14
 182     12      7          1            1             0.04       9.92
 182     13      1          0            0             0.07      10.07
 182     14      8          0            0             0.07       9.98
 183      1     13          0            0             0.07       9.93
 183      2      3          0            0             0.07       9.56
 183      3      2          0            0             0.07       9.64
 183      4      9          0            0             0.07      10.22
 183      5     11          0            1             0.00       9.57
 183      6     10          1            1             0.04       9.29
 183      7     12          0            1             0.00       8.63
 183      8     14          0            0             0.07      10.16
 183      9      4          0            0             0.07      10.54
 183     10      6          1            1             0.04      10.39
 183     11      5          1            0             0.12      10.26
 183     12      7          1            0             0.12      10.04
 183     13      1          0            0             0.07      10.14
 183     14      8          0            0             0.07      10.05
 184      1     13          0            1             0.00       9.93
 184      2      3          0            0             0.07       9.63
 184      3      2          0            0             0.07       9.71
 184      4      9          0            0             0.07      10.29
 184      5     11          0            0             0.07       9.64
 184      6     10          1            1             0.04       9.33
 184      7     12          1            1             0.04       8.67
 184      8     14          0            0             0.07      10.23
 184      9      4          0            0             0.07      10.61
 184     10      6          1            1             0.04      10.43
 184     11      5          0            0             0.07      10.33
 184     12      7          1            1             0.04      10.08
 184     13      1          1            0             0.12      10.26
 184     14      8          0            0             0.07      10.12
 185      1     13          1            1             0.04       9.97
 185      2      3          0            0             0.07       9.70
 185      3      2          0            0             0.07       9.78
 185      4      9          0            0             0.07      10.36
 185      5     11          0            0             0.07       9.71
 185      6     10          1            1             0.04       9.37
 185      7     12          1            1             0.04       8.71
 185      8     14          0            0             0.07      10.30
 185      9      4          0            0             0.07      10.68
 185     10      6          1            1             0.04      10.47
 185     11      5          0            0             0.07      10.40
 185     12      7          1            1             0.04      10.12
 185     13      1          1            1             0.04      10.30
 185     14      8          0            0             0.07      10.19
 186      1     13          1            0             0.12      10.09
 186      2      3          0            0             0.07       9.77
 186      3      2          0            0             0.07       9.85
 186      4      9          0            0             0.07      10.43
 186      5     11          0            0             0.07       9.78
 186      6     10          1            1             0.04       9.41
 186      7     12          1            1             0.04       8.75
 186      8     14          0            0             0.07      10.37
 186      9      4          0            0             0.07      10.75
 186     10      6          1            1             0.04      10.51
 186     11      5          0            0             0.07      10.47
 186     12      7          1            1             0.04      10.16
 186     13      1          0            1             0.00      10.30
 186     14      8          0            0             0.07      10.26
 187      1     13          1            1             0.04      10.13
 187      2      3          0            0             0.07       9.84
 187      3      2          0            0             0.07       9.92
 187      4      9          0            1             0.00      10.43
 187      5     11          0            0             0.07       9.85
 187      6     10          1            1             0.04       9.45
 187      7     12          1            1             0.04       8.79
 187      8     14          0            0             0.07      10.44
 187      9      4          1            0             0.12      10.87
 187     10      6          1            1             0.04      10.55
 187     11      5          0            0             0.07      10.54
 187     12      7          1            1             0.04      10.20
 187     13      1          1            1             0.04      10.34
 187     14      8          0            0             0.07      10.33
 188      1     13          1            1             0.04      10.17
 188      2      3          0            0             0.07       9.91
 188      3      2          0            0             0.07       9.99
 188      4      9          1            1             0.04      10.47
 188      5     11          1            0             0.12       9.97
 188      6     10          1            1             0.04       9.49
 188      7     12          1            1             0.04       8.83
 188      8     14          1            0             0.12      10.56
 188      9      4          1            1             0.04      10.91
 188     10      6          1            1             0.04      10.59
 188     11      5          0            1             0.00      10.54
 188     12      7          1            1             0.04      10.24
 188     13      1          1            1             0.04      10.38
 188     14      8          0            1             0.00      10.33
 189      1     13          1            1             0.04      10.21
 189      2      3          0            0             0.07       9.98
 189      3      2          0            0             0.07      10.06
 189      4      9          1            1             0.04      10.51
 189      5     11          1            1             0.04      10.01
 189      6     10          1            1             0.04       9.53
 189      7     12          1            1             0.04       8.87
 189      8     14          1            1             0.04      10.60
 189      9      4          1            1             0.04      10.95
 189     10      6          1            1             0.04      10.63
 189     11      5          1            1             0.04      10.58
 189     12      7          1            1             0.04      10.28
 189     13      1          1            1             0.04      10.42
 189     14      8          1            1             0.04      10.37
 190      1     13          1            1             0.04      10.25
 190      2      3          0            1             0.00       9.98
 190      3      2          1            0             0.12      10.18
 190      4      9          1            1             0.04      10.55
 190      5     11          1            1             0.04      10.05
 190      6     10          1            1             0.04       9.57
 190      7     12          1            1             0.04       8.91
 190      8     14          1            1             0.04      10.64
 190      9      4          1            1             0.04      10.99
 190     10      6          1            1             0.04      10.67
 190     11      5          1            1             0.04      10.62
 190     12      7          1            1             0.04      10.32
 190     13      1          1            1             0.04      10.46
 190     14      8          1            1             0.04      10.41
 191      1     14          0            0             0.07      10.32
 191      2      6          0            0             0.07      10.05
 191      3     10          0            0             0.07      10.25
 191      4      5          0            0             0.07      10.62
 191      5      4          0            0             0.07      10.12
 191      6      2          0            0             0.07       9.64
 191      7      9          1            0             0.12       9.03
 191      8     12          0            0             0.07      10.71
 191      9      7          0            1             0.00      10.99
 191     10      3          0            0             0.07      10.74
 191     11     13          1            0             0.12      10.74
 191     12      8          0            0             0.07      10.39
 191     13     11          0            1             0.00      10.46
 191     14      1          0            0             0.07      10.48
 192      1     14          0            0             0.07      10.39
 192      2      6          0            1             0.00      10.05
 192      3     10          0            0             0.07      10.32
 192      4      5          0            0             0.07      10.69
 192      5      4          0            0             0.07      10.19
 192      6      2          1            0             0.12       9.76
 192      7      9          1            1             0.04       9.07
 192      8     12          0            0             0.07      10.78
 192      9      7          1            1             0.04      11.03
 192     10      3          0            0             0.07      10.81
 192     11     13          0            1             0.00      10.74
 192     12      8          0            0             0.07      10.46
 192     13     11          1            0             0.12      10.58
 192     14      1          0            0             0.07      10.55
 193      1     14          0            0             0.07      10.46
 193      2      6          0            1             0.00      10.05
 193      3     10          0            0             0.07      10.39
 193      4      5          0            0             0.07      10.76
 193      5      4          0            0             0.07      10.26
 193      6      2          1            0             0.12       9.88
 193      7      9          1            1             0.04       9.11
 193      8     12          0            0             0.07      10.85
 193      9      7          1            1             0.04      11.07
 193     10      3          0            0             0.07      10.88
 193     11     13          1            1             0.04      10.78
 193     12      8          0            0             0.07      10.53
 193     13     11          1            1             0.04      10.62
 193     14      1          0            0             0.07      10.62
 194      1     14          0            0             0.07      10.53
 194      2      6          1            1             0.04      10.09
 194      3     10          0            0             0.07      10.46
 194      4      5          0            0             0.07      10.83
 194      5      4          0            0             0.07      10.33
 194      6      2          1            1             0.04       9.92
 194      7      9          0            1             0.00       9.11
 194      8     12          0            0             0.07      10.92
 194      9      7          1            0             0.12      11.19
 194     10      3          0            0             0.07      10.95
 194     11     13          1            1             0.04      10.82
 194     12      8          0            0             0.07      10.60
 194     13     11          1            1             0.04      10.66
 194     14      1          0            0             0.07      10.69
 195      1     14          0            0             0.07      10.60
 195      2      6          1            1             0.04      10.13
 195      3     10          0            0             0.07      10.53
 195      4      5          0            0             0.07      10.90
 195      5      4          0            0             0.07      10.40
 195      6      2          1            1             0.04       9.96
 195      7      9          1            1             0.04       9.15
 195      8     12          0            0             0.07      10.99
 195      9      7          1            1             0.04      11.23
 195     10      3          0            0             0.07      11.02
 195     11     13          1            1             0.04      10.86
 195     12      8          0            0             0.07      10.67
 195     13     11          1            1             0.04      10.70
 195     14      1          0            0             0.07      10.76
 196      1     14          0            0             0.07      10.67
 196      2      6          1            1             0.04      10.17
 196      3     10          0            0             0.07      10.60
 196      4      5          0            0             0.07      10.97
 196      5      4          0            0             0.07      10.47
 196      6      2          1            1             0.04      10.00
 196      7      9          1            1             0.04       9.19
 196      8     12          0            0             0.07      11.06
 196      9      7          1            1             0.04      11.27
 196     10      3          0            0             0.07      11.09
 196     11     13          1            1             0.04      10.90
 196     12      8          0            0             0.07      10.74
 196     13     11          1            1             0.04      10.74
 196     14      1          0            0             0.07      10.83
 197      1     14          0            0             0.07      10.74
 197      2      6          1            1             0.04      10.21
 197      3     10          0            1             0.00      10.60
 197      4      5          1            0             0.12      11.09
 197      5      4          0            1             0.00      10.47
 197      6      2          1            1             0.04      10.04
 197      7      9          1            1             0.04       9.23
 197      8     12          0            0             0.07      11.13
 197      9      7          1            1             0.04      11.31
 197     10      3          1            0             0.12      11.21
 197     11     13          1            1             0.04      10.94
 197     12      8          0            0             0.07      10.81
 197     13     11          1            1             0.04      10.78
 197     14      1          0            0             0.07      10.90
 198      1     14          1            0             0.12      10.86
 198      2      6          1            1             0.04      10.25
 198      3     10          1            1             0.04      10.64
 198      4      5          1            1             0.04      11.13
 198      5      4          1            1             0.04      10.51
 198      6      2          1            1             0.04      10.08
 198      7      9          1            1             0.04       9.27
 198      8     12          0            0             0.07      11.20
 198      9      7          1            1             0.04      11.35
 198     10      3          1            1             0.04      11.25
 198     11     13          0            1             0.00      10.94
 198     12      8          0            0             0.07      10.88
 198     13     11          1            0             0.12      10.90
 198     14      1          0            1             0.00      10.90
 199      1     14          1            1             0.04      10.90
 199      2      6          1            1             0.04      10.29
 199      3     10          1            1             0.04      10.68
 199      4      5          1            1             0.04      11.17
 199      5      4          1            1             0.04      10.55
 199      6      2          1            1             0.04      10.12
 199      7      9          1            1             0.04       9.31
 199      8     12          1            1             0.04      11.24
 199      9      7          1            1             0.04      11.39
 199     10      3          1            1             0.04      11.29
 199     11     13          1            1             0.04      10.98
 199     12      8          1            1             0.04      10.92
 199     13     11          1            1             0.04      10.94
 199     14      1          1            1             0.04      10.94
 200      1     14          1            1             0.04      10.94
 200      2      6          1            1             0.04      10.33
 200      3     10          1            1             0.04      10.72
 200      4      5          1            1             0.04      11.21
 200      5      4          1            1             0.04      10.59
 200      6      2          1            1             0.04      10.16
 200      7      9          1            1             0.04       9.35
 200      8     12          1            1             0.04      11.28
 200      9      7          1            1             0.04      11.43
 200     10      3          1            1             0.04      11.33
 200     11     13          1            1             0.04      11.02
 200     12      8          1            1             0.04      10.96
 200     13     11          1            1             0.04      10.98
 200     14      1          1            1             0.04      10.98
