# Supplementary material for: Predicting Human Cooperation
Source: PLoS One. 2016 May 12;11(5):e0155656. doi: 10.1371/journal.pone.0155656 (PMC4865178; doi:10.1371/journal.pone.0155656)
Supplement: S2 Appendix — (ZIP) [file pone.0155656.s002.zip › plos_data/am_data/dataPreProc/DATA/Andreoni_Miller_1993/STGR.DAT]

Experiment -> STGR
Endowment  ->   0.00
Chance to play computer ->   0.00%
(Left = 0 ; Right = 1)
Round    Subj   Part    Subj Choice  Part Choice    Pay off   Tot Earn
   1      1      2          0            1             0.00       0.00
   1      2      1          1            0             0.12       0.12
   1      3     10          0            1             0.00       0.00
   1      4     14          0            1             0.00       0.00
   1      5      7          0            0             0.07       0.07
   1      6     11          1            1             0.04       0.04
   1      7      5          0            0             0.07       0.07
   1      8     12          1            1             0.04       0.04
   1      9     13          1            0             0.12       0.12
   1     10      3          1            0             0.12       0.12
   1     11      6          1            1             0.04       0.04
   1     12      8          1            1             0.04       0.04
   1     13      9          0            1             0.00       0.00
   1     14      4          1            0             0.12       0.12
   2      1      8          1            1             0.04       0.04
   2      2     10          1            0             0.12       0.24
   2      3      4          1            1             0.04       0.04
   2      4      3          1            1             0.04       0.04
   2      5     12          0            1             0.00       0.07
   2      6     13          0            1             0.00       0.04
   2      7     14          0            1             0.00       0.07
   2      8      1          1            1             0.04       0.08
   2      9     11          1            1             0.04       0.16
   2     10      2          0            1             0.00       0.12
   2     11      9          1            1             0.04       0.08
   2     12      5          1            0             0.12       0.16
   2     13      6          1            0             0.12       0.12
   2     14      7          1            0             0.12       0.24
   3      1      7          1            0             0.12       0.16
   3      2     12          1            1             0.04       0.28
   3      3     10          1            1             0.04       0.08
   3      4      5          1            0             0.12       0.16
   3      5      4          0            1             0.00       0.07
   3      6      9          1            1             0.04       0.08
   3      7      1          0            1             0.00       0.07
   3      8     13          1            1             0.04       0.12
   3      9      6          1            1             0.04       0.20
   3     10      3          1            1             0.04       0.16
   3     11     14          1            1             0.04       0.12
   3     12      2          1            1             0.04       0.20
   3     13      8          1            1             0.04       0.16
   3     14     11          1            1             0.04       0.28
   4      1      2          1            1             0.04       0.20
   4      2      1          1            1             0.04       0.32
   4      3     12          1            1             0.04       0.12
   4      4      9          1            1             0.04       0.20
   4      5      7          0            1             0.00       0.07
   4      6      8          1            1             0.04       0.12
   4      7      5          1            0             0.12       0.19
   4      8      6          1            1             0.04       0.16
   4      9      4          1            1             0.04       0.24
   4     10     14          1            1             0.04       0.20
   4     11     13          1            0             0.12       0.24
   4     12      3          1            1             0.04       0.24
   4     13     11          0            1             0.00       0.16
   4     14     10          1            1             0.04       0.32
   5      1      6          1            1             0.04       0.24
   5      2      4          1            1             0.04       0.36
   5      3      9          1            1             0.04       0.16
   5      4      2          1            1             0.04       0.24
   5      5      7          1            0             0.12       0.19
   5      6      1          1            1             0.04       0.16
   5      7      5          0            1             0.00       0.19
   5      8     14          1            1             0.04       0.20
   5      9      3          1            1             0.04       0.28
   5     10     11          1            1             0.04       0.24
   5     11     10          1            1             0.04       0.28
   5     12     13          1            1             0.04       0.28
   5     13     12          1            1             0.04       0.20
   5     14      8          1            1             0.04       0.36
   6      1      6          1            1             0.04       0.28
   6      2     11          1            1             0.04       0.40
   6      3     10          1            1             0.04       0.20
   6      4     13          1            1             0.04       0.28
   6      5     14          0            1             0.00       0.19
   6      6      1          1            1             0.04       0.20
   6      7     12          0            0             0.07       0.26
   6      8      9          1            1             0.04       0.24
   6      9      8          1            1             0.04       0.32
   6     10      3          1            1             0.04       0.28
   6     11      2          1            1             0.04       0.32
   6     12      7          0            0             0.07       0.35
   6     13      4          1            1             0.04       0.24
   6     14      5          1            0             0.12       0.48
   7      1      8          1            1             0.04       0.32
   7      2     12          1            1             0.04       0.44
   7      3     14          1            1             0.04       0.24
   7      4      7          1            0             0.12       0.40
   7      5     13          0            1             0.00       0.19
   7      6     11          1            1             0.04       0.24
   7      7      4          0            1             0.00       0.26
   7      8      1          1            1             0.04       0.28
   7      9     10          1            0             0.12       0.44
   7     10      9          0            1             0.00       0.28
   7     11      6          1            1             0.04       0.36
   7     12      2          1            1             0.04       0.39
   7     13      5          1            0             0.12       0.36
   7     14      3          1            1             0.04       0.52
   8      1      3          1            1             0.04       0.36
   8      2      7          1            0             0.12       0.56
   8      3      1          1            1             0.04       0.28
   8      4      5          1            1             0.04       0.44
   8      5      4          1            1             0.04       0.23
   8      6     10          1            1             0.04       0.28
   8      7      2          0            1             0.00       0.26
   8      8     13          1            1             0.04       0.32
   8      9     11          1            1             0.04       0.48
   8     10      6          1            1             0.04       0.32
   8     11      9          1            1             0.04       0.40
   8     12     14          0            1             0.00       0.39
   8     13      8          1            1             0.04       0.40
   8     14     12          1            0             0.12       0.64
   9      1      7          1            0             0.12       0.48
   9      2      6          1            1             0.04       0.60
   9      3     14          1            1             0.04       0.32
   9      4     10          1            1             0.04       0.48
   9      5     12          1            1             0.04       0.27
   9      6      2          1            1             0.04       0.32
   9      7      1          0            1             0.00       0.26
   9      8     11          1            1             0.04       0.36
   9      9     13          1            0             0.12       0.60
   9     10      4          1            1             0.04       0.36
   9     11      8          1            1             0.04       0.44
   9     12      5          1            1             0.04       0.43
   9     13      9          0            1             0.00       0.40
   9     14      3          1            1             0.04       0.68
  10      1     14          1            1             0.04       0.52
  10      2     11          1            1             0.04       0.64
  10      3      5          1            1             0.04       0.36
  10      4      7          1            1             0.04       0.52
  10      5      3          1            1             0.04       0.31
  10      6      8          0            1             0.00       0.32
  10      7      4          1            1             0.04       0.30
  10      8      6          1            0             0.12       0.48
  10      9     10          1            1             0.04       0.64
  10     10      9          1            1             0.04       0.40
  10     11      2          1            1             0.04       0.48
  10     12     13          1            1             0.04       0.47
  10     13     12          1            1             0.04       0.44
  10     14      1          1            1             0.04       0.72
  11      1     12          0            1             0.00       0.52
  11      2      6          0            1             0.00       0.64
  11      3     13          0            0             0.07       0.43
  11      4     11          1            1             0.04       0.56
  11      5      9          1            1             0.04       0.35
  11      6      2          1            0             0.12       0.44
  11      7     10          0            1             0.00       0.30
  11      8     14          1            1             0.04       0.52
  11      9      5          1            1             0.04       0.68
  11     10      7          1            0             0.12       0.52
  11     11      4          1            1             0.04       0.52
  11     12      1          1            0             0.12       0.59
  11     13      3          0            0             0.07       0.51
  11     14      8          1            1             0.04       0.76
  12      1     12          0            1             0.00       0.52
  12      2     11          0            1             0.00       0.64
  12      3      5          0            1             0.00       0.43
  12      4     13          1            0             0.12       0.68
  12      5      3          1            0             0.12       0.47
  12      6      9          1            1             0.04       0.48
  12      7      8          0            1             0.00       0.30
  12      8      7          1            0             0.12       0.64
  12      9      6          1            1             0.04       0.72
  12     10     14          0            1             0.00       0.52
  12     11      2          1            0             0.12       0.64
  12     12      1          1            0             0.12       0.71
  12     13      4          0            1             0.00       0.51
  12     14     10          1            0             0.12       0.88
  13      1     10          1            0             0.12       0.64
  13      2     13          0            1             0.00       0.64
  13      3      8          1            1             0.04       0.47
  13      4      7          1            1             0.04       0.72
  13      5      9          0            1             0.00       0.47
  13      6     12          0            1             0.00       0.48
  13      7      4          1            1             0.04       0.34
  13      8      3          1            1             0.04       0.68
  13      9      5          1            0             0.12       0.84
  13     10      1          0            1             0.00       0.52
  13     11     14          1            1             0.04       0.68
  13     12      6          1            0             0.12       0.83
  13     13      2          1            0             0.12       0.63
  13     14     11          1            1             0.04       0.92
  14      1      9          1            1             0.04       0.68
  14      2     11          1            1             0.04       0.68
  14      3     12          1            1             0.04       0.51
  14      4      6          1            1             0.04       0.76
  14      5     14          0            1             0.00       0.47
  14      6      4          1            1             0.04       0.52
  14      7      8          0            1             0.00       0.34
  14      8      7          1            0             0.12       0.80
  14      9      1          1            1             0.04       0.88
  14     10     13          1            0             0.12       0.64
  14     11      2          1            1             0.04       0.72
  14     12      3          1            1             0.04       0.87
  14     13     10          0            1             0.00       0.63
  14     14      5          1            0             0.12       1.04
  15      1      2          1            1             0.04       0.72
  15      2      1          1            1             0.04       0.72
  15      3     11          1            1             0.04       0.55
  15      4      6          1            0             0.12       0.88
  15      5      8          0            1             0.00       0.47
  15      6      4          0            1             0.00       0.52
  15      7     10          1            0             0.12       0.46
  15      8      5          1            0             0.12       0.92
  15      9     14          1            1             0.04       0.92
  15     10      7          0            1             0.00       0.64
  15     11      3          1            1             0.04       0.76
  15     12     13          1            1             0.04       0.91
  15     13     12          1            1             0.04       0.67
  15     14      9          1            1             0.04       1.08
  16      1      8          1            1             0.04       0.76
  16      2     11          1            1             0.04       0.76
  16      3     12          1            1             0.04       0.59
  16      4     14          1            1             0.04       0.92
  16      5      7          0            1             0.00       0.47
  16      6     10          1            0             0.12       0.64
  16      7      5          1            0             0.12       0.58
  16      8      1          1            1             0.04       0.96
  16      9     13          1            1             0.04       0.96
  16     10      6          0            1             0.00       0.64
  16     11      2          1            1             0.04       0.80
  16     12      3          1            1             0.04       0.95
  16     13      9          1            1             0.04       0.71
  16     14      4          1            1             0.04       1.12
  17      1      5          1            0             0.12       0.88
  17      2      3          1            1             0.04       0.80
  17      3      2          1            1             0.04       0.63
  17      4     14          1            1             0.04       0.96
  17      5      1          0            1             0.00       0.47
  17      6     12          1            1             0.04       0.68
  17      7      8          0            1             0.00       0.58
  17      8      7          1            0             0.12       1.08
  17      9     11          1            1             0.04       1.00
  17     10     13          1            1             0.04       0.68
  17     11      9          1            1             0.04       0.84
  17     12      6          1            1             0.04       0.99
  17     13     10          1            1             0.04       0.75
  17     14      4          1            1             0.04       1.16
  18      1      6          0            0             0.07       0.95
  18      2      9          1            1             0.04       0.84
  18      3      7          1            0             0.12       0.75
  18      4     10          1            1             0.04       1.00
  18      5     13          0            1             0.00       0.47
  18      6      1          0            0             0.07       0.75
  18      7      3          0            1             0.00       0.58
  18      8     11          1            1             0.04       1.12
  18      9      2          1            1             0.04       1.04
  18     10      4          1            1             0.04       0.72
  18     11      8          1            1             0.04       0.88
  18     12     14          1            1             0.04       1.03
  18     13      5          1            0             0.12       0.87
  18     14     12          1            1             0.04       1.20
  19      1     10          0            1             0.00       0.95
  19      2      4          1            1             0.04       0.88
  19      3      5          1            0             0.12       0.87
  19      4      2          1            1             0.04       1.04
  19      5      3          0            1             0.00       0.47
  19      6     11          0            1             0.00       0.75
  19      7      8          0            1             0.00       0.58
  19      8      7          1            0             0.12       1.24
  19      9     12          1            1             0.04       1.08
  19     10      1          1            0             0.12       0.84
  19     11      6          1            0             0.12       1.00
  19     12      9          1            1             0.04       1.07
  19     13     14          1            1             0.04       0.91
  19     14     13          1            1             0.04       1.24
  20      1      2          1            1             0.04       0.99
  20      2      1          1            1             0.04       0.92
  20      3      4          1            1             0.04       0.91
  20      4      3          1            1             0.04       1.08
  20      5     13          0            1             0.00       0.47
  20      6     14          1            1             0.04       0.79
  20      7      8          1            1             0.04       0.62
  20      8      7          1            1             0.04       1.28
  20      9     11          1            1             0.04       1.12
  20     10     12          0            1             0.00       0.84
  20     11      9          1            1             0.04       1.04
  20     12     10          1            0             0.12       1.19
  20     13      5          1            0             0.12       1.03
  20     14      6          1            1             0.04       1.28
  21      1     10          1            1             0.04       1.03
  21      2      3          1            0             0.12       1.04
  21      3      2          0            1             0.00       0.91
  21      4     11          1            1             0.04       1.12
  21      5      9          0            1             0.00       0.47
  21      6     13          0            1             0.00       0.79
  21      7     14          1            1             0.04       0.66
  21      8     12          1            1             0.04       1.32
  21      9      5          1            0             0.12       1.24
  21     10      1          1            1             0.04       0.88
  21     11      4          1            1             0.04       1.08
  21     12      8          1            1             0.04       1.23
  21     13      6          1            0             0.12       1.15
  21     14      7          1            1             0.04       1.32
  22      1     10          1            0             0.12       1.15
  22      2     11          0            1             0.00       1.04
  22      3     14          1            1             0.04       0.95
  22      4      5          1            0             0.12       1.24
  22      5      4          0            1             0.00       0.47
  22      6     13          1            0             0.12       0.91
  22      7      9          0            0             0.07       0.73
  22      8     12          1            1             0.04       1.36
  22      9      7          0            0             0.07       1.31
  22     10      1          0            1             0.00       0.88
  22     11      2          1            0             0.12       1.20
  22     12      8          1            1             0.04       1.27
  22     13      6          0            1             0.00       1.15
  22     14      3          1            1             0.04       1.36
  23      1      3          1            1             0.04       1.19
  23      2     13          1            0             0.12       1.16
  23      3      1          1            1             0.04       0.99
  23      4     10          1            0             0.12       1.36
  23      5     14          0            1             0.00       0.47
  23      6     12          1            1             0.04       0.95
  23      7      9          0            0             0.07       0.80
  23      8     11          1            1             0.04       1.40
  23      9      7          0            0             0.07       1.38
  23     10      4          0            1             0.00       0.88
  23     11      8          1            1             0.04       1.24
  23     12      6          1            1             0.04       1.31
  23     13      2          0            1             0.00       1.15
  23     14      5          1            0             0.12       1.48
  24      1      4          1            1             0.04       1.23
  24      2     12          1            1             0.04       1.20
  24      3     14          1            1             0.04       1.03
  24      4      1          1            1             0.04       1.40
  24      5     11          0            1             0.00       0.47
  24      6      9          1            0             0.12       1.07
  24      7     10          0            1             0.00       0.80
  24      8     13          1            1             0.04       1.44
  24      9      6          0            1             0.00       1.38
  24     10      7          1            0             0.12       1.00
  24     11      5          1            0             0.12       1.36
  24     12      2          1            1             0.04       1.35
  24     13      8          1            1             0.04       1.19
  24     14      3          1            1             0.04       1.52
  25      1      3          1            1             0.04       1.27
  25      2      4          1            1             0.04       1.24
  25      3      1          1            1             0.04       1.07
  25      4      2          1            1             0.04       1.44
  25      5     11          0            1             0.00       0.47
  25      6     10          0            1             0.00       1.07
  25      7     12          0            1             0.00       0.80
  25      8      9          1            1             0.04       1.48
  25      9      8          1            1             0.04       1.42
  25     10      6          1            0             0.12       1.12
  25     11      5          1            0             0.12       1.48
  25     12      7          1            0             0.12       1.47
  25     13     14          1            1             0.04       1.23
  25     14     13          1            1             0.04       1.56
  26      1      5          1            0             0.12       1.39
  26      2     10          0            0             0.07       1.31
  26      3      9          1            1             0.04       1.11
  26      4      8          1            1             0.04       1.48
  26      5      1          0            1             0.00       0.47
  26      6      7          1            0             0.12       1.19
  26      7      6          0            1             0.00       0.80
  26      8      4          1            1             0.04       1.52
  26      9      3          1            1             0.04       1.46
  26     10      2          0            0             0.07       1.19
  26     11     12          1            1             0.04       1.52
  26     12     11          1            1             0.04       1.51
  26     13     14          1            1             0.04       1.27
  26     14     13          1            1             0.04       1.60
  27      1     13          1            1             0.04       1.43
  27      2      3          1            1             0.04       1.35
  27      3      2          1            1             0.04       1.15
  27      4     12          1            1             0.04       1.52
  27      5      8          0            1             0.00       0.47
  27      6     14          1            1             0.04       1.23
  27      7     10          1            0             0.12       0.92
  27      8      5          1            0             0.12       1.64
  27      9     11          1            1             0.04       1.50
  27     10      7          0            1             0.00       1.19
  27     11      9          1            1             0.04       1.56
  27     12      4          1            1             0.04       1.55
  27     13      1          1            1             0.04       1.31
  27     14      6          1            1             0.04       1.64
  28      1      2          1            1             0.04       1.47
  28      2      1          1            1             0.04       1.39
  28      3      7          1            1             0.04       1.19
  28      4     13          1            1             0.04       1.56
  28      5      8          0            1             0.00       0.47
  28      6     10          0            1             0.00       1.23
  28      7      3          1            1             0.04       0.96
  28      8      5          1            0             0.12       1.76
  28      9     14          1            1             0.04       1.54
  28     10      6          1            0             0.12       1.31
  28     11     12          1            1             0.04       1.60
  28     12     11          1            1             0.04       1.59
  28     13      4          1            1             0.04       1.35
  28     14      9          1            1             0.04       1.68
  29      1     14          1            1             0.04       1.51
  29      2     12          1            1             0.04       1.43
  29      3      9          1            1             0.04       1.23
  29      4     10          1            0             0.12       1.68
  29      5     11          0            1             0.00       0.47
  29      6     13          1            1             0.04       1.27
  29      7      8          1            1             0.04       1.00
  29      8      7          1            1             0.04       1.80
  29      9      3          1            1             0.04       1.58
  29     10      4          0            1             0.00       1.31
  29     11      5          1            0             0.12       1.72
  29     12      2          1            1             0.04       1.63
  29     13      6          1            1             0.04       1.39
  29     14      1          1            1             0.04       1.72
  30      1     12          1            1             0.04       1.55
  30      2     14          1            1             0.04       1.47
  30      3      4          1            1             0.04       1.27
  30      4      3          1            1             0.04       1.72
  30      5     10          0            1             0.00       0.47
  30      6     13          1            1             0.04       1.31
  30      7     11          1            1             0.04       1.04
  30      8      9          1            1             0.04       1.84
  30      9      8          1            1             0.04       1.62
  30     10      5          1            0             0.12       1.43
  30     11      7          1            1             0.04       1.76
  30     12      1          1            1             0.04       1.67
  30     13      6          1            1             0.04       1.43
  30     14      2          1            1             0.04       1.76
  31      1      3          0            0             0.07       1.62
  31      2     12          1            1             0.04       1.51
  31      3      1          0            0             0.07       1.34
  31      4     14          1            1             0.04       1.76
  31      5     10          0            0             0.07       0.54
  31      6      7          1            0             0.12       1.43
  31      7      6          0            1             0.00       1.04
  31      8     11          1            1             0.04       1.88
  31      9     13          1            1             0.04       1.66
  31     10      5          0            0             0.07       1.50
  31     11      8          1            1             0.04       1.80
  31     12      2          1            1             0.04       1.71
  31     13      9          1            1             0.04       1.47
  31     14      4          1            1             0.04       1.80
  32      1      5          0            0             0.07       1.69
  32      2     10          0            0             0.07       1.58
  32      3      8          0            1             0.00       1.34
  32      4     14          1            1             0.04       1.80
  32      5      1          0            0             0.07       0.61
  32      6      9          1            1             0.04       1.47
  32      7     12          1            1             0.04       1.08
  32      8      3          1            0             0.12       2.00
  32      9      6          1            1             0.04       1.70
  32     10      2          0            0             0.07       1.57
  32     11     13          1            0             0.12       1.92
  32     12      7          1            1             0.04       1.75
  32     13     11          0            1             0.00       1.47
  32     14      4          1            1             0.04       1.84
  33      1      5          1            0             0.12       1.81
  33      2     12          1            1             0.04       1.62
  33      3      7          1            1             0.04       1.38
  33      4     14          1            1             0.04       1.84
  33      5      1          0            1             0.00       0.61
  33      6      8          0            1             0.00       1.47
  33      7      3          1            1             0.04       1.12
  33      8      6          1            0             0.12       2.12
  33      9     13          1            0             0.12       1.82
  33     10     11          0            1             0.00       1.57
  33     11     10          1            0             0.12       2.04
  33     12      2          1            1             0.04       1.79
  33     13      9          0            1             0.00       1.47
  33     14      4          1            1             0.04       1.88
  34      1      6          1            1             0.04       1.85
  34      2      9          1            1             0.04       1.66
  34      3      7          1            1             0.04       1.42
  34      4     14          1            1             0.04       1.88
  34      5     10          0            0             0.07       0.68
  34      6      1          1            1             0.04       1.51
  34      7      3          1            1             0.04       1.16
  34      8     13          1            1             0.04       2.16
  34      9      2          1            1             0.04       1.86
  34     10      5          0            0             0.07       1.64
  34     11     12          1            1             0.04       2.08
  34     12     11          1            1             0.04       1.83
  34     13      8          1            1             0.04       1.51
  34     14      4          1            1             0.04       1.92
  35      1      8          0            1             0.00       1.85
  35      2      3          0            1             0.00       1.66
  35      3      2          1            0             0.12       1.54
  35      4     14          1            1             0.04       1.92
  35      5      6          0            1             0.00       0.68
  35      6      5          1            0             0.12       1.63
  35      7     10          1            0             0.12       1.28
  35      8      1          1            0             0.12       2.28
  35      9     13          1            1             0.04       1.90
  35     10      7          0            1             0.00       1.64
  35     11     12          1            1             0.04       2.12
  35     12     11          1            1             0.04       1.87
  35     13      9          1            1             0.04       1.55
  35     14      4          1            1             0.04       1.96
  36      1     13          1            1             0.04       1.89
  36      2     14          1            1             0.04       1.70
  36      3     10          0            1             0.00       1.54
  36      4      8          1            1             0.04       1.96
  36      5     11          0            1             0.00       0.68
  36      6      9          1            1             0.04       1.67
  36      7     12          1            1             0.04       1.32
  36      8      4          1            1             0.04       2.32
  36      9      6          1            1             0.04       1.94
  36     10      3          1            0             0.12       1.76
  36     11      5          1            0             0.12       2.24
  36     12      7          1            1             0.04       1.91
  36     13      1          1            1             0.04       1.59
  36     14      2          1            1             0.04       2.00
  37      1      7          0            1             0.00       1.89
  37      2      3          1            1             0.04       1.74
  37      3      2          1            1             0.04       1.58
  37      4     12          1            1             0.04       2.00
  37      5      6          0            1             0.00       0.68
  37      6      5          1            0             0.12       1.79
  37      7      1          1            0             0.12       1.44
  37      8     11          1            1             0.04       2.36
  37      9     10          1            0             0.12       2.06
  37     10      9          0            1             0.00       1.76
  37     11      8          1            1             0.04       2.28
  37     12      4          1            1             0.04       1.95
  37     13     14          1            1             0.04       1.63
  37     14     13          1            1             0.04       2.04
  38      1     11          0            1             0.00       1.89
  38      2      7          0            1             0.00       1.74
  38      3      8          1            1             0.04       1.62
  38      4     14          1            1             0.04       2.04
  38      5      9          0            1             0.00       0.68
  38      6     13          1            1             0.04       1.83
  38      7      2          1            0             0.12       1.56
  38      8      3          1            1             0.04       2.40
  38      9      5          1            0             0.12       2.18
  38     10     12          1            1             0.04       1.80
  38     11      1          1            0             0.12       2.40
  38     12     10          1            1             0.04       1.99
  38     13      6          1            1             0.04       1.67
  38     14      4          1            1             0.04       2.08
  39      1      2          1            1             0.04       1.93
  39      2      1          1            1             0.04       1.78
  39      3      8          1            1             0.04       1.66
  39      4     11          1            1             0.04       2.08
  39      5     14          0            1             0.00       0.68
  39      6      7          1            1             0.04       1.87
  39      7      6          1            1             0.04       1.60
  39      8      3          1            1             0.04       2.44
  39      9     13          1            1             0.04       2.22
  39     10     12          0            1             0.00       1.80
  39     11      4          1            1             0.04       2.44
  39     12     10          1            0             0.12       2.11
  39     13      9          1            1             0.04       1.71
  39     14      5          1            0             0.12       2.20
  40      1      3          1            1             0.04       1.97
  40      2     10          1            1             0.04       1.82
  40      3      1          1            1             0.04       1.70
  40      4     14          1            1             0.04       2.12
  40      5     13          0            1             0.00       0.68
  40      6      7          1            1             0.04       1.91
  40      7      6          1            1             0.04       1.64
  40      8      9          1            1             0.04       2.48
  40      9      8          1            1             0.04       2.26
  40     10      2          1            1             0.04       1.84
  40     11     12          1            1             0.04       2.48
  40     12     11          1            1             0.04       2.15
  40     13      5          1            0             0.12       1.83
  40     14      4          1            1             0.04       2.24
  41      1      3          1            0             0.12       2.09
  41      2     11          1            0             0.12       1.94
  41      3      1          0            1             0.00       1.70
  41      4      8          1            1             0.04       2.16
  41      5     14          0            1             0.00       0.68
  41      6     10          1            0             0.12       2.03
  41      7     12          0            1             0.00       1.64
  41      8      4          1            1             0.04       2.52
  41      9     13          1            0             0.12       2.38
  41     10      6          0            1             0.00       1.84
  41     11      2          0            1             0.00       2.48
  41     12      7          1            0             0.12       2.27
  41     13      9          0            1             0.00       1.83
  41     14      5          1            0             0.12       2.36
  42      1      6          1            1             0.04       2.13
  42      2     10          1            1             0.04       1.98
  42      3      9          1            1             0.04       1.74
  42      4      7          1            0             0.12       2.28
  42      5     12          0            1             0.00       0.68
  42      6      1          1            1             0.04       2.07
  42      7      4          0            1             0.00       1.64
  42      8     13          1            1             0.04       2.56
  42      9      3          1            1             0.04       2.42
  42     10      2          1            1             0.04       1.88
  42     11     14          1            1             0.04       2.52
  42     12      5          1            0             0.12       2.39
  42     13      8          1            1             0.04       1.87
  42     14     11          1            1             0.04       2.40
  43      1      3          1            1             0.04       2.17
  43      2     10          1            1             0.04       2.02
  43      3      1          1            1             0.04       1.78
  43      4      5          1            0             0.12       2.40
  43      5      4          0            1             0.00       0.68
  43      6     14          1            1             0.04       2.11
  43      7     12          0            1             0.00       1.64
  43      8     13          1            1             0.04       2.60
  43      9     11          1            1             0.04       2.46
  43     10      2          1            1             0.04       1.92
  43     11      9          1            1             0.04       2.56
  43     12      7          1            0             0.12       2.51
  43     13      8          1            1             0.04       1.91
  43     14      6          1            1             0.04       2.44
  44      1      9          1            1             0.04       2.21
  44      2     12          1            1             0.04       2.06
  44      3      6          1            1             0.04       1.82
  44      4      5          1            0             0.12       2.52
  44      5      4          0            1             0.00       0.68
  44      6      3          1            1             0.04       2.15
  44      7     10          0            1             0.00       1.64
  44      8     13          1            1             0.04       2.64
  44      9      1          1            1             0.04       2.50
  44     10      7          1            0             0.12       2.04
  44     11     14          1            1             0.04       2.60
  44     12      2          1            1             0.04       2.55
  44     13      8          1            1             0.04       1.95
  44     14     11          1            1             0.04       2.48
  45      1      6          1            1             0.04       2.25
  45      2      8          1            1             0.04       2.10
  45      3     10          1            1             0.04       1.86
  45      4     11          1            1             0.04       2.56
  45      5     13          0            1             0.00       0.68
  45      6      1          1            1             0.04       2.19
  45      7     14          0            1             0.00       1.64
  45      8      2          1            1             0.04       2.68
  45      9     12          1            1             0.04       2.54
  45     10      3          1            1             0.04       2.08
  45     11      4          1            1             0.04       2.64
  45     12      9          1            1             0.04       2.59
  45     13      5          1            0             0.12       2.07
  45     14      7          1            0             0.12       2.60
  46      1     13          1            0             0.12       2.37
  46      2     14          1            1             0.04       2.14
  46      3      7          1            1             0.04       1.90
  46      4      9          1            1             0.04       2.60
  46      5     12          0            1             0.00       0.68
  46      6     11          1            1             0.04       2.23
  46      7      3          1            1             0.04       1.68
  46      8     10          1            1             0.04       2.72
  46      9      4          1            1             0.04       2.58
  46     10      8          1            1             0.04       2.12
  46     11      6          1            1             0.04       2.68
  46     12      5          1            0             0.12       2.71
  46     13      1          0            1             0.00       2.07
  46     14      2          1            1             0.04       2.64
  47      1      5          1            0             0.12       2.49
  47      2      3          1            1             0.04       2.18
  47      3      2          1            1             0.04       1.94
  47      4     10          1            1             0.04       2.64
  47      5      1          0            1             0.00       0.68
  47      6      8          1            1             0.04       2.27
  47      7     12          1            1             0.04       1.72
  47      8      6          1            1             0.04       2.76
  47      9     14          1            1             0.04       2.62
  47     10      4          1            1             0.04       2.16
  47     11     13          1            1             0.04       2.72
  47     12      7          1            1             0.04       2.75
  47     13     11          1            1             0.04       2.11
  47     14      9          1            1             0.04       2.68
  48      1     10          1            0             0.12       2.61
  48      2     12          1            1             0.04       2.22
  48      3      7          1            1             0.04       1.98
  48      4      5          1            0             0.12       2.76
  48      5      4          0            1             0.00       0.68
  48      6     13          0            1             0.00       2.27
  48      7      3          1            1             0.04       1.76
  48      8     14          1            1             0.04       2.80
  48      9     11          1            1             0.04       2.66
  48     10      1          0            1             0.00       2.16
  48     11      9          1            1             0.04       2.76
  48     12      2          1            1             0.04       2.79
  48     13      6          1            0             0.12       2.23
  48     14      8          1            1             0.04       2.72
  49      1     12          1            1             0.04       2.65
  49      2      8          1            1             0.04       2.26
  49      3      4          1            1             0.04       2.02
  49      4      3          1            1             0.04       2.80
  49      5     10          0            1             0.00       0.68
  49      6     14          1            1             0.04       2.31
  49      7     11          1            1             0.04       1.80
  49      8      2          1            1             0.04       2.84
  49      9     13          1            1             0.04       2.70
  49     10      5          1            0             0.12       2.28
  49     11      7          1            1             0.04       2.80
  49     12      1          1            1             0.04       2.83
  49     13      9          1            1             0.04       2.27
  49     14      6          1            1             0.04       2.76
  50      1      7          1            1             0.04       2.69
  50      2     11          1            1             0.04       2.30
  50      3      6          1            1             0.04       2.06
  50      4      8          1            1             0.04       2.84
  50      5     13          0            1             0.00       0.68
  50      6      3          1            1             0.04       2.35
  50      7      1          1            1             0.04       1.84
  50      8      4          1            1             0.04       2.88
  50      9     14          1            1             0.04       2.74
  50     10     12          1            1             0.04       2.32
  50     11      2          1            1             0.04       2.84
  50     12     10          1            1             0.04       2.87
  50     13      5          1            0             0.12       2.39
  50     14      9          1            1             0.04       2.80
  51      1     13          0            0             0.07       2.76
  51      2      5          1            0             0.12       2.42
  51      3     14          0            1             0.00       2.06
  51      4      9          1            1             0.04       2.88
  51      5      2          0            1             0.00       0.68
  51      6      8          1            1             0.04       2.39
  51      7     10          0            0             0.07       1.91
  51      8      6          1            1             0.04       2.92
  51      9      4          1            1             0.04       2.78
  51     10      7          0            0             0.07       2.39
  51     11     12          1            1             0.04       2.88
  51     12     11          1            1             0.04       2.91
  51     13      1          0            0             0.07       2.46
  51     14      3          1            0             0.12       2.92
  52      1      5          0            0             0.07       2.83
  52      2     13          1            0             0.12       2.54
  52      3     11          1            1             0.04       2.10
  52      4     12          1            1             0.04       2.92
  52      5      1          0            0             0.07       0.75
  52      6      8          0            1             0.00       2.39
  52      7      9          0            0             0.07       1.98
  52      8      6          1            0             0.12       3.04
  52      9      7          0            0             0.07       2.85
  52     10     14          0            1             0.00       2.39
  52     11      3          1            1             0.04       2.92
  52     12      4          1            1             0.04       2.95
  52     13      2          0            1             0.00       2.46
  52     14     10          1            0             0.12       3.04
  53      1      6          1            1             0.04       2.87
  53      2     14          0            1             0.00       2.54
  53      3     10          1            1             0.04       2.14
  53      4     13          1            0             0.12       3.04
  53      5      9          0            0             0.07       0.82
  53      6      1          1            1             0.04       2.43
  53      7     12          0            1             0.00       1.98
  53      8     11          1            1             0.04       3.08
  53      9      5          0            0             0.07       2.92
  53     10      3          1            1             0.04       2.43
  53     11      8          1            1             0.04       2.96
  53     12      7          1            0             0.12       3.07
  53     13      4          0            1             0.00       2.46
  53     14      2          1            0             0.12       3.16
  54      1      4          0            1             0.00       2.87
  54      2      3          0            1             0.00       2.54
  54      3      2          1            0             0.12       2.26
  54      4      1          1            0             0.12       3.16
  54      5      9          0            0             0.07       0.89
  54      6      8          1            1             0.04       2.47
  54      7     11          0            1             0.00       1.98
  54      8      6          1            1             0.04       3.12
  54      9      5          0            0             0.07       2.99
  54     10     12          0            1             0.00       2.43
  54     11      7          1            0             0.12       3.08
  54     12     10          1            0             0.12       3.19
  54     13     14          1            1             0.04       2.50
  54     14     13          1            1             0.04       3.20
  55      1     12          1            1             0.04       2.91
  55      2     10          1            1             0.04       2.58
  55      3      8          1            1             0.04       2.30
  55      4      5          1            0             0.12       3.28
  55      5      4          0            1             0.00       0.89
  55      6     11          1            1             0.04       2.51
  55      7     14          1            1             0.04       2.02
  55      8      3          1            1             0.04       3.16
  55      9     13          0            1             0.00       2.99
  55     10      2          1            1             0.04       2.47
  55     11      6          1            1             0.04       3.12
  55     12      1          1            1             0.04       3.23
  55     13      9          1            0             0.12       2.62
  55     14      7          1            1             0.04       3.24
  56      1     14          1            1             0.04       2.95
  56      2      4          1            1             0.04       2.62
  56      3      8          1            1             0.04       2.34
  56      4      2          1            1             0.04       3.32
  56      5      7          0            1             0.00       0.89
  56      6     12          1            1             0.04       2.55
  56      7      5          1            0             0.12       2.14
  56      8      3          1            1             0.04       3.20
  56      9     13          1            1             0.04       3.03
  56     10     11          1            1             0.04       2.51
  56     11     10          1            1             0.04       3.16
  56     12      6          1            1             0.04       3.27
  56     13      9          1            1             0.04       2.66
  56     14      1          1            1             0.04       3.28
  57      1     12          1            1             0.04       2.99
  57      2     10          1            1             0.04       2.66
  57      3      4          1            1             0.04       2.38
  57      4      3          1            1             0.04       3.36
  57      5      8          0            1             0.00       0.89
  57      6      7          1            0             0.12       2.67
  57      7      6          0            1             0.00       2.14
  57      8      5          1            0             0.12       3.32
  57      9     11          1            1             0.04       3.07
  57     10      2          1            1             0.04       2.55
  57     11      9          1            1             0.04       3.20
  57     12      1          1            1             0.04       3.31
  57     13     14          1            1             0.04       2.70
  57     14     13          1            1             0.04       3.32
  58      1      2          1            1             0.04       3.03
  58      2      1          1            1             0.04       2.70
  58      3     10          1            1             0.04       2.42
  58      4      5          1            0             0.12       3.48
  58      5      4          0            1             0.00       0.89
  58      6     12          1            1             0.04       2.71
  58      7      9          1            1             0.04       2.18
  58      8     13          1            1             0.04       3.36
  58      9      7          1            1             0.04       3.11
  58     10      3          1            1             0.04       2.59
  58     11     14          1            1             0.04       3.24
  58     12      6          1            1             0.04       3.35
  58     13      8          1            1             0.04       2.74
  58     14     11          1            1             0.04       3.36
  59      1     13          1            0             0.12       3.15
  59      2      9          1            1             0.04       2.74
  59      3      7          1            1             0.04       2.46
  59      4     11          1            1             0.04       3.52
  59      5     14          0            1             0.00       0.89
  59      6     12          1            1             0.04       2.75
  59      7      3          1            1             0.04       2.22
  59      8     10          1            1             0.04       3.40
  59      9      2          1            1             0.04       3.15
  59     10      8          1            1             0.04       2.63
  59     11      4          1            1             0.04       3.28
  59     12      6          1            1             0.04       3.39
  59     13      1          0            1             0.00       2.74
  59     14      5          1            0             0.12       3.48
  60      1     13          1            1             0.04       3.19
  60      2     12          1            1             0.04       2.78
  60      3     10          1            1             0.04       2.50
  60      4      9          1            1             0.04       3.56
  60      5      6          0            0             0.07       0.96
  60      6      5          0            0             0.07       2.82
  60      7     14          1            1             0.04       2.26
  60      8     11          1            1             0.04       3.44
  60      9      4          1            1             0.04       3.19
  60     10      3          1            1             0.04       2.67
  60     11      8          1            1             0.04       3.32
  60     12      2          1            1             0.04       3.43
  60     13      1          1            1             0.04       2.78
  60     14      7          1            1             0.04       3.52
  61      1      5          1            0             0.12       3.31
  61      2      6          1            1             0.04       2.82
  61      3     13          0            0             0.07       2.57
  61      4      9          1            1             0.04       3.60
  61      5      1          0            1             0.00       0.96
  61      6      2          1            1             0.04       2.86
  61      7     11          0            1             0.00       2.26
  61      8     12          1            1             0.04       3.48
  61      9      4          1            1             0.04       3.23
  61     10     14          1            1             0.04       2.71
  61     11      7          1            0             0.12       3.44
  61     12      8          1            1             0.04       3.47
  61     13      3          0            0             0.07       2.85
  61     14     10          1            1             0.04       3.56
  62      1     13          1            0             0.12       3.43
  62      2      6          1            1             0.04       2.86
  62      3      4          0            1             0.00       2.57
  62      4      3          1            0             0.12       3.72
  62      5     11          0            1             0.00       0.96
  62      6      2          1            1             0.04       2.90
  62      7      8          0            1             0.00       2.26
  62      8      7          1            0             0.12       3.60
  62      9     10          1            0             0.12       3.35
  62     10      9          0            1             0.00       2.71
  62     11      5          1            0             0.12       3.56
  62     12     14          1            1             0.04       3.51
  62     13      1          0            1             0.00       2.85
  62     14     12          1            1             0.04       3.60
  63      1     12          1            1             0.04       3.47
  63      2     11          1            1             0.04       2.90
  63      3      9          1            1             0.04       2.61
  63      4      7          1            1             0.04       3.76
  63      5     13          0            0             0.07       1.03
  63      6     14          0            1             0.00       2.90
  63      7      4          1            1             0.04       2.30
  63      8     10          1            1             0.04       3.64
  63      9      3          1            1             0.04       3.39
  63     10      8          1            1             0.04       2.75
  63     11      2          1            1             0.04       3.60
  63     12      1          1            1             0.04       3.55
  63     13      5          0            0             0.07       2.92
  63     14      6          1            0             0.12       3.72
  64      1     10          1            1             0.04       3.51
  64      2     13          1            0             0.12       3.02
  64      3      6          1            0             0.12       2.73
  64      4      8          1            1             0.04       3.80
  64      5     14          0            1             0.00       1.03
  64      6      3          0            1             0.00       2.90
  64      7     12          1            1             0.04       2.34
  64      8      4          1            1             0.04       3.68
  64      9     11          1            1             0.04       3.43
  64     10      1          1            1             0.04       2.79
  64     11      9          1            1             0.04       3.64
  64     12      7          1            1             0.04       3.59
  64     13      2          0            1             0.00       2.92
  64     14      5          1            0             0.12       3.84
  65      1      4          1            1             0.04       3.55
  65      2      9          1            1             0.04       3.06
  65      3     10          0            1             0.00       2.73
  65      4      1          1            1             0.04       3.84
  65      5     13          0            1             0.00       1.03
  65      6      7          1            1             0.04       2.94
  65      7      6          1            1             0.04       2.38
  65      8     11          1            1             0.04       3.72
  65      9      2          1            1             0.04       3.47
  65     10      3          1            0             0.12       2.91
  65     11      8          1            1             0.04       3.68
  65     12     14          1            1             0.04       3.63
  65     13      5          1            0             0.12       3.04
  65     14     12          1            1             0.04       3.88
  66      1     11          0            1             0.00       3.55
  66      2     14          1            1             0.04       3.10
  66      3      9          1            1             0.04       2.77
  66      4      7          1            1             0.04       3.88
  66      5     13          0            1             0.00       1.03
  66      6      8          1            1             0.04       2.98
  66      7      4          1            1             0.04       2.42
  66      8      6          1            1             0.04       3.76
  66      9      3          1            1             0.04       3.51
  66     10     12          0            1             0.00       2.91
  66     11      1          1            0             0.12       3.80
  66     12     10          1            0             0.12       3.75
  66     13      5          1            0             0.12       3.16
  66     14      2          1            1             0.04       3.92
  67      1      8          0            1             0.00       3.55
  67      2      3          1            1             0.04       3.14
  67      3      2          1            1             0.04       2.81
  67      4     14          1            1             0.04       3.92
  67      5     13          0            1             0.00       1.03
  67      6     12          1            1             0.04       3.02
  67      7      9          1            1             0.04       2.46
  67      8      1          1            0             0.12       3.88
  67      9      7          1            1             0.04       3.55
  67     10     11          1            1             0.04       2.95
  67     11     10          1            1             0.04       3.84
  67     12      6          1            1             0.04       3.79
  67     13      5          1            0             0.12       3.28
  67     14      4          1            1             0.04       3.96
  68      1      4          1            1             0.04       3.59
  68      2      3          1            1             0.04       3.18
  68      3      2          1            1             0.04       2.85
  68      4      1          1            1             0.04       3.96
  68      5     14          0            1             0.00       1.03
  68      6     12          1            1             0.04       3.06
  68      7      9          1            1             0.04       2.50
  68      8     10          1            1             0.04       3.92
  68      9      7          1            1             0.04       3.59
  68     10      8          1            1             0.04       2.99
  68     11     13          1            1             0.04       3.88
  68     12      6          1            1             0.04       3.83
  68     13     11          1            1             0.04       3.32
  68     14      5          1            0             0.12       4.08
  69      1     11          1            1             0.04       3.63
  69      2      4          1            1             0.04       3.22
  69      3     14          1            1             0.04       2.89
  69      4      2          1            1             0.04       4.00
  69      5     13          0            1             0.00       1.03
  69      6      9          1            1             0.04       3.10
  69      7      8          1            1             0.04       2.54
  69      8      7          1            1             0.04       3.96
  69      9      6          1            1             0.04       3.63
  69     10     12          1            1             0.04       3.03
  69     11      1          1            1             0.04       3.92
  69     12     10          1            1             0.04       3.87
  69     13      5          1            0             0.12       3.44
  69     14      3          1            1             0.04       4.12
  70      1     14          1            1             0.04       3.67
  70      2      3          1            1             0.04       3.26
  70      3      2          1            1             0.04       2.93
  70      4     10          1            1             0.04       4.04
  70      5      7          0            1             0.00       1.03
  70      6     11          1            1             0.04       3.14
  70      7      5          1            0             0.12       2.66
  70      8      9          1            1             0.04       4.00
  70      9      8          1            1             0.04       3.67
  70     10      4          1            1             0.04       3.07
  70     11      6          1            1             0.04       3.96
  70     12     13          1            1             0.04       3.91
  70     13     12          1            1             0.04       3.48
  70     14      1          1            1             0.04       4.16
  71      1      9          1            1             0.04       3.71
  71      2     11          1            1             0.04       3.30
  71      3      5          0            0             0.07       3.00
  71      4      7          1            0             0.12       4.16
  71      5      3          0            0             0.07       1.10
  71      6      8          1            1             0.04       3.18
  71      7      4          0            1             0.00       2.66
  71      8      6          1            1             0.04       4.04
  71      9      1          1            1             0.04       3.71
  71     10     13          1            0             0.12       3.19
  71     11      2          1            1             0.04       4.00
  71     12     14          1            1             0.04       3.95
  71     13     10          0            1             0.00       3.48
  71     14     12          1            1             0.04       4.20
  72      1      4          1            1             0.04       3.75
  72      2      9          1            1             0.04       3.34
  72      3     13          0            1             0.00       3.00
  72      4      1          1            1             0.04       4.20
  72      5     12          0            1             0.00       1.10
  72      6      7          1            0             0.12       3.30
  72      7      6          0            1             0.00       2.66
  72      8     10          1            1             0.04       4.08
  72      9      2          1            1             0.04       3.75
  72     10      8          1            1             0.04       3.23
  72     11     14          1            1             0.04       4.04
  72     12      5          1            0             0.12       4.07
  72     13      3          1            0             0.12       3.60
  72     14     11          1            1             0.04       4.24
  73      1      2          1            1             0.04       3.79
  73      2      1          1            1             0.04       3.38
  73      3     11          1            1             0.04       3.04
  73      4     10          1            1             0.04       4.24
  73      5      9          0            1             0.00       1.10
  73      6      8          1            1             0.04       3.34
  73      7     12          1            1             0.04       2.70
  73      8      6          1            1             0.04       4.12
  73      9      5          1            0             0.12       3.87
  73     10      4          1            1             0.04       3.27
  73     11      3          1            1             0.04       4.08
  73     12      7          1            1             0.04       4.11
  73     13     14          1            1             0.04       3.64
  73     14     13          1            1             0.04       4.28
  74      1     14          0            1             0.00       3.79
  74      2      3          1            1             0.04       3.42
  74      3      2          1            1             0.04       3.08
  74      4      7          1            1             0.04       4.28
  74      5     13          0            0             0.07       1.17
  74      6      9          1            1             0.04       3.38
  74      7      4          1            1             0.04       2.74
  74      8     11          1            1             0.04       4.16
  74      9      6          1            1             0.04       3.91
  74     10     12          1            1             0.04       3.31
  74     11      8          1            1             0.04       4.12
  74     12     10          1            1             0.04       4.15
  74     13      5          0            0             0.07       3.71
  74     14      1          1            0             0.12       4.40
  75      1      6          1            1             0.04       3.83
  75      2      8          0            1             0.00       3.42
  75      3      4          1            1             0.04       3.12
  75      4      3          1            1             0.04       4.32
  75      5     13          0            1             0.00       1.17
  75      6      1          1            1             0.04       3.42
  75      7      9          1            0             0.12       2.86
  75      8      2          1            0             0.12       4.28
  75      9      7          0            1             0.00       3.91
  75     10     12          0            1             0.00       3.31
  75     11     14          1            1             0.04       4.16
  75     12     10          1            0             0.12       4.27
  75     13      5          1            0             0.12       3.83
  75     14     11          1            1             0.04       4.44
  76      1      5          1            0             0.12       3.95
  76      2     11          1            1             0.04       3.46
  76      3      6          1            0             0.12       3.24
  76      4     13          1            1             0.04       4.36
  76      5      1          0            1             0.00       1.17
  76      6      3          0            1             0.00       3.42
  76      7     12          1            1             0.04       2.90
  76      8     10          1            1             0.04       4.32
  76      9     14          1            1             0.04       3.95
  76     10      8          1            1             0.04       3.35
  76     11      2          1            1             0.04       4.20
  76     12      7          1            1             0.04       4.31
  76     13      4          1            1             0.04       3.87
  76     14      9          1            1             0.04       4.48
  77      1      9          1            1             0.04       3.99
  77      2      5          1            0             0.12       3.58
  77      3     11          1            1             0.04       3.28
  77      4     10          1            1             0.04       4.40
  77      5      2          0            1             0.00       1.17
  77      6     13          1            0             0.12       3.54
  77      7     14          1            1             0.04       2.94
  77      8     12          1            1             0.04       4.36
  77      9      1          1            1             0.04       3.99
  77     10      4          1            1             0.04       3.39
  77     11      3          1            1             0.04       4.24
  77     12      8          1            1             0.04       4.35
  77     13      6          0            1             0.00       3.87
  77     14      7          1            1             0.04       4.52
  78      1     14          1            1             0.04       4.03
  78      2      3          1            1             0.04       3.62
  78      3      2          1            1             0.04       3.32
  78      4     13          1            1             0.04       4.44
  78      5      9          0            1             0.00       1.17
  78      6     10          1            0             0.12       3.66
  78      7      8          1            1             0.04       2.98
  78      8      7          1            1             0.04       4.40
  78      9      5          1            0             0.12       4.11
  78     10      6          0            1             0.00       3.39
  78     11     12          1            1             0.04       4.28
  78     12     11          1            1             0.04       4.39
  78     13      4          1            1             0.04       3.91
  78     14      1          1            1             0.04       4.56
  79      1     11          1            1             0.04       4.07
  79      2     10          1            1             0.04       3.66
  79      3     12          1            1             0.04       3.36
  79      4      6          1            1             0.04       4.48
  79      5     13          0            1             0.00       1.17
  79      6      4          1            1             0.04       3.70
  79      7      9          1            1             0.04       3.02
  79      8     14          1            1             0.04       4.44
  79      9      7          1            1             0.04       4.15
  79     10      2          1            1             0.04       3.43
  79     11      1          1            1             0.04       4.32
  79     12      3          1            1             0.04       4.43
  79     13      5          1            0             0.12       4.03
  79     14      8          1            1             0.04       4.60
  80      1      5          1            0             0.12       4.19
  80      2     13          1            1             0.04       3.70
  80      3     10          1            1             0.04       3.40
  80      4     12          1            1             0.04       4.52
  80      5      1          0            1             0.00       1.17
  80      6     11          1            1             0.04       3.74
  80      7      8          1            1             0.04       3.06
  80      8      7          1            1             0.04       4.48
  80      9     14          1            1             0.04       4.19
  80     10      3          1            1             0.04       3.47
  80     11      6          1            1             0.04       4.36
  80     12      4          1            1             0.04       4.47
  80     13      2          1            1             0.04       4.07
  80     14      9          1            1             0.04       4.64
  81      1     12          0            1             0.00       4.19
  81      2      9          1            1             0.04       3.74
  81      3      4          0            1             0.00       3.40
  81      4      3          1            0             0.12       4.64
  81      5      6          0            1             0.00       1.17
  81      6      5          1            0             0.12       3.86
  81      7     11          0            1             0.00       3.06
  81      8     10          1            1             0.04       4.52
  81      9      2          1            1             0.04       4.23
  81     10      8          1            1             0.04       3.51
  81     11      7          1            0             0.12       4.48
  81     12      1          1            0             0.12       4.59
  81     13     14          0            1             0.00       4.07
  81     14     13          1            0             0.12       4.76
  82      1     10          0            1             0.00       4.19
  82      2      7          1            0             0.12       3.86
  82      3      4          1            1             0.04       3.44
  82      4      3          1            1             0.04       4.68
  82      5     14          0            1             0.00       1.17
  82      6     11          1            1             0.04       3.90
  82      7      2          0            1             0.00       3.06
  82      8      9          1            1             0.04       4.56
  82      9      8          1            1             0.04       4.27
  82     10      1          1            0             0.12       3.63
  82     11      6          1            1             0.04       4.52
  82     12     13          1            1             0.04       4.63
  82     13     12          1            1             0.04       4.11
  82     14      5          1            0             0.12       4.88
  83      1      5          1            0             0.12       4.31
  83      2      4          0            1             0.00       3.86
  83      3     14          1            1             0.04       3.48
  83      4      2          1            0             0.12       4.80
  83      5      1          0            1             0.00       1.17
  83      6     13          0            1             0.00       3.90
  83      7      9          1            1             0.04       3.10
  83      8     12          1            1             0.04       4.60
  83      9      7          1            1             0.04       4.31
  83     10     11          0            1             0.00       3.63
  83     11     10          1            0             0.12       4.64
  83     12      8          1            1             0.04       4.67
  83     13      6          1            0             0.12       4.23
  83     14      3          1            1             0.04       4.92
  84      1      9          1            1             0.04       4.35
  84      2     10          1            1             0.04       3.90
  84      3      5          1            0             0.12       3.60
  84      4     12          1            1             0.04       4.84
  84      5      3          0            1             0.00       1.17
  84      6     13          1            1             0.04       3.94
  84      7      8          1            1             0.04       3.14
  84      8      7          1            1             0.04       4.64
  84      9      1          1            1             0.04       4.35
  84     10      2          1            1             0.04       3.67
  84     11     14          1            1             0.04       4.68
  84     12      4          1            1             0.04       4.71
  84     13      6          1            1             0.04       4.27
  84     14     11          1            1             0.04       4.96
  85      1      6          1            0             0.12       4.47
  85      2      9          1            1             0.04       3.94
  85      3     12          1            1             0.04       3.64
  85      4     13          1            1             0.04       4.88
  85      5     11          0            1             0.00       1.17
  85      6      1          0            1             0.00       3.94
  85      7     14          1            1             0.04       3.18
  85      8     10          1            1             0.04       4.68
  85      9      2          1            1             0.04       4.39
  85     10      8          1            1             0.04       3.71
  85     11      5          1            0             0.12       4.80
  85     12      3          1            1             0.04       4.75
  85     13      4          1            1             0.04       4.31
  85     14      7          1            1             0.04       5.00
  86      1     11          1            1             0.04       4.51
  86      2      6          1            1             0.04       3.98
  86      3     14          1            1             0.04       3.68
  86      4      7          1            1             0.04       4.92
  86      5      9          0            0             0.07       1.24
  86      6      2          1            1             0.04       3.98
  86      7      4          1            1             0.04       3.22
  86      8     10          1            1             0.04       4.72
  86      9      5          0            0             0.07       4.46
  86     10      8          1            1             0.04       3.75
  86     11      1          1            1             0.04       4.84
  86     12     13          1            0             0.12       4.87
  86     13     12          0            1             0.00       4.31
  86     14      3          1            1             0.04       5.04
  87      1      7          1            1             0.04       4.55
  87      2      6          1            1             0.04       4.02
  87      3     14          1            1             0.04       3.72
  87      4      8          1            1             0.04       4.96
  87      5     10          0            1             0.00       1.24
  87      6      2          1            1             0.04       4.02
  87      7      1          1            1             0.04       3.26
  87      8      4          1            1             0.04       4.76
  87      9     11          1            1             0.04       4.50
  87     10      5          1            0             0.12       3.87
  87     11      9          1            1             0.04       4.88
  87     12     13          1            1             0.04       4.91
  87     13     12          1            1             0.04       4.35
  87     14      3          1            1             0.04       5.08
  88      1      9          0            1             0.00       4.55
  88      2      3          1            1             0.04       4.06
  88      3      2          1            1             0.04       3.76
  88      4     13          1            1             0.04       5.00
  88      5     12          0            1             0.00       1.24
  88      6     11          1            1             0.04       4.06
  88      7     10          1            1             0.04       3.30
  88      8     14          1            1             0.04       4.80
  88      9      1          1            0             0.12       4.62
  88     10      7          1            1             0.04       3.91
  88     11      6          1            1             0.04       4.92
  88     12      5          1            0             0.12       5.03
  88     13      4          1            1             0.04       4.39
  88     14      8          1            1             0.04       5.12
  89      1      3          1            1             0.04       4.59
  89      2     12          1            1             0.04       4.10
  89      3      1          1            1             0.04       3.80
  89      4      5          1            0             0.12       5.12
  89      5      4          0            1             0.00       1.24
  89      6      7          0            1             0.00       4.06
  89      7      6          1            0             0.12       3.42
  89      8     10          1            1             0.04       4.84
  89      9     11          1            1             0.04       4.66
  89     10      8          1            1             0.04       3.95
  89     11      9          1            1             0.04       4.96
  89     12      2          1            1             0.04       5.07
  89     13     14          1            1             0.04       4.43
  89     14     13          1            1             0.04       5.16
  90      1      7          1            0             0.12       4.71
  90      2     10          1            1             0.04       4.14
  90      3      9          1            0             0.12       3.92
  90      4     14          1            1             0.04       5.16
  90      5     13          0            1             0.00       1.24
  90      6     11          1            1             0.04       4.10
  90      7      1          0            1             0.00       3.42
  90      8     12          1            1             0.04       4.88
  90      9      3          0            1             0.00       4.66
  90     10      2          1            1             0.04       3.99
  90     11      6          1            1             0.04       5.00
  90     12      8          1            1             0.04       5.11
  90     13      5          1            0             0.12       4.55
  90     14      4          1            1             0.04       5.20
  91      1      8          1            1             0.04       4.75
  91      2     14          1            1             0.04       4.18
  91      3      4          0            1             0.00       3.92
  91      4      3          1            0             0.12       5.28
  91      5      7          0            1             0.00       1.24
  91      6     13          1            0             0.12       4.22
  91      7      5          1            0             0.12       3.54
  91      8      1          1            1             0.04       4.92
  91      9     11          1            1             0.04       4.70
  91     10     12          0            1             0.00       3.99
  91     11      9          1            1             0.04       5.04
  91     12     10          1            0             0.12       5.23
  91     13      6          0            1             0.00       4.55
  91     14      2          1            1             0.04       5.24
  92      1      3          1            1             0.04       4.79
  92      2     13          1            1             0.04       4.22
  92      3      1          1            1             0.04       3.96
  92      4      9          1            1             0.04       5.32
  92      5      7          0            0             0.07       1.31
  92      6     14          1            1             0.04       4.26
  92      7      5          0            0             0.07       3.61
  92      8     12          1            1             0.04       4.96
  92      9      4          1            1             0.04       4.74
  92     10     11          0            1             0.00       3.99
  92     11     10          1            0             0.12       5.16
  92     12      8          1            1             0.04       5.27
  92     13      2          1            1             0.04       4.59
  92     14      6          1            1             0.04       5.28
  93      1      3          1            1             0.04       4.83
  93      2     13          1            1             0.04       4.26
  93      3      1          1            1             0.04       4.00
  93      4      5          1            0             0.12       5.44
  93      5      4          0            1             0.00       1.31
  93      6      8          1            1             0.04       4.30
  93      7     10          0            1             0.00       3.61
  93      8      6          1            1             0.04       5.00
  93      9     11          1            1             0.04       4.78
  93     10      7          1            0             0.12       4.11
  93     11      9          1            1             0.04       5.20
  93     12     14          1            1             0.04       5.31
  93     13      2          1            1             0.04       4.63
  93     14     12          1            1             0.04       5.32
  94      1      4          1            1             0.04       4.87
  94      2     10          1            1             0.04       4.30
  94      3     14          1            1             0.04       4.04
  94      4      1          1            1             0.04       5.48
  94      5     11          0            0             0.07       1.38
  94      6      8          0            1             0.00       4.30
  94      7     12          1            1             0.04       3.65
  94      8      6          1            0             0.12       5.12
  94      9     13          1            1             0.04       4.82
  94     10      2          1            1             0.04       4.15
  94     11      5          0            0             0.07       5.27
  94     12      7          1            1             0.04       5.35
  94     13      9          1            1             0.04       4.67
  94     14      3          1            1             0.04       5.36
  95      1     14          1            1             0.04       4.91
  95      2      4          1            1             0.04       4.34
  95      3     11          1            1             0.04       4.08
  95      4      2          1            1             0.04       5.52
  95      5      7          0            1             0.00       1.38
  95      6      9          1            1             0.04       4.34
  95      7      5          1            0             0.12       3.77
  95      8     10          1            1             0.04       5.16
  95      9      6          1            1             0.04       4.86
  95     10      8          1            1             0.04       4.19
  95     11      3          1            1             0.04       5.31
  95     12     13          1            1             0.04       5.39
  95     13     12          1            1             0.04       4.71
  95     14      1          1            1             0.04       5.40
  96      1     12          1            1             0.04       4.95
  96      2     14          1            1             0.04       4.38
  96      3      4          1            1             0.04       4.12
  96      4      3          1            1             0.04       5.56
  96      5      7          0            0             0.07       1.45
  96      6     10          1            1             0.04       4.38
  96      7      5          0            0             0.07       3.84
  96      8     13          1            0             0.12       5.28
  96      9     11          1            1             0.04       4.90
  96     10      6          1            1             0.04       4.23
  96     11      9          1            1             0.04       5.35
  96     12      1          1            1             0.04       5.43
  96     13      8          0            1             0.00       4.71
  96     14      2          1            1             0.04       5.44
  97      1      7          0            0             0.07       5.02
  97      2      6          1            0             0.12       4.50
  97      3     14          1            1             0.04       4.16
  97      4      8          1            1             0.04       5.60
  97      5     13          0            1             0.00       1.45
  97      6      2          0            1             0.00       4.38
  97      7      1          0            0             0.07       3.91
  97      8      4          1            1             0.04       5.32
  97      9     11          1            1             0.04       4.94
  97     10     12          1            1             0.04       4.27
  97     11      9          1            1             0.04       5.39
  97     12     10          1            1             0.04       5.47
  97     13      5          1            0             0.12       4.83
  97     14      3          1            1             0.04       5.48
  98      1      3          1            1             0.04       5.06
  98      2      4          1            1             0.04       4.54
  98      3      1          1            1             0.04       4.20
  98      4      2          1            1             0.04       5.64
  98      5     13          0            1             0.00       1.45
  98      6     11          0            1             0.00       4.38
  98      7     12          0            1             0.00       3.91
  98      8     10          1            0             0.12       5.44
  98      9     14          1            1             0.04       4.98
  98     10      8          0            1             0.00       4.27
  98     11      6          1            0             0.12       5.51
  98     12      7          1            0             0.12       5.59
  98     13      5          1            0             0.12       4.95
  98     14      9          1            1             0.04       5.52
  99      1     10          1            1             0.04       5.10
  99      2      8          1            1             0.04       4.58
  99      3     11          1            0             0.12       4.32
  99      4      5          1            0             0.12       5.76
  99      5      4          0            1             0.00       1.45
  99      6     13          1            1             0.04       4.42
  99      7     14          1            1             0.04       3.95
  99      8      2          1            1             0.04       5.48
  99      9     12          1            1             0.04       5.02
  99     10      1          1            1             0.04       4.31
  99     11      3          0            1             0.00       5.51
  99     12      9          1            1             0.04       5.63
  99     13      6          1            1             0.04       4.99
  99     14      7          1            1             0.04       5.56
 100      1      4          1            1             0.04       5.14
 100      2     12          0            1             0.00       4.58
 100      3      8          1            1             0.04       4.36
 100      4      1          1            1             0.04       5.80
 100      5      6          0            1             0.00       1.45
 100      6      5          1            0             0.12       4.54
 100      7     10          1            1             0.04       3.99
 100      8      3          1            1             0.04       5.52
 100      9     13          1            1             0.04       5.06
 100     10      7          1            1             0.04       4.35
 100     11     14          1            1             0.04       5.55
 100     12      2          1            0             0.12       5.75
 100     13      9          1            1             0.04       5.03
 100     14     11          1            1             0.04       5.60
 101      1     10          0            1             0.00       5.14
 101      2      8          1            1             0.04       4.62
 101      3     14          0            1             0.00       4.36
 101      4     11          1            1             0.04       5.84
 101      5      7          0            0             0.07       1.52
 101      6     13          1            0             0.12       4.66
 101      7      5          0            0             0.07       4.06
 101      8      2          1            1             0.04       5.56
 101      9     12          1            1             0.04       5.10
 101     10      1          1            0             0.12       4.47
 101     11      4          1            1             0.04       5.59
 101     12      9          1            1             0.04       5.79
 101     13      6          0            1             0.00       5.03
 101     14      3          1            0             0.12       5.72
 102      1      7          0            0             0.07       5.21
 102      2      9          1            1             0.04       4.66
 102      3      5          1            0             0.12       4.48
 102      4     10          1            1             0.04       5.88
 102      5      3          0            1             0.00       1.52
 102      6     12          1            1             0.04       4.70
 102      7      1          0            0             0.07       4.13
 102      8     14          1            1             0.04       5.60
 102      9      2          1            1             0.04       5.14
 102     10      4          1            1             0.04       4.51
 102     11     13          1            1             0.04       5.63
 102     12      6          1            1             0.04       5.83
 102     13     11          1            1             0.04       5.07
 102     14      8          1            1             0.04       5.76
 103      1      2          1            1             0.04       5.25
 103      2      1          1            1             0.04       4.70
 103      3      7          1            0             0.12       4.60
 103      4      8          1            1             0.04       5.92
 103      5     11          0            1             0.00       1.52
 103      6     10          1            1             0.04       4.74
 103      7      3          0            1             0.00       4.13
 103      8      4          1            1             0.04       5.64
 103      9     13          0            1             0.00       5.14
 103     10      6          1            1             0.04       4.55
 103     11      5          1            0             0.12       5.75
 103     12     14          1            1             0.04       5.87
 103     13      9          1            0             0.12       5.19
 103     14     12          1            1             0.04       5.80
 104      1      9          0            1             0.00       5.25
 104      2      7          0            1             0.00       4.70
 104      3     11          0            1             0.00       4.60
 104      4     14          1            1             0.04       5.96
 104      5      8          0            1             0.00       1.52
 104      6     13          0            1             0.00       4.74
 104      7      2          1            0             0.12       4.25
 104      8      5          1            0             0.12       5.76
 104      9      1          1            0             0.12       5.26
 104     10     12          1            1             0.04       4.59
 104     11      3          1            0             0.12       5.87
 104     12     10          1            1             0.04       5.91
 104     13      6          1            0             0.12       5.31
 104     14      4          1            1             0.04       5.84
 105      1      6          1            1             0.04       5.29
 105      2      3          1            1             0.04       4.74
 105      3      2          1            1             0.04       4.64
 105      4     10          1            0             0.12       6.08
 105      5     14          0            1             0.00       1.52
 105      6      1          1            1             0.04       4.78
 105      7     11          0            1             0.00       4.25
 105      8     12          1            1             0.04       5.80
 105      9     13          1            1             0.04       5.30
 105     10      4          0            1             0.00       4.59
 105     11      7          1            0             0.12       5.99
 105     12      8          1            1             0.04       5.95
 105     13      9          1            1             0.04       5.35
 105     14      5          1            0             0.12       5.96
 106      1      5          1            0             0.12       5.41
 106      2      8          1            1             0.04       4.78
 106      3     10          1            1             0.04       4.68
 106      4      9          1            1             0.04       6.12
 106      5      1          0            1             0.00       1.52
 106      6     12          1            1             0.04       4.82
 106      7     13          1            1             0.04       4.29
 106      8      2          1            1             0.04       5.84
 106      9      4          1            1             0.04       5.34
 106     10      3          1            1             0.04       4.63
 106     11     14          1            1             0.04       6.03
 106     12      6          1            1             0.04       5.99
 106     13      7          1            1             0.04       5.39
 106     14     11          1            1             0.04       6.00
 107      1     10          1            1             0.04       5.45
 107      2      7          1            1             0.04       4.82
 107      3     12          1            1             0.04       4.72
 107      4     11          1            1             0.04       6.16
 107      5     13          0            0             0.07       1.59
 107      6      8          1            1             0.04       4.86
 107      7      2          1            1             0.04       4.33
 107      8      6          1            1             0.04       5.88
 107      9     14          1            1             0.04       5.38
 107     10      1          1            1             0.04       4.67
 107     11      4          1            1             0.04       6.07
 107     12      3          1            1             0.04       6.03
 107     13      5          0            0             0.07       5.46
 107     14      9          1            1             0.04       6.04
 108      1     10          1            1             0.04       5.49
 108      2     14          1            1             0.04       4.86
 108      3     13          1            0             0.12       4.84
 108      4     11          1            1             0.04       6.20
 108      5      8          0            1             0.00       1.59
 108      6      7          1            1             0.04       4.90
 108      7      6          1            1             0.04       4.37
 108      8      5          1            0             0.12       6.00
 108      9     12          1            1             0.04       5.42
 108     10      1          1            1             0.04       4.71
 108     11      4          1            1             0.04       6.11
 108     12      9          1            1             0.04       6.07
 108     13      3          0            1             0.00       5.46
 108     14      2          1            1             0.04       6.08
 109      1     12          1            1             0.04       5.53
 109      2     10          1            1             0.04       4.90
 109      3     13          1            0             0.12       4.96
 109      4     11          1            1             0.04       6.24
 109      5      7          0            1             0.00       1.59
 109      6     14          1            1             0.04       4.94
 109      7      5          1            0             0.12       4.49
 109      8      9          1            1             0.04       6.04
 109      9      8          1            1             0.04       5.46
 109     10      2          1            1             0.04       4.75
 109     11      4          1            1             0.04       6.15
 109     12      1          1            1             0.04       6.11
 109     13      3          0            1             0.00       5.46
 109     14      6          1            1             0.04       6.12
 110      1      7          1            0             0.12       5.65
 110      2     14          1            1             0.04       4.94
 110      3      5          1            0             0.12       5.08
 110      4     10          1            1             0.04       6.28
 110      5      3          0            1             0.00       1.59
 110      6     11          1            1             0.04       4.98
 110      7      1          0            1             0.00       4.49
 110      8     13          1            1             0.04       6.08
 110      9     12          1            1             0.04       5.50
 110     10      4          1            1             0.04       4.79
 110     11      6          1            1             0.04       6.19
 110     12      9          1            1             0.04       6.15
 110     13      8          1            1             0.04       5.50
 110     14      2          1            1             0.04       6.16
 111      1     11          0            1             0.00       5.65
 111      2     10          1            0             0.12       5.06
 111      3     12          0            1             0.00       5.08
 111      4     13          1            0             0.12       6.40
 111      5      8          0            1             0.00       1.59
 111      6      9          0            1             0.00       4.98
 111      7     14          0            1             0.00       4.49
 111      8      5          1            0             0.12       6.20
 111      9      6          1            0             0.12       5.62
 111     10      2          0            1             0.00       4.79
 111     11      1          1            0             0.12       6.31
 111     12      3          1            0             0.12       6.27
 111     13      4          0            1             0.00       5.50
 111     14      7          1            0             0.12       6.28
 112      1      5          1            0             0.12       5.77
 112      2     13          0            0             0.07       5.13
 112      3      8          1            1             0.04       5.12
 112      4     11          1            0             0.12       6.52
 112      5      1          0            1             0.00       1.59
 112      6      9          1            1             0.04       5.02
 112      7     14          1            1             0.04       4.53
 112      8      3          1            1             0.04       6.24
 112      9      6          1            1             0.04       5.66
 112     10     12          1            1             0.04       4.83
 112     11      4          0            1             0.00       6.31
 112     12     10          1            1             0.04       6.31
 112     13      2          0            0             0.07       5.57
 112     14      7          1            1             0.04       6.32
 113      1     14          1            1             0.04       5.81
 113      2      9          0            1             0.00       5.13
 113      3     10          1            1             0.04       5.16
 113      4     11          1            1             0.04       6.56
 113      5      8          0            1             0.00       1.59
 113      6      7          1            1             0.04       5.06
 113      7      6          1            1             0.04       4.57
 113      8      5          1            0             0.12       6.36
 113      9      2          1            0             0.12       5.78
 113     10      3          1            1             0.04       4.87
 113     11      4          1            1             0.04       6.35
 113     12     13          1            1             0.04       6.35
 113     13     12          1            1             0.04       5.61
 113     14      1          1            1             0.04       6.36
 114      1     12          0            1             0.00       5.81
 114      2      8          1            1             0.04       5.17
 114      3     13          1            1             0.04       5.20
 114      4      6          1            1             0.04       6.60
 114      5     14          0            1             0.00       1.59
 114      6      4          1            1             0.04       5.10
 114      7      9          1            1             0.04       4.61
 114      8      2          1            1             0.04       6.40
 114      9      7          1            1             0.04       5.82
 114     10     11          1            1             0.04       4.91
 114     11     10          1            1             0.04       6.39
 114     12      1          1            0             0.12       6.47
 114     13      3          1            1             0.04       5.65
 114     14      5          1            0             0.12       6.48
 115      1     12          1            1             0.04       5.85
 115      2      6          1            1             0.04       5.21
 115      3      9          1            0             0.12       5.32
 115      4      8          1            1             0.04       6.64
 115      5     14          0            1             0.00       1.59
 115      6      2          1            1             0.04       5.14
 115      7     13          1            1             0.04       4.65
 115      8      4          1            1             0.04       6.44
 115      9      3          0            1             0.00       5.82
 115     10     11          1            1             0.04       4.95
 115     11     10          1            1             0.04       6.43
 115     12      1          1            1             0.04       6.51
 115     13      7          1            1             0.04       5.69
 115     14      5          1            0             0.12       6.60
 116      1      7          1            1             0.04       5.89
 116      2     13          1            1             0.04       5.25
 116      3     10          1            1             0.04       5.36
 116      4     14          1            1             0.04       6.68
 116      5     11          0            1             0.00       1.59
 116      6     12          1            1             0.04       5.18
 116      7      1          1            1             0.04       4.69
 116      8      9          1            1             0.04       6.48
 116      9      8          1            1             0.04       5.86
 116     10      3          1            1             0.04       4.99
 116     11      5          1            0             0.12       6.55
 116     12      6          1            1             0.04       6.55
 116     13      2          1            1             0.04       5.73
 116     14      4          1            1             0.04       6.64
 117      1     11          1            1             0.04       5.93
 117      2      6          1            0             0.12       5.37
 117      3     12          1            1             0.04       5.40
 117      4     13          1            1             0.04       6.72
 117      5     14          0            1             0.00       1.59
 117      6      2          0            1             0.00       5.18
 117      7      9          1            1             0.04       4.73
 117      8     10          1            0             0.12       6.60
 117      9      7          1            1             0.04       5.90
 117     10      8          0            1             0.00       4.99
 117     11      1          1            1             0.04       6.59
 117     12      3          1            1             0.04       6.59
 117     13      4          1            1             0.04       5.77
 117     14      5          1            0             0.12       6.76
 118      1      9          1            1             0.04       5.97
 118      2      5          1            0             0.12       5.49
 118      3      8          1            1             0.04       5.44
 118      4     13          1            1             0.04       6.76
 118      5      2          0            1             0.00       1.59
 118      6     10          1            1             0.04       5.22
 118      7     11          1            1             0.04       4.77
 118      8      3          1            1             0.04       6.64
 118      9      1          1            1             0.04       5.94
 118     10      6          1            1             0.04       5.03
 118     11      7          1            1             0.04       6.63
 118     12     14          1            1             0.04       6.63
 118     13      4          1            1             0.04       5.81
 118     14     12          1            1             0.04       6.80
 119      1      6          1            1             0.04       6.01
 119      2      3          0            1             0.00       5.49
 119      3      2          1            0             0.12       5.56
 119      4      7          1            1             0.04       6.80
 119      5     12          0            1             0.00       1.59
 119      6      1          1            1             0.04       5.26
 119      7      4          1            1             0.04       4.81
 119      8     11          1            1             0.04       6.68
 119      9     10          1            1             0.04       5.98
 119     10      9          1            1             0.04       5.07
 119     11      8          1            1             0.04       6.67
 119     12      5          1            0             0.12       6.75
 119     13     14          0            1             0.00       5.81
 119     14     13          1            0             0.12       6.92
 120      1      4          1            1             0.04       6.05
 120      2     11          1            1             0.04       5.53
 120      3      6          1            1             0.04       5.60
 120      4      1          1            1             0.04       6.84
 120      5     10          0            1             0.00       1.59
 120      6      3          1            1             0.04       5.30
 120      7     13          1            1             0.04       4.85
 120      8     12          1            1             0.04       6.72
 120      9     14          1            1             0.04       6.02
 120     10      5          1            0             0.12       5.19
 120     11      2          1            1             0.04       6.71
 120     12      8          1            1             0.04       6.79
 120     13      7          1            1             0.04       5.85
 120     14      9          1            1             0.04       6.96
 121      1     13          1            0             0.12       6.17
 121      2      7          1            0             0.12       5.65
 121      3      8          0            1             0.00       5.60
 121      4      9          1            1             0.04       6.88
 121      5     11          0            1             0.00       1.59
 121      6     12          0            1             0.00       5.30
 121      7      2          0            1             0.00       4.85
 121      8      3          1            0             0.12       6.84
 121      9      4          1            1             0.04       6.06
 121     10     14          0            1             0.00       5.19
 121     11      5          1            0             0.12       6.83
 121     12      6          1            0             0.12       6.91
 121     13      1          0            1             0.00       5.85
 121     14     10          1            0             0.12       7.08
 122      1      4          1            1             0.04       6.21
 122      2      6          0            1             0.00       5.65
 122      3      5          1            0             0.12       5.72
 122      4      1          1            1             0.04       6.92
 122      5      3          0            1             0.00       1.59
 122      6      2          1            0             0.12       5.42
 122      7     14          1            1             0.04       4.89
 122      8     11          1            1             0.04       6.88
 122      9     12          1            1             0.04       6.10
 122     10     13          1            1             0.04       5.23
 122     11      8          1            1             0.04       6.87
 122     12      9          1            1             0.04       6.95
 122     13     10          1            1             0.04       5.89
 122     14      7          1            1             0.04       7.12
 123      1      9          1            1             0.04       6.25
 123      2     10          1            1             0.04       5.69
 123      3      7          1            1             0.04       5.76
 123      4     14          1            1             0.04       6.96
 123      5     12          0            1             0.00       1.59
 123      6      8          1            1             0.04       5.46
 123      7      3          1            1             0.04       4.93
 123      8      6          1            1             0.04       6.92
 123      9      1          1            1             0.04       6.14
 123     10      2          1            1             0.04       5.27
 123     11     13          1            1             0.04       6.91
 123     12      5          1            0             0.12       7.07
 123     13     11          1            1             0.04       5.93
 123     14      4          1            1             0.04       7.16
 124      1      9          1            1             0.04       6.29
 124      2      7          1            1             0.04       5.73
 124      3      5          1            0             0.12       5.88
 124      4     12          1            1             0.04       7.00
 124      5      3          0            1             0.00       1.59
 124      6     10          1            1             0.04       5.50
 124      7      2          1            1             0.04       4.97
 124      8     13          1            1             0.04       6.96
 124      9      1          1            1             0.04       6.18
 124     10      6          1            1             0.04       5.31
 124     11     14          1            1             0.04       6.95
 124     12      4          1            1             0.04       7.11
 124     13      8          1            1             0.04       5.97
 124     14     11          1            1             0.04       7.20
 125      1     11          0            1             0.00       6.29
 125      2      8          1            1             0.04       5.77
 125      3     14          0            1             0.00       5.88
 125      4      9          1            1             0.04       7.04
 125      5      7          0            1             0.00       1.59
 125      6     12          1            1             0.04       5.54
 125      7      5          1            0             0.12       5.09
 125      8      2          1            1             0.04       7.00
 125      9      4          1            1             0.04       6.22
 125     10     13          1            1             0.04       5.35
 125     11      1          1            0             0.12       7.07
 125     12      6          1            1             0.04       7.15
 125     13     10          1            1             0.04       6.01
 125     14      3          1            0             0.12       7.32
 126      1     12          1            1             0.04       6.33
 126      2     13          1            1             0.04       5.81
 126      3      9          1            1             0.04       5.92
 126      4     11          1            1             0.04       7.08
 126      5      7          0            0             0.07       1.66
 126      6     14          1            1             0.04       5.58
 126      7      5          0            0             0.07       5.16
 126      8     10          1            0             0.12       7.12
 126      9      3          1            1             0.04       6.26
 126     10      8          0            1             0.00       5.35
 126     11      4          1            1             0.04       7.11
 126     12      1          1            1             0.04       7.19
 126     13      2          1            1             0.04       6.05
 126     14      6          1            1             0.04       7.36
 127      1      9          1            1             0.04       6.37
 127      2      8          1            1             0.04       5.85
 127      3      7          1            0             0.12       6.04
 127      4     11          1            1             0.04       7.12
 127      5     12          0            1             0.00       1.66
 127      6     14          1            1             0.04       5.62
 127      7      3          0            1             0.00       5.16
 127      8      2          1            1             0.04       7.16
 127      9      1          1            1             0.04       6.30
 127     10     13          1            1             0.04       5.39
 127     11      4          1            1             0.04       7.15
 127     12      5          1            0             0.12       7.31
 127     13     10          1            1             0.04       6.09
 127     14      6          1            1             0.04       7.40
 128      1      3          0            1             0.00       6.37
 128      2      9          1            1             0.04       5.89
 128      3      1          1            0             0.12       6.16
 128      4     11          1            1             0.04       7.16
 128      5     13          0            1             0.00       1.66
 128      6      8          1            1             0.04       5.66
 128      7     14          1            1             0.04       5.20
 128      8      6          1            1             0.04       7.20
 128      9      2          1            1             0.04       6.34
 128     10     12          1            1             0.04       5.43
 128     11      4          1            1             0.04       7.19
 128     12     10          1            1             0.04       7.35
 128     13      5          1            0             0.12       6.21
 128     14      7          1            1             0.04       7.44
 129      1      3          1            1             0.04       6.41
 129      2      5          1            0             0.12       6.01
 129      3      1          1            1             0.04       6.20
 129      4     13          1            1             0.04       7.20
 129      5      2          0            1             0.00       1.66
 129      6      8          1            1             0.04       5.70
 129      7     14          1            1             0.04       5.24
 129      8      6          1            1             0.04       7.24
 129      9     12          1            1             0.04       6.38
 129     10     11          1            1             0.04       5.47
 129     11     10          1            1             0.04       7.23
 129     12      9          1            1             0.04       7.39
 129     13      4          1            1             0.04       6.25
 129     14      7          1            1             0.04       7.48
 130      1     13          1            1             0.04       6.45
 130      2     14          1            1             0.04       6.05
 130      3      9          1            1             0.04       6.24
 130      4     12          1            1             0.04       7.24
 130      5      8          0            1             0.00       1.66
 130      6      7          0            1             0.00       5.70
 130      7      6          1            0             0.12       5.36
 130      8      5          1            0             0.12       7.36
 130      9      3          1            1             0.04       6.42
 130     10     11          1            1             0.04       5.51
 130     11     10          1            1             0.04       7.27
 130     12      4          1            1             0.04       7.43
 130     13      1          1            1             0.04       6.29
 130     14      2          1            1             0.04       7.52
 131      1      6          1            1             0.04       6.49
 131      2      3          0            0             0.07       6.12
 131      3      2          0            0             0.07       6.31
 131      4     14          1            1             0.04       7.28
 131      5      7          0            0             0.07       1.73
 131      6      1          1            1             0.04       5.74
 131      7      5          0            0             0.07       5.43
 131      8     13          1            0             0.12       7.48
 131      9     10          1            1             0.04       6.46
 131     10      9          1            1             0.04       5.55
 131     11     12          0            1             0.00       7.27
 131     12     11          1            0             0.12       7.55
 131     13      8          0            1             0.00       6.29
 131     14      4          1            1             0.04       7.56
 132      1      3          1            0             0.12       6.61
 132      2      6          0            1             0.00       6.12
 132      3      1          0            1             0.00       6.31
 132      4     11          1            1             0.04       7.32
 132      5     13          0            0             0.07       1.80
 132      6      2          1            0             0.12       5.86
 132      7      9          0            0             0.07       5.50
 132      8     14          1            1             0.04       7.52
 132      9      7          0            0             0.07       6.53
 132     10     12          1            1             0.04       5.59
 132     11      4          1            1             0.04       7.31
 132     12     10          1            1             0.04       7.59
 132     13      5          0            0             0.07       6.36
 132     14      8          1            1             0.04       7.60
 133      1     10          1            1             0.04       6.65
 133      2      6          1            0             0.12       6.24
 133      3      9          1            1             0.04       6.35
 133      4     11          1            1             0.04       7.36
 133      5     14          0            1             0.00       1.80
 133      6      2          0            1             0.00       5.86
 133      7     12          0            1             0.00       5.50
 133      8     13          1            1             0.04       7.56
 133      9      3          1            1             0.04       6.57
 133     10      1          1            1             0.04       5.63
 133     11      4          1            1             0.04       7.35
 133     12      7          1            0             0.12       7.71
 133     13      8          1            1             0.04       6.40
 133     14      5          1            0             0.12       7.72
 134      1     13          1            1             0.04       6.69
 134      2      5          1            0             0.12       6.36
 134      3      9          1            1             0.04       6.39
 134      4     12          1            1             0.04       7.40
 134      5      2          0            1             0.00       1.80
 134      6     11          1            1             0.04       5.90
 134      7      8          1            1             0.04       5.54
 134      8      7          1            1             0.04       7.60
 134      9      3          1            1             0.04       6.61
 134     10     14          1            1             0.04       5.67
 134     11      6          1            1             0.04       7.39
 134     12      4          1            1             0.04       7.75
 134     13      1          1            1             0.04       6.44
 134     14     10          1            1             0.04       7.76
 135      1     13          1            1             0.04       6.73
 135      2     12          0            1             0.00       6.36
 135      3      6          1            1             0.04       6.43
 135      4      7          1            1             0.04       7.44
 135      5     10          0            1             0.00       1.80
 135      6      3          1            1             0.04       5.94
 135      7      4          1            1             0.04       5.58
 135      8     11          1            1             0.04       7.64
 135      9     14          1            1             0.04       6.65
 135     10      5          1            0             0.12       5.79
 135     11      8          1            1             0.04       7.43
 135     12      2          1            0             0.12       7.87
 135     13      1          1            1             0.04       6.48
 135     14      9          1            1             0.04       7.80
 136      1     12          1            1             0.04       6.77
 136      2      9          1            1             0.04       6.40
 136      3      7          1            1             0.04       6.47
 136      4      5          1            0             0.12       7.56
 136      5      4          0            1             0.00       1.80
 136      6     11          1            1             0.04       5.98
 136      7      3          1            1             0.04       5.62
 136      8     14          1            1             0.04       7.68
 136      9      2          1            1             0.04       6.69
 136     10     13          1            1             0.04       5.83
 136     11      6          1            1             0.04       7.47
 136     12      1          1            1             0.04       7.91
 136     13     10          1            1             0.04       6.52
 136     14      8          1            1             0.04       7.84
 137      1      8          0            1             0.00       6.77
 137      2     12          1            1             0.04       6.44
 137      3      9          1            1             0.04       6.51
 137      4     14          1            1             0.04       7.60
 137      5     10          0            1             0.00       1.80
 137      6     11          0            1             0.00       5.98
 137      7     13          1            1             0.04       5.66
 137      8      1          1            0             0.12       7.80
 137      9      3          1            1             0.04       6.73
 137     10      5          1            0             0.12       5.95
 137     11      6          1            0             0.12       7.59
 137     12      2          1            1             0.04       7.95
 137     13      7          1            1             0.04       6.56
 137     14      4          1            1             0.04       7.88
 138      1      6          1            1             0.04       6.81
 138      2      7          1            1             0.04       6.48
 138      3      5          1            0             0.12       6.63
 138      4     10          1            1             0.04       7.64
 138      5      3          0            1             0.00       1.80
 138      6      1          1            1             0.04       6.02
 138      7      2          1            1             0.04       5.70
 138      8     12          1            1             0.04       7.84
 138      9     13          1            1             0.04       6.77
 138     10      4          1            1             0.04       5.99
 138     11     14          1            1             0.04       7.63
 138     12      8          1            1             0.04       7.99
 138     13      9          1            1             0.04       6.60
 138     14     11          1            1             0.04       7.92
 139      1     11          1            1             0.04       6.85
 139      2      6          1            1             0.04       6.52
 139      3      7          1            1             0.04       6.67
 139      4     13          1            1             0.04       7.68
 139      5     14          0            1             0.00       1.80
 139      6      2          1            1             0.04       6.06
 139      7      3          1            1             0.04       5.74
 139      8     10          1            1             0.04       7.88
 139      9     12          1            1             0.04       6.81
 139     10      8          1            1             0.04       6.03
 139     11      1          1            1             0.04       7.67
 139     12      9          1            1             0.04       8.03
 139     13      4          1            1             0.04       6.64
 139     14      5          1            0             0.12       8.04
 140      1     12          1            1             0.04       6.89
 140      2      8          1            1             0.04       6.56
 140      3     14          1            1             0.04       6.71
 140      4      6          1            1             0.04       7.72
 140      5     11          0            1             0.00       1.80
 140      6      4          1            1             0.04       6.10
 140      7     10          1            1             0.04       5.78
 140      8      2          1            1             0.04       7.92
 140      9     13          1            1             0.04       6.85
 140     10      7          1            1             0.04       6.07
 140     11      5          1            0             0.12       7.79
 140     12      1          1            1             0.04       8.07
 140     13      9          1            1             0.04       6.68
 140     14      3          1            1             0.04       8.08
 141      1     12          1            1             0.04       6.93
 141      2      7          0            0             0.07       6.63
 141      3     14          0            1             0.00       6.71
 141      4     10          1            0             0.12       7.84
 141      5     11          0            1             0.00       1.80
 141      6      9          1            1             0.04       6.14
 141      7      2          0            0             0.07       5.85
 141      8     13          1            1             0.04       7.96
 141      9      6          1            1             0.04       6.89
 141     10      4          0            1             0.00       6.07
 141     11      5          1            0             0.12       7.91
 141     12      1          1            1             0.04       8.11
 141     13      8          1            1             0.04       6.72
 141     14      3          1            0             0.12       8.20
 142      1     14          1            1             0.04       6.97
 142      2     11          1            1             0.04       6.67
 142      3     13          1            1             0.04       6.75
 142      4      9          1            1             0.04       7.88
 142      5     10          0            1             0.00       1.80
 142      6      7          0            0             0.07       6.21
 142      7      6          0            0             0.07       5.92
 142      8     12          1            1             0.04       8.00
 142      9      4          1            1             0.04       6.93
 142     10      5          1            0             0.12       6.19
 142     11      2          1            1             0.04       7.95
 142     12      8          1            1             0.04       8.15
 142     13      3          1            1             0.04       6.76
 142     14      1          1            1             0.04       8.24
 143      1      8          1            1             0.04       7.01
 143      2      5          1            0             0.12       6.79
 143      3     14          1            1             0.04       6.79
 143      4      6          1            0             0.12       8.00
 143      5      2          0            1             0.00       1.80
 143      6      4          0            1             0.00       6.21
 143      7     13          0            0             0.07       5.99
 143      8      1          1            1             0.04       8.04
 143      9     11          1            1             0.04       6.97
 143     10     12          1            1             0.04       6.23
 143     11      9          1            1             0.04       7.99
 143     12     10          1            1             0.04       8.19
 143     13      7          0            0             0.07       6.83
 143     14      3          1            1             0.04       8.28
 144      1     13          1            0             0.12       7.13
 144      2      9          1            1             0.04       6.83
 144      3      5          1            0             0.12       6.91
 144      4      6          1            1             0.04       8.04
 144      5      3          0            1             0.00       1.80
 144      6      4          1            1             0.04       6.25
 144      7     12          0            1             0.00       5.99
 144      8     14          1            1             0.04       8.08
 144      9      2          1            1             0.04       7.01
 144     10     11          1            1             0.04       6.27
 144     11     10          1            1             0.04       8.03
 144     12      7          1            0             0.12       8.31
 144     13      1          0            1             0.00       6.83
 144     14      8          1            1             0.04       8.32
 145      1      3          1            1             0.04       7.17
 145      2      5          1            0             0.12       6.95
 145      3      1          1            1             0.04       6.95
 145      4      7          1            1             0.04       8.08
 145      5      2          0            1             0.00       1.80
 145      6     14          0            1             0.00       6.25
 145      7      4          1            1             0.04       6.03
 145      8     10          1            1             0.04       8.12
 145      9     13          1            1             0.04       7.05
 145     10      8          1            1             0.04       6.31
 145     11     12          1            1             0.04       8.07
 145     12     11          1            1             0.04       8.35
 145     13      9          1            1             0.04       6.87
 145     14      6          1            0             0.12       8.44
 146      1     13          1            1             0.04       7.21
 146      2      3          0            1             0.00       6.95
 146      3      2          1            0             0.12       7.07
 146      4      7          1            1             0.04       8.12
 146      5      6          0            1             0.00       1.80
 146      6      5          1            0             0.12       6.37
 146      7      4          1            1             0.04       6.07
 146      8     12          1            1             0.04       8.16
 146      9     11          1            1             0.04       7.09
 146     10     14          0            1             0.00       6.31
 146     11      9          1            1             0.04       8.11
 146     12      8          1            1             0.04       8.39
 146     13      1          1            1             0.04       6.91
 146     14     10          1            0             0.12       8.56
 147      1     13          1            1             0.04       7.25
 147      2      6          1            0             0.12       7.07
 147      3      5          1            0             0.12       7.19
 147      4      7          1            1             0.04       8.16
 147      5      3          0            1             0.00       1.80
 147      6      2          0            1             0.00       6.37
 147      7      4          1            1             0.04       6.11
 147      8     14          1            1             0.04       8.20
 147      9     11          1            1             0.04       7.13
 147     10     12          1            1             0.04       6.35
 147     11      9          1            1             0.04       8.15
 147     12     10          1            1             0.04       8.43
 147     13      1          1            1             0.04       6.95
 147     14      8          1            1             0.04       8.60
 148      1      9          1            1             0.04       7.29
 148      2      3          1            1             0.04       7.11
 148      3      2          1            1             0.04       7.23
 148      4      5          1            0             0.12       8.28
 148      5      4          0            1             0.00       1.80
 148      6      8          1            1             0.04       6.41
 148      7     12          1            1             0.04       6.15
 148      8      6          1            1             0.04       8.24
 148      9      1          1            1             0.04       7.17
 148     10     13          1            1             0.04       6.39
 148     11     14          1            1             0.04       8.19
 148     12      7          1            1             0.04       8.47
 148     13     10          1            1             0.04       6.99
 148     14     11          1            1             0.04       8.64
 149      1      6          1            0             0.12       7.41
 149      2      3          0            1             0.00       7.11
 149      3      2          1            0             0.12       7.35
 149      4     11          1            1             0.04       8.32
 149      5     14          0            1             0.00       1.80
 149      6      1          0            1             0.00       6.41
 149      7     12          1            1             0.04       6.19
 149      8     13          1            1             0.04       8.28
 149      9     10          1            1             0.04       7.21
 149     10      9          1            1             0.04       6.43
 149     11      4          1            1             0.04       8.23
 149     12      7          1            1             0.04       8.51
 149     13      8          1            1             0.04       7.03
 149     14      5          1            0             0.12       8.76
 150      1     10          1            1             0.04       7.45
 150      2      9          1            1             0.04       7.15
 150      3      6          1            1             0.04       7.39
 150      4     14          1            1             0.04       8.36
 150      5     11          0            1             0.00       1.80
 150      6      3          1            1             0.04       6.45
 150      7     13          1            1             0.04       6.23
 150      8     12          1            1             0.04       8.32
 150      9      2          1            1             0.04       7.25
 150     10      1          1            1             0.04       6.47
 150     11      5          1            0             0.12       8.35
 150     12      8          1            1             0.04       8.55
 150     13      7          1            1             0.04       7.07
 150     14      4          1            1             0.04       8.80
 151      1      8          1            1             0.04       7.49
 151      2      3          1            0             0.12       7.27
 151      3      2          0            1             0.00       7.39
 151      4      9          1            1             0.04       8.40
 151      5     14          0            1             0.00       1.80
 151      6     10          0            1             0.00       6.45
 151      7     11          0            1             0.00       6.23
 151      8      1          1            1             0.04       8.36
 151      9      4          1            1             0.04       7.29
 151     10      6          1            0             0.12       6.59
 151     11      7          1            0             0.12       8.47
 151     12     13          1            1             0.04       8.59
 151     13     12          1            1             0.04       7.11
 151     14      5          1            0             0.12       8.92
 152      1      6          1            1             0.04       7.53
 152      2      8          0            1             0.00       7.27
 152      3      9          1            1             0.04       7.43
 152      4      5          1            0             0.12       8.52
 152      5      4          0            1             0.00       1.80
 152      6      1          1            1             0.04       6.49
 152      7     10          0            1             0.00       6.23
 152      8      2          1            0             0.12       8.48
 152      9      3          1            1             0.04       7.33
 152     10      7          1            0             0.12       6.71
 152     11     14          0            1             0.00       8.47
 152     12     13          1            1             0.04       8.63
 152     13     12          1            1             0.04       7.15
 152     14     11          1            0             0.12       9.04
 153      1     11          1            1             0.04       7.57
 153      2      5          1            0             0.12       7.39
 153      3     10          1            1             0.04       7.47
 153      4      9          1            1             0.04       8.56
 153      5      2          0            1             0.00       1.80
 153      6      7          1            0             0.12       6.61
 153      7      6          0            1             0.00       6.23
 153      8     13          1            0             0.12       8.60
 153      9      4          1            1             0.04       7.37
 153     10      3          1            1             0.04       6.75
 153     11      1          1            1             0.04       8.51
 153     12     14          1            1             0.04       8.67
 153     13      8          0            1             0.00       7.15
 153     14     12          1            1             0.04       9.08
 154      1      6          0            1             0.00       7.57
 154      2      5          1            0             0.12       7.51
 154      3     14          1            1             0.04       7.51
 154      4     12          1            1             0.04       8.60
 154      5      2          0            1             0.00       1.80
 154      6      1          1            0             0.12       6.73
 154      7     10          0            0             0.07       6.30
 154      8      9          1            1             0.04       8.64
 154      9      8          1            1             0.04       7.41
 154     10      7          0            0             0.07       6.82
 154     11     13          1            1             0.04       8.55
 154     12      4          1            1             0.04       8.71
 154     13     11          1            1             0.04       7.19
 154     14      3          1            1             0.04       9.12
 155      1      5          1            0             0.12       7.69
 155      2      6          0            1             0.00       7.51
 155      3      9          1            1             0.04       7.55
 155      4     10          1            0             0.12       8.72
 155      5      1          0            1             0.00       1.80
 155      6      2          1            0             0.12       6.85
 155      7     13          0            1             0.00       6.30
 155      8     14          1            1             0.04       8.68
 155      9      3          1            1             0.04       7.45
 155     10      4          0            1             0.00       6.82
 155     11     12          1            1             0.04       8.59
 155     12     11          1            1             0.04       8.75
 155     13      7          1            0             0.12       7.31
 155     14      8          1            1             0.04       9.16
 156      1     14          1            1             0.04       7.73
 156      2      5          1            0             0.12       7.63
 156      3     12          1            1             0.04       7.59
 156      4     11          1            1             0.04       8.76
 156      5      2          0            1             0.00       1.80
 156      6     10          1            1             0.04       6.89
 156      7      9          1            0             0.12       6.42
 156      8     13          1            1             0.04       8.72
 156      9      7          0            1             0.00       7.45
 156     10      6          1            1             0.04       6.86
 156     11      4          1            1             0.04       8.63
 156     12      3          1            1             0.04       8.79
 156     13      8          1            1             0.04       7.35
 156     14      1          1            1             0.04       9.20
 157      1      7          1            1             0.04       7.77
 157      2      4          0            1             0.00       7.63
 157      3     14          1            1             0.04       7.63
 157      4      2          1            0             0.12       8.88
 157      5     13          0            1             0.00       1.80
 157      6      8          1            1             0.04       6.93
 157      7      1          1            1             0.04       6.46
 157      8      6          1            1             0.04       8.76
 157      9     11          1            1             0.04       7.49
 157     10     12          1            1             0.04       6.90
 157     11      9          1            1             0.04       8.67
 157     12     10          1            1             0.04       8.83
 157     13      5          1            0             0.12       7.47
 157     14      3          1            1             0.04       9.24
 158      1     10          1            1             0.04       7.81
 158      2     11          1            1             0.04       7.67
 158      3      9          1            1             0.04       7.67
 158      4      7          1            1             0.04       8.92
 158      5     12          0            1             0.00       1.80
 158      6      8          0            1             0.00       6.93
 158      7      4          1            1             0.04       6.50
 158      8      6          1            0             0.12       8.88
 158      9      3          1            1             0.04       7.53
 158     10      1          1            1             0.04       6.94
 158     11      2          1            1             0.04       8.71
 158     12      5          1            0             0.12       8.95
 158     13     14          1            1             0.04       7.51
 158     14     13          1            1             0.04       9.28
 159      1     11          0            1             0.00       7.81
 159      2     12          1            1             0.04       7.71
 159      3      9          1            1             0.04       7.71
 159      4      8          1            1             0.04       8.96
 159      5     10          0            0             0.07       1.87
 159      6     14          1            1             0.04       6.97
 159      7     13          1            1             0.04       6.54
 159      8      4          1            1             0.04       8.92
 159      9      3          1            1             0.04       7.57
 159     10      5          0            0             0.07       7.01
 159     11      1          1            0             0.12       8.83
 159     12      2          1            1             0.04       8.99
 159     13      7          1            1             0.04       7.55
 159     14      6          1            1             0.04       9.32
 160      1     13          1            1             0.04       7.85
 160      2     14          1            1             0.04       7.75
 160      3      9          1            1             0.04       7.75
 160      4     12          1            1             0.04       9.00
 160      5      7          0            1             0.00       1.87
 160      6     11          1            1             0.04       7.01
 160      7      5          1            0             0.12       6.66
 160      8     10          1            1             0.04       8.96
 160      9      3          1            1             0.04       7.61
 160     10      8          1            1             0.04       7.05
 160     11      6          1            1             0.04       8.87
 160     12      4          1            1             0.04       9.03
 160     13      1          1            1             0.04       7.59
 160     14      2          1            1             0.04       9.36
 161      1      5          1            0             0.12       7.97
 161      2     10          1            1             0.04       7.79
 161      3      9          0            1             0.00       7.75
 161      4      8          1            1             0.04       9.04
 161      5      1          0            1             0.00       1.87
 161      6     13          0            1             0.00       7.01
 161      7     14          0            1             0.00       6.66
 161      8      4          1            1             0.04       9.00
 161      9      3          1            0             0.12       7.73
 161     10      2          1            1             0.04       7.09
 161     11     12          1            1             0.04       8.91
 161     12     11          1            1             0.04       9.07
 161     13      6          1            0             0.12       7.71
 161     14      7          1            0             0.12       9.48
 162      1     10          1            1             0.04       8.01
 162      2      7          0            1             0.00       7.79
 162      3      5          1            0             0.12       7.87
 162      4      6          1            1             0.04       9.08
 162      5      3          0            1             0.00       1.87
 162      6      4          1            1             0.04       7.05
 162      7      2          1            0             0.12       6.78
 162      8     14          1            1             0.04       9.04
 162      9     13          1            1             0.04       7.77
 162     10      1          1            1             0.04       7.13
 162     11     12          1            1             0.04       8.95
 162     12     11          1            1             0.04       9.11
 162     13      9          1            1             0.04       7.75
 162     14      8          1            1             0.04       9.52
 163      1     11          1            1             0.04       8.05
 163      2      7          1            0             0.12       7.91
 163      3      9          1            1             0.04       7.91
 163      4     13          1            0             0.12       9.20
 163      5      8          0            1             0.00       1.87
 163      6     12          1            1             0.04       7.09
 163      7      2          0            1             0.00       6.78
 163      8      5          1            0             0.12       9.16
 163      9      3          1            1             0.04       7.81
 163     10     14          0            1             0.00       7.13
 163     11      1          1            1             0.04       8.99
 163     12      6          1            1             0.04       9.15
 163     13      4          0            1             0.00       7.75
 163     14     10          1            0             0.12       9.64
 164      1      8          1            1             0.04       8.09
 164      2      7          1            1             0.04       7.95
 164      3      5          1            0             0.12       8.03
 164      4     11          1            1             0.04       9.24
 164      5      3          0            1             0.00       1.87
 164      6      9          1            1             0.04       7.13
 164      7      2          1            1             0.04       6.82
 164      8      1          1            1             0.04       9.20
 164      9      6          1            1             0.04       7.85
 164     10     13          0            1             0.00       7.13
 164     11      4          1            1             0.04       9.03
 164     12     14          1            1             0.04       9.19
 164     13     10          1            0             0.12       7.87
 164     14     12          1            1             0.04       9.68
 165      1      3          1            1             0.04       8.13
 165      2     13          1            1             0.04       7.99
 165      3      1          1            1             0.04       8.07
 165      4      7          1            1             0.04       9.28
 165      5     14          0            1             0.00       1.87
 165      6     10          0            1             0.00       7.13
 165      7      4          1            1             0.04       6.86
 165      8     12          1            1             0.04       9.24
 165      9     11          1            1             0.04       7.89
 165     10      6          1            0             0.12       7.25
 165     11      9          1            1             0.04       9.07
 165     12      8          1            1             0.04       9.23
 165     13      2          1            1             0.04       7.91
 165     14      5          1            0             0.12       9.80
 166      1      4          1            1             0.04       8.17
 166      2      6          0            1             0.00       7.99
 166      3     11          1            1             0.04       8.11
 166      4      1          1            1             0.04       9.32
 166      5     12          0            1             0.00       1.87
 166      6      2          1            0             0.12       7.25
 166      7      8          1            1             0.04       6.90
 166      8      7          1            1             0.04       9.28
 166      9     10          1            1             0.04       7.93
 166     10      9          1            1             0.04       7.29
 166     11      3          1            1             0.04       9.11
 166     12      5          1            0             0.12       9.35
 166     13     14          1            1             0.04       7.95
 166     14     13          1            1             0.04       9.84
 167      1      7          1            1             0.04       8.21
 167      2      3          1            1             0.04       8.03
 167      3      2          1            1             0.04       8.15
 167      4     11          1            1             0.04       9.36
 167      5      8          0            1             0.00       1.87
 167      6     14          1            1             0.04       7.29
 167      7      1          1            1             0.04       6.94
 167      8      5          1            0             0.12       9.40
 167      9     13          1            1             0.04       7.97
 167     10     12          1            1             0.04       7.33
 167     11      4          1            1             0.04       9.15
 167     12     10          1            1             0.04       9.39
 167     13      9          1            1             0.04       7.99
 167     14      6          1            1             0.04       9.88
 168      1     11          1            1             0.04       8.25
 168      2     10          1            1             0.04       8.07
 168      3      8          1            1             0.04       8.19
 168      4      6          1            1             0.04       9.40
 168      5     12          0            1             0.00       1.87
 168      6      4          1            1             0.04       7.33
 168      7     13          1            0             0.12       7.06
 168      8      3          1            1             0.04       9.44
 168      9     14          1            1             0.04       8.01
 168     10      2          1            1             0.04       7.37
 168     11      1          1            1             0.04       9.19
 168     12      5          1            0             0.12       9.51
 168     13      7          0            1             0.00       7.99
 168     14      9          1            1             0.04       9.92
 169      1      5          1            0             0.12       8.37
 169      2      4          1            1             0.04       8.11
 169      3     11          1            1             0.04       8.23
 169      4      2          1            1             0.04       9.44
 169      5      1          0            1             0.00       1.87
 169      6     10          1            1             0.04       7.37
 169      7     14          0            1             0.00       7.06
 169      8     12          1            1             0.04       9.48
 169      9     13          1            1             0.04       8.05
 169     10      6          1            1             0.04       7.41
 169     11      3          1            1             0.04       9.23
 169     12      8          1            1             0.04       9.55
 169     13      9          1            1             0.04       8.03
 169     14      7          1            0             0.12      10.04
 170      1      3          1            1             0.04       8.41
 170      2      4          1            1             0.04       8.15
 170      3      1          1            1             0.04       8.27
 170      4      2          1            1             0.04       9.48
 170      5      7          0            1             0.00       1.87
 170      6     10          1            1             0.04       7.41
 170      7      5          1            0             0.12       7.18
 170      8     13          1            1             0.04       9.52
 170      9     14          1            1             0.04       8.09
 170     10      6          1            1             0.04       7.45
 170     11     12          1            1             0.04       9.27
 170     12     11          1            1             0.04       9.59
 170     13      8          1            1             0.04       8.07
 170     14      9          1            1             0.04      10.08
 171      1      7          1            0             0.12       8.53
 171      2      4          0            1             0.00       8.15
 171      3     14          0            1             0.00       8.27
 171      4      2          1            0             0.12       9.60
 171      5     12          0            1             0.00       1.87
 171      6      8          1            1             0.04       7.45
 171      7      1          0            1             0.00       7.18
 171      8      6          1            1             0.04       9.56
 171      9     13          1            1             0.04       8.13
 171     10     11          0            1             0.00       7.45
 171     11     10          1            0             0.12       9.39
 171     12      5          1            0             0.12       9.71
 171     13      9          1            1             0.04       8.11
 171     14      3          1            0             0.12      10.20
 172      1      7          1            1             0.04       8.57
 172      2      3          1            1             0.04       8.19
 172      3      2          1            1             0.04       8.31
 172      4     11          1            0             0.12       9.72
 172      5     10          0            0             0.07       1.94
 172      6     12          1            1             0.04       7.49
 172      7      1          1            1             0.04       7.22
 172      8     14          1            1             0.04       9.60
 172      9     13          1            0             0.12       8.25
 172     10      5          0            0             0.07       7.52
 172     11      4          0            1             0.00       9.39
 172     12      6          1            1             0.04       9.75
 172     13      9          0            1             0.00       8.11
 172     14      8          1            1             0.04      10.24
 173      1     14          1            1             0.04       8.61
 173      2      5          1            0             0.12       8.31
 173      3      4          1            1             0.04       8.35
 173      4      3          1            1             0.04       9.76
 173      5      2          0            1             0.00       1.94
 173      6     10          0            1             0.00       7.49
 173      7      8          1            1             0.04       7.26
 173      8      7          1            1             0.04       9.64
 173      9     11          1            1             0.04       8.29
 173     10      6          1            0             0.12       7.64
 173     11      9          1            1             0.04       9.43
 173     12     13          1            0             0.12       9.87
 173     13     12          0            1             0.00       8.11
 173     14      1          1            1             0.04      10.28
 174      1      4          1            1             0.04       8.65
 174      2      5          0            0             0.07       8.38
 174      3     13          1            1             0.04       8.39
 174      4      1          1            1             0.04       9.80
 174      5      2          0            0             0.07       2.01
 174      6      8          0            1             0.00       7.49
 174      7     12          1            1             0.04       7.30
 174      8      6          1            0             0.12       9.76
 174      9     14          0            1             0.00       8.29
 174     10     11          0            1             0.00       7.64
 174     11     10          1            0             0.12       9.55
 174     12      7          1            1             0.04       9.91
 174     13      3          1            1             0.04       8.15
 174     14      9          1            0             0.12      10.40
 175      1      2          1            1             0.04       8.69
 175      2      1          1            1             0.04       8.42
 175      3     10          1            1             0.04       8.43
 175      4      8          1            1             0.04       9.84
 175      5      9          0            1             0.00       2.01
 175      6      7          0            1             0.00       7.49
 175      7      6          1            0             0.12       7.42
 175      8      4          1            1             0.04       9.80
 175      9      5          1            0             0.12       8.41
 175     10      3          1            1             0.04       7.68
 175     11     12          1            1             0.04       9.59
 175     12     11          1            1             0.04       9.95
 175     13     14          1            1             0.04       8.19
 175     14     13          1            1             0.04      10.44
 176      1     13          1            1             0.04       8.73
 176      2      9          1            1             0.04       8.46
 176      3      4          1            1             0.04       8.47
 176      4      3          1            1             0.04       9.88
 176      5      8          0            1             0.00       2.01
 176      6     14          0            1             0.00       7.49
 176      7     10          0            1             0.00       7.42
 176      8      5          1            0             0.12       9.92
 176      9      2          1            1             0.04       8.45
 176     10      7          1            0             0.12       7.80
 176     11     12          1            1             0.04       9.63
 176     12     11          1            1             0.04       9.99
 176     13      1          1            1             0.04       8.23
 176     14      6          1            0             0.12      10.56
 177      1     14          1            1             0.04       8.77
 177      2     12          1            1             0.04       8.50
 177      3     10          1            1             0.04       8.51
 177      4     13          1            1             0.04       9.92
 177      5      9          0            1             0.00       2.01
 177      6      7          0            1             0.00       7.49
 177      7      6          1            0             0.12       7.54
 177      8     11          1            1             0.04       9.96
 177      9      5          1            0             0.12       8.57
 177     10      3          1            1             0.04       7.84
 177     11      8          1            1             0.04       9.67
 177     12      2          1            1             0.04      10.03
 177     13      4          1            1             0.04       8.27
 177     14      1          1            1             0.04      10.60
 178      1      6          1            0             0.12       8.89
 178      2     13          1            1             0.04       8.54
 178      3      4          1            1             0.04       8.55
 178      4      3          1            1             0.04       9.96
 178      5     11          0            1             0.00       2.01
 178      6      1          0            1             0.00       7.49
 178      7      8          0            1             0.00       7.54
 178      8      7          1            0             0.12      10.08
 178      9     14          1            1             0.04       8.61
 178     10     12          1            1             0.04       7.88
 178     11      5          1            0             0.12       9.79
 178     12     10          1            1             0.04      10.07
 178     13      2          1            1             0.04       8.31
 178     14      9          1            1             0.04      10.64
 179      1      7          1            1             0.04       8.93
 179      2      4          0            1             0.00       8.54
 179      3     12          1            1             0.04       8.59
 179      4      2          1            0             0.12      10.08
 179      5      6          0            1             0.00       2.01
 179      6      5          1            0             0.12       7.61
 179      7      1          1            1             0.04       7.58
 179      8     10          1            0             0.12      10.20
 179      9     14          1            1             0.04       8.65
 179     10      8          0            1             0.00       7.88
 179     11     13          1            1             0.04       9.83
 179     12      3          1            1             0.04      10.11
 179     13     11          1            1             0.04       8.35
 179     14      9          1            1             0.04      10.68
 180      1     11          1            1             0.04       8.97
 180      2      4          1            1             0.04       8.58
 180      3      9          1            1             0.04       8.63
 180      4      2          1            1             0.04      10.12
 180      5     13          0            1             0.00       2.01
 180      6     14          1            1             0.04       7.65
 180      7     10          1            1             0.04       7.62
 180      8     12          1            1             0.04      10.24
 180      9      3          1            1             0.04       8.69
 180     10      7          1            1             0.04       7.92
 180     11      1          1            1             0.04       9.87
 180     12      8          1            1             0.04      10.15
 180     13      5          1            0             0.12       8.47
 180     14      6          1            1             0.04      10.72
 181      1      2          1            0             0.12       9.09
 181      2      1          0            1             0.00       8.58
 181      3      7          0            0             0.07       8.70
 181      4     14          1            1             0.04      10.16
 181      5      8          0            1             0.00       2.01
 181      6     11          1            1             0.04       7.69
 181      7      3          0            0             0.07       7.69
 181      8      5          1            0             0.12      10.36
 181      9     12          1            1             0.04       8.73
 181     10     13          1            1             0.04       7.96
 181     11      6          1            1             0.04       9.91
 181     12      9          1            1             0.04      10.19
 181     13     10          1            1             0.04       8.51
 181     14      4          1            1             0.04      10.76
 182      1      4          1            1             0.04       9.13
 182      2      8          1            1             0.04       8.62
 182      3      6          0            1             0.00       8.70
 182      4      1          1            1             0.04      10.20
 182      5     12          0            1             0.00       2.01
 182      6      3          1            0             0.12       7.81
 182      7     13          0            0             0.07       7.76
 182      8      2          1            1             0.04      10.40
 182      9     11          1            1             0.04       8.77
 182     10     14          1            1             0.04       8.00
 182     11      9          1            1             0.04       9.95
 182     12      5          1            0             0.12      10.31
 182     13      7          0            0             0.07       8.58
 182     14     10          1            1             0.04      10.80
 183      1     10          1            1             0.04       9.17
 183      2      6          1            1             0.04       8.66
 183      3     14          1            1             0.04       8.74
 183      4      9          1            1             0.04      10.24
 183      5      7          0            0             0.07       2.08
 183      6      2          1            1             0.04       7.85
 183      7      5          0            0             0.07       7.83
 183      8     12          1            1             0.04      10.44
 183      9      4          1            1             0.04       8.81
 183     10      1          1            1             0.04       8.04
 183     11     13          0            0             0.07      10.02
 183     12      8          1            1             0.04      10.35
 183     13     11          0            0             0.07       8.65
 183     14      3          1            1             0.04      10.84
 184      1     11          1            1             0.04       9.21
 184      2     14          1            1             0.04       8.70
 184      3      4          1            1             0.04       8.78
 184      4      3          1            1             0.04      10.28
 184      5     12          0            1             0.00       2.08
 184      6     13          1            0             0.12       7.97
 184      7      8          0            1             0.00       7.83
 184      8      7          1            0             0.12      10.56
 184      9     10          1            0             0.12       8.93
 184     10      9          0            1             0.00       8.04
 184     11      1          1            1             0.04      10.06
 184     12      5          1            0             0.12      10.47
 184     13      6          0            1             0.00       8.65
 184     14      2          1            1             0.04      10.88
 185      1      3          1            1             0.04       9.25
 185      2     14          1            1             0.04       8.74
 185      3      1          1            1             0.04       8.82
 185      4     12          1            1             0.04      10.32
 185      5     11          0            1             0.00       2.08
 185      6     10          1            1             0.04       8.01
 185      7      9          1            1             0.04       7.87
 185      8     13          1            1             0.04      10.60
 185      9      7          1            1             0.04       8.97
 185     10      6          1            1             0.04       8.08
 185     11      5          1            0             0.12      10.18
 185     12      4          1            1             0.04      10.51
 185     13      8          1            1             0.04       8.69
 185     14      2          1            1             0.04      10.92
 186      1      4          1            1             0.04       9.29
 186      2      7          1            1             0.04       8.78
 186      3     12          1            1             0.04       8.86
 186      4      1          1            1             0.04      10.36
 186      5     13          0            1             0.00       2.08
 186      6     10          1            1             0.04       8.05
 186      7      2          1            1             0.04       7.91
 186      8      9          1            1             0.04      10.64
 186      9      8          1            1             0.04       9.01
 186     10      6          1            1             0.04       8.12
 186     11     14          1            1             0.04      10.22
 186     12      3          1            1             0.04      10.55
 186     13      5          1            0             0.12       8.81
 186     14     11          1            1             0.04      10.96
 187      1      6          1            1             0.04       9.33
 187      2      3          1            1             0.04       8.82
 187      3      2          1            1             0.04       8.90
 187      4     10          1            1             0.04      10.40
 187      5      8          0            1             0.00       2.08
 187      6      1          1            1             0.04       8.09
 187      7      9          1            1             0.04       7.95
 187      8      5          1            0             0.12      10.76
 187      9      7          1            1             0.04       9.05
 187     10      4          1            1             0.04       8.16
 187     11     13          0            1             0.00      10.22
 187     12     14          1            1             0.04      10.59
 187     13     11          1            0             0.12       8.93
 187     14     12          1            1             0.04      11.00
 188      1      2          1            1             0.04       9.37
 188      2      1          1            1             0.04       8.86
 188      3     14          1            1             0.04       8.94
 188      4      5          1            0             0.12      10.52
 188      5      4          0            1             0.00       2.08
 188      6     10          1            1             0.04       8.13
 188      7     12          1            1             0.04       7.99
 188      8     13          1            1             0.04      10.80
 188      9     11          1            1             0.04       9.09
 188     10      6          1            1             0.04       8.20
 188     11      9          1            1             0.04      10.26
 188     12      7          1            1             0.04      10.63
 188     13      8          1            1             0.04       8.97
 188     14      3          1            1             0.04      11.04
 189      1      9          1            1             0.04       9.41
 189      2      6          1            1             0.04       8.90
 189      3     14          1            1             0.04       8.98
 189      4     11          1            1             0.04      10.56
 189      5      8          0            1             0.00       2.08
 189      6      2          1            1             0.04       8.17
 189      7     10          1            1             0.04       8.03
 189      8      5          1            0             0.12      10.92
 189      9      1          1            1             0.04       9.13
 189     10      7          1            1             0.04       8.24
 189     11      4          1            1             0.04      10.30
 189     12     13          1            1             0.04      10.67
 189     13     12          1            1             0.04       9.01
 189     14      3          1            1             0.04      11.08
 190      1     12          1            1             0.04       9.45
 190      2      5          1            0             0.12       9.02
 190      3     13          1            1             0.04       9.02
 190      4      6          1            1             0.04      10.60
 190      5      2          0            1             0.00       2.08
 190      6      4          1            1             0.04       8.21
 190      7     11          1            1             0.04       8.07
 190      8     14          1            1             0.04      10.96
 190      9     10          1            1             0.04       9.17
 190     10      9          1            1             0.04       8.28
 190     11      7          1            1             0.04      10.34
 190     12      1          1            1             0.04      10.71
 190     13      3          1            1             0.04       9.05
 190     14      8          1            1             0.04      11.12
 191      1      9          1            1             0.04       9.49
 191      2     14          0            1             0.00       9.02
 191      3     11          0            1             0.00       9.02
 191      4      5          1            0             0.12      10.72
 191      5      4          0            1             0.00       2.08
 191      6     13          1            1             0.04       8.25
 191      7     10          0            1             0.00       8.07
 191      8     12          1            1             0.04      11.00
 191      9      1          1            1             0.04       9.21
 191     10      7          1            0             0.12       8.40
 191     11      3          1            0             0.12      10.46
 191     12      8          1            1             0.04      10.75
 191     13      6          1            1             0.04       9.09
 191     14      2          1            0             0.12      11.24
 192      1      2          1            1             0.04       9.53
 192      2      1          1            1             0.04       9.06
 192      3     13          1            0             0.12       9.14
 192      4     11          1            1             0.04      10.76
 192      5     10          0            1             0.00       2.08
 192      6     14          1            1             0.04       8.29
 192      7      9          1            1             0.04       8.11
 192      8     12          1            1             0.04      11.04
 192      9      7          1            1             0.04       9.25
 192     10      5          1            0             0.12       8.52
 192     11      4          1            1             0.04      10.50
 192     12      8          1            1             0.04      10.79
 192     13      3          0            1             0.00       9.09
 192     14      6          1            1             0.04      11.28
 193      1     13          1            1             0.04       9.57
 193      2      5          1            0             0.12       9.18
 193      3     10          1            1             0.04       9.18
 193      4      9          1            1             0.04      10.80
 193      5      2          0            1             0.00       2.08
 193      6      7          1            1             0.04       8.33
 193      7      6          1            1             0.04       8.15
 193      8     14          1            1             0.04      11.08
 193      9      4          1            1             0.04       9.29
 193     10      3          1            1             0.04       8.56
 193     11     12          1            1             0.04      10.54
 193     12     11          1            1             0.04      10.83
 193     13      1          1            1             0.04       9.13
 193     14      8          1            1             0.04      11.32
 194      1      9          1            1             0.04       9.61
 194      2      3          0            1             0.00       9.18
 194      3      2          1            0             0.12       9.30
 194      4     10          1            1             0.04      10.84
 194      5     12          0            1             0.00       2.08
 194      6      7          0            1             0.00       8.33
 194      7      6          1            0             0.12       8.27
 194      8     13          1            1             0.04      11.12
 194      9      1          1            1             0.04       9.33
 194     10      4          1            1             0.04       8.60
 194     11     14          1            1             0.04      10.58
 194     12      5          1            0             0.12      10.95
 194     13      8          1            1             0.04       9.17
 194     14     11          1            1             0.04      11.36
 195      1     10          1            1             0.04       9.65
 195      2      9          1            1             0.04       9.22
 195      3     12          1            1             0.04       9.34
 195      4     13          1            1             0.04      10.88
 195      5      6          0            1             0.00       2.08
 195      6      5          1            0             0.12       8.45
 195      7      8          0            1             0.00       8.27
 195      8      7          1            0             0.12      11.24
 195      9      2          1            1             0.04       9.37
 195     10      1          1            1             0.04       8.64
 195     11     14          1            1             0.04      10.62
 195     12      3          1            1             0.04      10.99
 195     13      4          1            1             0.04       9.21
 195     14     11          1            1             0.04      11.40
 196      1     11          1            1             0.04       9.69
 196      2      6          1            0             0.12       9.34
 196      3      7          1            1             0.04       9.38
 196      4     13          1            1             0.04      10.92
 196      5     10          0            1             0.00       2.08
 196      6      2          0            1             0.00       8.45
 196      7      3          1            1             0.04       8.31
 196      8      9          1            1             0.04      11.28
 196      9      8          1            1             0.04       9.41
 196     10      5          1            0             0.12       8.76
 196     11      1          1            1             0.04      10.66
 196     12     14          1            1             0.04      11.03
 196     13      4          1            1             0.04       9.25
 196     14     12          1            1             0.04      11.44
 197      1      7          1            1             0.04       9.73
 197      2      5          1            0             0.12       9.46
 197      3      6          1            1             0.04       9.42
 197      4     10          1            1             0.04      10.96
 197      5      2          0            1             0.00       2.08
 197      6      3          1            1             0.04       8.49
 197      7      1          1            1             0.04       8.35
 197      8     12          1            1             0.04      11.32
 197      9     13          1            1             0.04       9.45
 197     10      4          1            1             0.04       8.80
 197     11     14          1            1             0.04      10.70
 197     12      8          1            1             0.04      11.07
 197     13      9          1            1             0.04       9.29
 197     14     11          1            1             0.04      11.48
 198      1     10          1            1             0.04       9.77
 198      2     12          0            1             0.00       9.46
 198      3      7          1            1             0.04       9.46
 198      4     11          1            1             0.04      11.00
 198      5     14          0            1             0.00       2.08
 198      6      8          1            1             0.04       8.53
 198      7      3          1            1             0.04       8.39
 198      8      6          1            1             0.04      11.36
 198      9     13          1            1             0.04       9.49
 198     10      1          1            1             0.04       8.84
 198     11      4          1            1             0.04      10.74
 198     12      2          1            0             0.12      11.19
 198     13      9          1            1             0.04       9.33
 198     14      5          1            0             0.12      11.60
 199      1     12          0            1             0.00       9.77
 199      2      3          1            1             0.04       9.50
 199      3      2          1            1             0.04       9.50
 199      4     10          1            1             0.04      11.04
 199      5      9          0            1             0.00       2.08
 199      6      8          0            1             0.00       8.53
 199      7     14          1            1             0.04       8.43
 199      8      6          1            0             0.12      11.48
 199      9      5          1            0             0.12       9.61
 199     10      4          1            1             0.04       8.88
 199     11     13          1            1             0.04      10.78
 199     12      1          1            0             0.12      11.31
 199     13     11          1            1             0.04       9.37
 199     14      7          1            1             0.04      11.64
 200      1      5          1            0             0.12       9.89
 200      2      4          1            1             0.04       9.54
 200      3      9          1            1             0.04       9.54
 200      4      2          1            1             0.04      11.08
 200      5      1          0            1             0.00       2.08
 200      6      8          1            1             0.04       8.57
 200      7     10          1            1             0.04       8.47
 200      8      6          1            1             0.04      11.52
 200      9      3          1            1             0.04       9.65
 200     10      7          1            1             0.04       8.92
 200     11     12          1            1             0.04      10.82
 200     12     11          1            1             0.04      11.35
 200     13     14          1            1             0.04       9.41
 200     14     13          1            1             0.04      11.68
