# Supplementary material for: Predicting Human Cooperation
Source: PLoS One. 2016 May 12;11(5):e0155656. doi: 10.1371/journal.pone.0155656 (PMC4865178; doi:10.1371/journal.pone.0155656)
Supplement: S2 Appendix — (ZIP) [file pone.0155656.s002.zip › plos_data/README.txt]

The full data set used for the 2016 Nay and Vorobeychik paper "Predicting Human Cooperation" paper is all_data.csv. Which can be loaded into R with:

read.csv("all_data.csv")

Or opened in MS Excel or another program.

It was requested that the raw data for the Andreoni and Miller 1993 paper and information on that data be included as well, which can be found in the folder “am_data”. Inside that folder is another README, please see that as well.
